# Supplementary material for: Crystal structure of 7-[(2E)-2-benzyl­idene-3-oxobut­oxy]-4-methyl-2H-chromen-2-one
Source: Acta Crystallogr E Crystallogr Commun. 2015 Mar 4;71(Pt 4):o222–3. doi: 10.1107/S2056989015003084 (PMC4438806; doi:10.1107/S2056989015003084)
Supplement: Supplementary file 1 [file e-71-0o222-sup1.cif]

##############################################################################
#                                                                            #
# This CIF contains the data in a paper accepted for publication in          #
# Acta Crystallographica Section E. It conforms to the requirements of       #
# Notes for Authors for Acta Crystallographica Section E, and has been       #
# peer reviewed under the auspices of the IUCr Commission on Journals.       #
#                                                                            #
# Full details of the Crystallographic Information File format               #
# are given in the paper "The Crystallographic Information File (CIF):       #
# a New Standard Archive File for Crystallography" by S. R. Hall, F. H.      #
# Allen and I. D. Brown [Acta Cryst. (1991), A47, 655-685].                  #
#                                                                            #
# The current version of the core CIF dictionary is obtainable from          #
# ftp://ftp.iucr.org/pub/cif_core.dic.                                       #
#                                                                            #
# Software is freely available for graphical display of the structure(s)     #
# in this CIF. For information consult the CIF software page                 #
# http://www.iucr.org/resources/cif/software.                                #
#                                                                            #
# This file may be used for bona fide research purposes within the           #
# scientific community so long as proper attribution is given to the journal # 
# article from which it was obtained.                                        #
#                                                                            #
##############################################################################
data_I
_audit_creation_method     SHELXL-2014/6
_database_code_depnum_ccdc_archive     'CCDC 1049265'
_chemical_name_systematic
;
7-[(2<i>E</i>)-2-Benzylidene-3-oxobutoxy]-4-methyl-2<i>H</i>-chromen-2-one
;
_chemical_name_common     ?
_chemical_formula_moiety     'C21 H18 O4'
_chemical_formula_sum     'C21 H18 O4'
_chemical_formula_iupac     'C21 H18 O4'
_chemical_formula_weight     334.36
_chemical_melting_point     ?
_shelx_space_group_comment
;
The symmetry employed for this shelxl refinement is uniquely defined
by the following loop, which should always be used as a source of
symmetry information in preference to the above space-group names.
They are only intended as comments.
;
_space_group_crystal_system     triclinic
_space_group_name_H-M_alt     'P -1'
_space_group_name_Hall     '-P 1'
loop_
    _space_group_symop_operation_xyz
    'x, y, z'
    '-x, -y, -z'
_cell_length_a     9.7755(8)
_cell_length_b     12.3986(10)
_cell_length_c     14.1827(11)
_cell_angle_alpha     86.293(3)
_cell_angle_beta     84.328(2)
_cell_angle_gamma     86.816(2)
_cell_volume     1704.9(2)
_cell_formula_units_Z     4
_cell_measurement_reflns_used     9897
_cell_measurement_theta_min     2.66
_cell_measurement_theta_max     25.44
_cell_measurement_temperature     296(2)
_exptl_crystal_description     slab
_exptl_crystal_colour     colourless
_exptl_crystal_size_max     0.524
_exptl_crystal_size_mid     0.379
_exptl_crystal_size_min     0.331
_exptl_crystal_density_diffrn     1.303
_exptl_crystal_density_meas     ?
_exptl_crystal_density_method     ?
_exptl_crystal_F_000     704
_exptl_absorpt_coefficient_mu     0.090
_exptl_absorpt_correction_type     multi-scan
_exptl_absorpt_process_details
;
(<i>SADABS</i>; Sheldrick, 1996)
;
_shelx_estimated_absorpt_T_min     0.954
_shelx_estimated_absorpt_T_max     0.971
_exptl_absorpt_correction_T_min     0.6639
_exptl_absorpt_correction_T_max     0.7452
_diffrn_ambient_temperature     296(2)
_diffrn_radiation_type     MoK\a
_diffrn_radiation_wavelength     0.71073
_diffrn_measurement_device_type     'Bruker APEXII CCD'
_diffrn_measurement_method     '\f and \w scans'
_diffrn_detector_area_resol_mean     ?
_diffrn_reflns_number     18494
_diffrn_reflns_av_R_equivalents     0.0219
_diffrn_reflns_theta_min     1.445
_diffrn_reflns_theta_max     25.475
_diffrn_reflns_theta_full     25.242
_diffrn_measured_fraction_theta_max     0.988
_diffrn_measured_fraction_theta_full     0.993
_diffrn_reflns_limit_h_min     -11
_diffrn_reflns_limit_h_max     11
_diffrn_reflns_limit_k_min     -14
_diffrn_reflns_limit_k_max     11
_diffrn_reflns_limit_l_min     -17
_diffrn_reflns_limit_l_max     12
_refine_special_details     ?
_reflns_number_total     6263
_reflns_number_gt     5296
_reflns_threshold_expression     I>2\s(I)
_refine_ls_structure_factor_coef     Fsqd
_refine_ls_matrix_type     full
_refine_ls_R_factor_all     0.0499
_refine_ls_R_factor_gt     0.0423
_refine_ls_wR_factor_gt     0.1157
_refine_ls_wR_factor_ref     0.1235
_refine_ls_goodness_of_fit_ref     1.051
_refine_ls_restrained_S_all     1.051
_refine_ls_number_reflns     6263
_refine_ls_number_parameters     456
_refine_ls_number_restraints     0
_refine_ls_hydrogen_treatment     constr
_refine_ls_weighting_scheme     calc
_refine_ls_weighting_details
              'w=1/[\s^2^(Fo^2^)+(0.0611P)^2^+0.3298P] where P=(Fo^2^+2Fc^2^)/3'
_atom_sites_solution_hydrogens     geom
_atom_sites_solution_primary     ?
_atom_sites_solution_secondary     ?
_refine_ls_shift/su_max     0.001
_refine_ls_shift/su_mean     0.000
_refine_diff_density_max     0.336
_refine_diff_density_min     -0.195
_refine_ls_extinction_method
;
SHELXL2014 (Sheldrick, 2015)
;
_refine_ls_extinction_coef     0.0232(15)
_refine_ls_extinction_expression
                                  'Fc^*^=kFc[1+0.001xFc^2^\l^3^/sin(2\q)]^-1/4^'
loop_
    _atom_type_symbol
    _atom_type_description
    _atom_type_scat_dispersion_real
    _atom_type_scat_dispersion_imag
    _atom_type_scat_source
    'C' 'C' 0.0033 0.0016
                         'International Tables Vol C Tables 4.2.6.8 and 6.1.1.4'
    'H' 'H' 0.0000 0.0000
                         'International Tables Vol C Tables 4.2.6.8 and 6.1.1.4'
    'O' 'O' 0.0106 0.0060
                         'International Tables Vol C Tables 4.2.6.8 and 6.1.1.4'
_computing_data_collection
;
APEX2 (Bruker, 2009)
;
_computing_cell_refinement
;
SAINT (Bruker, 2009)
;
_computing_data_reduction
;
SAINT (Bruker, 2009)
;
_computing_structure_solution
;
SIR2014 (Burla <i>et al.</i>,  2015)
;
_computing_structure_refinement
;
SHELXL2014 (Sheldrick, 2015)
;
_computing_molecular_graphics
;
ORTEP-3 for Windows (Farrugia, 2012), <i>QMOL</i> (Gans & Shalloway,
2001) and
DIAMOND (Brandenburg, 2006)
;
_computing_publication_material
;
MarvinSketch (ChemAxon, 2010) and publCIF (Westrip, 2010)
;
loop_
    _atom_site_type_symbol
    _atom_site_label
    _atom_site_fract_x
    _atom_site_fract_y
    _atom_site_fract_z
    _atom_site_U_iso_or_equiv
    _atom_site_adp_type
    _atom_site_calc_flag
    _atom_site_occupancy
    _atom_site_disorder_assembly
    _atom_site_disorder_group
    C C1 0.66167(15) 0.54439(11) 0.77694(10) 0.0509(3) Uani d 1 . .
    H H1A 0.6424 0.5688 0.7130 0.061 Uiso calc 1 . .
    H H1B 0.7553 0.5612 0.7853 0.061 Uiso calc 1 . .
    C C2 0.56313(14) 0.60008(11) 0.84772(9) 0.0461(3) Uani d 1 . .
    C C3 0.61877(16) 0.61816(12) 0.93888(10) 0.0552(4) Uani d 1 . .
    C C4 0.53887(19) 0.68481(15) 1.01131(11) 0.0697(5) Uani d 1 . .
    H H4A 0.5969 0.6995 1.0593 0.105 Uiso calc 1 . .
    H H4B 0.4616 0.6460 1.0400 0.105 Uiso calc 1 . .
    H H4C 0.5067 0.7518 0.9813 0.105 Uiso calc 1 . .
    C C5 0.43370(14) 0.63270(11) 0.83276(10) 0.0482(3) Uani d 1 . .
    H H5 0.3868 0.6720 0.8806 0.058 Uiso calc 1 . .
    C C6 0.35438(15) 0.61632(12) 0.75311(10) 0.0525(3) Uani d 1 . .
    C C7 0.37769(18) 0.52938(13) 0.69523(11) 0.0614(4) Uani d 1 . .
    H H7 0.4502 0.4793 0.7047 0.074 Uiso calc 1 . .
    C C8 0.2945(2) 0.51655(16) 0.62389(13) 0.0760(5) Uani d 1 . .
    H H8 0.3118 0.4582 0.5857 0.091 Uiso calc 1 . .
    C C9 0.1871(2) 0.58891(19) 0.60901(14) 0.0851(6) Uani d 1 . .
    H H9 0.1307 0.5793 0.5614 0.102 Uiso calc 1 . .
    C C10 0.1628(2) 0.67582(19) 0.66457(15) 0.0836(6) Uani d 1 . .
    H H10 0.0908 0.7259 0.6536 0.100 Uiso calc 1 . .
    C C11 0.24423(17) 0.68949(16) 0.73662(13) 0.0680(4) Uani d 1 . .
    H H11 0.2256 0.7480 0.7746 0.082 Uiso calc 1 . .
    C C12 0.73601(14) 0.36282(11) 0.74086(9) 0.0462(3) Uani d 1 . .
    C C13 0.83798(14) 0.39762(11) 0.67315(9) 0.0450(3) Uani d 1 . .
    H H13 0.8479 0.4709 0.6573 0.054 Uiso calc 1 . .
    C C14 0.92491(13) 0.31981(11) 0.62973(9) 0.0415(3) Uani d 1 . .
    C C15 1.11843(15) 0.29105(12) 0.51475(10) 0.0491(3) Uani d 1 . .
    C C16 1.10802(15) 0.17735(12) 0.53629(10) 0.0507(3) Uani d 1 . .
    H H16 1.1712 0.1300 0.5048 0.061 Uiso calc 1 . .
    C C17 1.01082(15) 0.13580(11) 0.60016(9) 0.0469(3) Uani d 1 . .
    C C18 0.91298(14) 0.20950(11) 0.64932(9) 0.0430(3) Uani d 1 . .
    C C19 0.80687(15) 0.17767(11) 0.71703(10) 0.0506(3) Uani d 1 . .
    H H19 0.7950 0.1044 0.7317 0.061 Uiso calc 1 . .
    C C20 0.72030(16) 0.25230(12) 0.76206(10) 0.0526(4) Uani d 1 . .
    H H20 0.6505 0.2295 0.8071 0.063 Uiso calc 1 . .
    C C21 1.00109(18) 0.01671(12) 0.62083(11) 0.0619(4) Uani d 1 . .
    H H21A 1.0740 -0.0209 0.5839 0.093 Uiso calc 1 . .
    H H21B 0.9139 -0.0050 0.6048 0.093 Uiso calc 1 . .
    H H21C 1.0090 -0.0005 0.6871 0.093 Uiso calc 1 . .
    C C22 1.42046(16) 0.01415(12) 0.66110(11) 0.0550(4) Uani d 1 . .
    H H22A 1.4946 0.0503 0.6846 0.066 Uiso calc 1 . .
    H H22B 1.3872 0.0585 0.6084 0.066 Uiso calc 1 . .
    C C23 1.47095(15) -0.09526(11) 0.62931(10) 0.0494(3) Uani d 1 . .
    C C24 1.40983(15) -0.12992(12) 0.54516(10) 0.0534(4) Uani d 1 . .
    C C25 1.45639(18) -0.23594(13) 0.50425(11) 0.0636(4) Uani d 1 . .
    H H25A 1.5537 -0.2367 0.4862 0.095 Uiso calc 1 . .
    H H25B 1.4088 -0.2450 0.4494 0.095 Uiso calc 1 . .
    H H25C 1.4364 -0.2939 0.5509 0.095 Uiso calc 1 . .
    C C26 1.56948(14) -0.15546(11) 0.66955(10) 0.0485(3) Uani d 1 . .
    H H26 1.5945 -0.2206 0.6420 0.058 Uiso calc 1 . .
    C C27 1.64397(16) -0.13415(12) 0.75052(10) 0.0531(4) Uani d 1 . .
    C C28 1.59257(19) -0.06977(15) 0.82394(11) 0.0681(4) Uani d 1 . .
    H H28 1.5032 -0.0395 0.8250 0.082 Uiso calc 1 . .
    C C29 1.6727(2) -0.05022(17) 0.89526(13) 0.0841(6) Uani d 1 . .
    H H29 1.6376 -0.0057 0.9431 0.101 Uiso calc 1 . .
    C C30 1.8031(2) -0.0959(2) 0.89606(15) 0.0893(6) Uani d 1 . .
    H H30 1.8573 -0.0813 0.9436 0.107 Uiso calc 1 . .
    C C31 1.8537(2) -0.16322(19) 0.82661(15) 0.0864(6) Uani d 1 . .
    H H31 1.9413 -0.1961 0.8282 0.104 Uiso calc 1 . .
    C C32 1.77542(17) -0.18246(15) 0.75440(13) 0.0671(4) Uani d 1 . .
    H H32 1.8109 -0.2283 0.7076 0.081 Uiso calc 1 . .
    C C33 1.24785(15) 0.08942(11) 0.77207(9) 0.0476(3) Uani d 1 . .
    C C34 1.13865(15) 0.07032(11) 0.83951(9) 0.0479(3) Uani d 1 . .
    H H34 1.1158 -0.0001 0.8588 0.057 Uiso calc 1 . .
    C C35 1.06426(14) 0.15711(11) 0.87758(9) 0.0433(3) Uani d 1 . .
    C C36 0.87152(16) 0.21257(12) 0.98414(10) 0.0538(4) Uani d 1 . .
    C C37 0.90271(15) 0.32257(12) 0.95757(10) 0.0526(4) Uani d 1 . .
    H H37 0.8461 0.3775 0.9843 0.063 Uiso calc 1 . .
    C C38 1.00978(14) 0.34977(11) 0.89585(9) 0.0464(3) Uani d 1 . .
    C C39 1.09595(14) 0.26388(11) 0.85298(9) 0.0435(3) Uani d 1 . .
    C C40 1.20862(15) 0.27995(12) 0.78721(10) 0.0515(3) Uani d 1 . .
    H H40 1.2339 0.3502 0.7700 0.062 Uiso calc 1 . .
    C C41 1.28442(15) 0.19480(12) 0.74656(10) 0.0539(4) Uani d 1 . .
    H H41 1.3594 0.2078 0.7024 0.065 Uiso calc 1 . .
    C C42 1.04227(17) 0.46471(12) 0.87027(12) 0.0605(4) Uani d 1 . .
    H H42A 1.1304 0.4780 0.8904 0.091 Uiso calc 1 . .
    H H42B 0.9730 0.5117 0.9012 0.091 Uiso calc 1 . .
    H H42C 1.0444 0.4784 0.8028 0.091 Uiso calc 1 . .
    O O1 0.72972(14) 0.57721(13) 0.95517(10) 0.0940(5) Uani d 1 . .
    O O2 0.64601(10) 0.42965(8) 0.79142(7) 0.0555(3) Uani d 1 . .
    O O3 1.02571(10) 0.35905(7) 0.56416(6) 0.0474(2) Uani d 1 . .
    O O4 1.20006(12) 0.33432(9) 0.45684(8) 0.0693(3) Uani d 1 . .
    O O5 1.32377(13) -0.07151(11) 0.50820(9) 0.0787(4) Uani d 1 . .
    O O6 1.31154(11) -0.00128(8) 0.73480(7) 0.0594(3) Uani d 1 . .
    O O7 0.95511(10) 0.13252(8) 0.94262(7) 0.0516(3) Uani d 1 . .
    O O8 0.77875(13) 0.18204(10) 1.04032(9) 0.0789(4) Uani d 1 . .
loop_
    _atom_site_aniso_label
    _atom_site_aniso_U_11
    _atom_site_aniso_U_22
    _atom_site_aniso_U_33
    _atom_site_aniso_U_12
    _atom_site_aniso_U_13
    _atom_site_aniso_U_23
    C1 0.0502(8) 0.0476(8) 0.0527(8) 0.0014(6) 0.0055(6) -0.0058(6)
    C2 0.0466(8) 0.0448(7) 0.0451(7) 0.0007(6) 0.0036(6) -0.0037(6)
    C3 0.0535(9) 0.0591(9) 0.0517(8) 0.0054(7) -0.0029(7) -0.0043(7)
    C4 0.0750(11) 0.0830(12) 0.0516(9) 0.0060(9) -0.0045(8) -0.0195(8)
    C5 0.0473(8) 0.0498(8) 0.0459(7) 0.0000(6) 0.0043(6) -0.0048(6)
    C6 0.0475(8) 0.0588(8) 0.0501(8) -0.0086(7) -0.0001(6) 0.0018(6)
    C7 0.0688(10) 0.0556(9) 0.0614(9) -0.0117(8) -0.0117(8) 0.0001(7)
    C8 0.0943(14) 0.0721(11) 0.0664(11) -0.0254(10) -0.0215(10) -0.0011(9)
    C9 0.0848(14) 0.1025(16) 0.0728(12) -0.0271(12) -0.0317(11) 0.0141(11)
    C10 0.0601(11) 0.1067(16) 0.0838(13) 0.0014(10) -0.0202(10) 0.0108(12)
    C11 0.0510(9) 0.0832(12) 0.0686(10) 0.0031(8) -0.0048(8) -0.0026(9)
    C12 0.0500(8) 0.0476(7) 0.0399(7) 0.0048(6) -0.0011(6) -0.0051(6)
    C13 0.0512(8) 0.0406(7) 0.0422(7) 0.0022(6) -0.0011(6) -0.0034(5)
    C14 0.0437(7) 0.0458(7) 0.0353(6) -0.0009(5) -0.0051(5) -0.0047(5)
    C15 0.0453(8) 0.0547(8) 0.0476(7) 0.0017(6) -0.0002(6) -0.0146(6)
    C16 0.0503(8) 0.0521(8) 0.0507(8) 0.0068(6) -0.0059(6) -0.0172(6)
    C17 0.0548(8) 0.0447(7) 0.0435(7) 0.0034(6) -0.0144(6) -0.0114(6)
    C18 0.0499(8) 0.0427(7) 0.0378(6) 0.0012(6) -0.0096(6) -0.0069(5)
    C19 0.0637(9) 0.0408(7) 0.0470(7) -0.0049(6) -0.0038(6) -0.0020(6)
    C20 0.0585(9) 0.0526(8) 0.0445(7) -0.0051(7) 0.0059(6) -0.0012(6)
    C21 0.0819(11) 0.0447(8) 0.0599(9) 0.0044(7) -0.0084(8) -0.0116(7)
    C22 0.0587(9) 0.0510(8) 0.0519(8) 0.0034(7) 0.0086(7) -0.0032(6)
    C23 0.0497(8) 0.0493(8) 0.0472(7) 0.0031(6) 0.0048(6) -0.0064(6)
    C24 0.0510(8) 0.0594(9) 0.0479(8) 0.0018(7) 0.0037(6) -0.0053(7)
    C25 0.0733(11) 0.0645(10) 0.0535(9) -0.0042(8) -0.0001(8) -0.0151(7)
    C26 0.0494(8) 0.0457(7) 0.0487(8) -0.0015(6) 0.0044(6) -0.0050(6)
    C27 0.0550(9) 0.0509(8) 0.0526(8) -0.0075(7) -0.0026(7) 0.0028(6)
    C28 0.0751(11) 0.0753(11) 0.0539(9) -0.0009(9) -0.0068(8) -0.0065(8)
    C29 0.1088(17) 0.0907(14) 0.0555(10) -0.0165(12) -0.0136(10) -0.0068(9)
    C30 0.0939(16) 0.1127(17) 0.0658(12) -0.0307(13) -0.0284(11) 0.0124(11)
    C31 0.0666(12) 0.1114(17) 0.0821(13) -0.0081(11) -0.0208(10) 0.0113(12)
    C32 0.0590(10) 0.0730(11) 0.0685(10) -0.0027(8) -0.0073(8) 0.0041(8)
    C33 0.0518(8) 0.0474(7) 0.0426(7) 0.0075(6) -0.0010(6) -0.0086(6)
    C34 0.0550(8) 0.0432(7) 0.0439(7) 0.0044(6) -0.0006(6) -0.0037(6)
    C35 0.0454(7) 0.0492(7) 0.0348(6) 0.0043(6) -0.0035(5) -0.0045(5)
    C36 0.0536(9) 0.0573(9) 0.0480(8) 0.0108(7) 0.0037(7) -0.0078(6)
    C37 0.0534(8) 0.0515(8) 0.0526(8) 0.0113(7) -0.0036(7) -0.0145(6)
    C38 0.0500(8) 0.0467(7) 0.0441(7) 0.0063(6) -0.0118(6) -0.0104(6)
    C39 0.0477(8) 0.0450(7) 0.0385(7) 0.0036(6) -0.0086(6) -0.0076(5)
    C40 0.0570(9) 0.0459(8) 0.0511(8) -0.0029(6) -0.0004(7) -0.0054(6)
    C41 0.0533(8) 0.0579(9) 0.0486(8) -0.0013(7) 0.0061(6) -0.0073(6)
    C42 0.0666(10) 0.0456(8) 0.0698(10) 0.0040(7) -0.0065(8) -0.0132(7)
    O1 0.0745(9) 0.1308(12) 0.0787(9) 0.0390(8) -0.0274(7) -0.0288(8)
    O2 0.0588(6) 0.0479(6) 0.0549(6) 0.0049(5) 0.0153(5) -0.0027(4)
    O3 0.0486(5) 0.0452(5) 0.0469(5) 0.0001(4) 0.0050(4) -0.0069(4)
    O4 0.0645(7) 0.0653(7) 0.0735(7) -0.0037(6) 0.0229(6) -0.0136(6)
    O5 0.0785(8) 0.0898(9) 0.0687(8) 0.0230(7) -0.0204(6) -0.0139(6)
    O6 0.0631(7) 0.0521(6) 0.0587(6) 0.0062(5) 0.0151(5) -0.0088(5)
    O7 0.0554(6) 0.0472(5) 0.0487(5) 0.0064(4) 0.0075(4) -0.0035(4)
    O8 0.0771(8) 0.0693(8) 0.0805(8) 0.0095(6) 0.0320(7) -0.0023(6)
_geom_special_details
;
All e.s.d.'s (except the e.s.d. in the dihedral angle between two l.s. planes)
are estimated using the full covariance matrix. The cell e.s.d.'s are taken
into account individually in the estimation of e.s.d.'s in distances, angles
and torsion angles; correlations between e.s.d.'s in cell parameters are only
used when they are defined by crystal symmetry. An approximate (isotropic)
treatment of cell e.s.d.'s is used for estimating e.s.d.'s involving l.s.
planes.
;
loop_
    _geom_bond_atom_site_label_1
    _geom_bond_atom_site_label_2
    _geom_bond_site_symmetry_2
    _geom_bond_distance
    _geom_bond_publ_flag
    C1 O2 . 1.4387(17) ?
    C1 C2 . 1.4956(18) ?
    C1 H1A . 0.9700 ?
    C1 H1B . 0.9700 ?
    C2 C5 . 1.3396(19) ?
    C2 C3 . 1.486(2) ?
    C3 O1 . 1.2085(18) ?
    C3 C4 . 1.493(2) ?
    C4 H4A . 0.9600 ?
    C4 H4B . 0.9600 ?
    C4 H4C . 0.9600 ?
    C5 C6 . 1.463(2) ?
    C5 H5 . 0.9300 ?
    C6 C7 . 1.392(2) ?
    C6 C11 . 1.397(2) ?
    C7 C8 . 1.381(2) ?
    C7 H7 . 0.9300 ?
    C8 C9 . 1.366(3) ?
    C8 H8 . 0.9300 ?
    C9 C10 . 1.372(3) ?
    C9 H9 . 0.9300 ?
    C10 C11 . 1.380(3) ?
    C10 H10 . 0.9300 ?
    C11 H11 . 0.9300 ?
    C12 O2 . 1.3586(15) ?
    C12 C13 . 1.3808(19) ?
    C12 C20 . 1.397(2) ?
    C13 C14 . 1.3836(18) ?
    C13 H13 . 0.9300 ?
    C14 O3 . 1.3733(16) ?
    C14 C18 . 1.3870(19) ?
    C15 O4 . 1.2084(18) ?
    C15 O3 . 1.3747(16) ?
    C15 C16 . 1.430(2) ?
    C16 C17 . 1.346(2) ?
    C16 H16 . 0.9300 ?
    C17 C18 . 1.4455(18) ?
    C17 C21 . 1.493(2) ?
    C18 C19 . 1.398(2) ?
    C19 C20 . 1.3648(19) ?
    C19 H19 . 0.9300 ?
    C20 H20 . 0.9300 ?
    C21 H21A . 0.9600 ?
    C21 H21B . 0.9600 ?
    C21 H21C . 0.9600 ?
    C22 O6 . 1.4281(17) ?
    C22 C23 . 1.4992(19) ?
    C22 H22A . 0.9700 ?
    C22 H22B . 0.9700 ?
    C23 C26 . 1.336(2) ?
    C23 C24 . 1.484(2) ?
    C24 O5 . 1.2155(18) ?
    C24 C25 . 1.500(2) ?
    C25 H25A . 0.9600 ?
    C25 H25B . 0.9600 ?
    C25 H25C . 0.9600 ?
    C26 C27 . 1.465(2) ?
    C26 H26 . 0.9300 ?
    C27 C28 . 1.390(2) ?
    C27 C32 . 1.392(2) ?
    C28 C29 . 1.380(2) ?
    C28 H28 . 0.9300 ?
    C29 C30 . 1.367(3) ?
    C29 H29 . 0.9300 ?
    C30 C31 . 1.370(3) ?
    C30 H30 . 0.9300 ?
    C31 C32 . 1.378(3) ?
    C31 H31 . 0.9300 ?
    C32 H32 . 0.9300 ?
    C33 O6 . 1.3659(16) ?
    C33 C34 . 1.381(2) ?
    C33 C41 . 1.390(2) ?
    C34 C35 . 1.3744(18) ?
    C34 H34 . 0.9300 ?
    C35 O7 . 1.3739(16) ?
    C35 C39 . 1.3908(19) ?
    C36 O8 . 1.2070(18) ?
    C36 O7 . 1.3748(16) ?
    C36 C37 . 1.432(2) ?
    C37 C38 . 1.340(2) ?
    C37 H37 . 0.9300 ?
    C38 C39 . 1.4479(18) ?
    C38 C42 . 1.491(2) ?
    C39 C40 . 1.386(2) ?
    C40 C41 . 1.3797(19) ?
    C40 H40 . 0.9300 ?
    C41 H41 . 0.9300 ?
    C42 H42A . 0.9600 ?
    C42 H42B . 0.9600 ?
    C42 H42C . 0.9600 ?
loop_
    _geom_angle_atom_site_label_1
    _geom_angle_atom_site_label_2
    _geom_angle_atom_site_label_3
    _geom_angle_site_symmetry_1
    _geom_angle_site_symmetry_3
    _geom_angle
    _geom_angle_publ_flag
    O2 C1 C2 . . 108.32(11) ?
    O2 C1 H1A . . 110.0 ?
    C2 C1 H1A . . 110.0 ?
    O2 C1 H1B . . 110.0 ?
    C2 C1 H1B . . 110.0 ?
    H1A C1 H1B . . 108.4 ?
    C5 C2 C3 . . 120.75(12) ?
    C5 C2 C1 . . 124.21(13) ?
    C3 C2 C1 . . 115.04(12) ?
    O1 C3 C2 . . 119.53(14) ?
    O1 C3 C4 . . 119.44(14) ?
    C2 C3 C4 . . 121.03(13) ?
    C3 C4 H4A . . 109.5 ?
    C3 C4 H4B . . 109.5 ?
    H4A C4 H4B . . 109.5 ?
    C3 C4 H4C . . 109.5 ?
    H4A C4 H4C . . 109.5 ?
    H4B C4 H4C . . 109.5 ?
    C2 C5 C6 . . 130.26(13) ?
    C2 C5 H5 . . 114.9 ?
    C6 C5 H5 . . 114.9 ?
    C7 C6 C11 . . 117.75(15) ?
    C7 C6 C5 . . 124.07(14) ?
    C11 C6 C5 . . 118.12(14) ?
    C8 C7 C6 . . 120.84(17) ?
    C8 C7 H7 . . 119.6 ?
    C6 C7 H7 . . 119.6 ?
    C9 C8 C7 . . 120.53(19) ?
    C9 C8 H8 . . 119.7 ?
    C7 C8 H8 . . 119.7 ?
    C8 C9 C10 . . 119.74(18) ?
    C8 C9 H9 . . 120.1 ?
    C10 C9 H9 . . 120.1 ?
    C9 C10 C11 . . 120.50(19) ?
    C9 C10 H10 . . 119.7 ?
    C11 C10 H10 . . 119.7 ?
    C10 C11 C6 . . 120.63(18) ?
    C10 C11 H11 . . 119.7 ?
    C6 C11 H11 . . 119.7 ?
    O2 C12 C13 . . 124.43(12) ?
    O2 C12 C20 . . 115.23(12) ?
    C13 C12 C20 . . 120.34(12) ?
    C12 C13 C14 . . 117.79(12) ?
    C12 C13 H13 . . 121.1 ?
    C14 C13 H13 . . 121.1 ?
    O3 C14 C13 . . 115.28(11) ?
    O3 C14 C18 . . 121.25(11) ?
    C13 C14 C18 . . 123.47(12) ?
    O4 C15 O3 . . 115.98(13) ?
    O4 C15 C16 . . 126.84(13) ?
    O3 C15 C16 . . 117.17(12) ?
    C17 C16 C15 . . 122.92(13) ?
    C17 C16 H16 . . 118.5 ?
    C15 C16 H16 . . 118.5 ?
    C16 C17 C18 . . 118.49(13) ?
    C16 C17 C21 . . 121.99(13) ?
    C18 C17 C21 . . 119.52(13) ?
    C14 C18 C19 . . 116.91(12) ?
    C14 C18 C17 . . 118.52(13) ?
    C19 C18 C17 . . 124.56(13) ?
    C20 C19 C18 . . 121.14(13) ?
    C20 C19 H19 . . 119.4 ?
    C18 C19 H19 . . 119.4 ?
    C19 C20 C12 . . 120.32(13) ?
    C19 C20 H20 . . 119.8 ?
    C12 C20 H20 . . 119.8 ?
    C17 C21 H21A . . 109.5 ?
    C17 C21 H21B . . 109.5 ?
    H21A C21 H21B . . 109.5 ?
    C17 C21 H21C . . 109.5 ?
    H21A C21 H21C . . 109.5 ?
    H21B C21 H21C . . 109.5 ?
    O6 C22 C23 . . 107.67(12) ?
    O6 C22 H22A . . 110.2 ?
    C23 C22 H22A . . 110.2 ?
    O6 C22 H22B . . 110.2 ?
    C23 C22 H22B . . 110.2 ?
    H22A C22 H22B . . 108.5 ?
    C26 C23 C24 . . 121.63(13) ?
    C26 C23 C22 . . 123.12(13) ?
    C24 C23 C22 . . 115.14(13) ?
    O5 C24 C23 . . 120.00(14) ?
    O5 C24 C25 . . 119.89(14) ?
    C23 C24 C25 . . 120.09(13) ?
    C24 C25 H25A . . 109.5 ?
    C24 C25 H25B . . 109.5 ?
    H25A C25 H25B . . 109.5 ?
    C24 C25 H25C . . 109.5 ?
    H25A C25 H25C . . 109.5 ?
    H25B C25 H25C . . 109.5 ?
    C23 C26 C27 . . 129.65(13) ?
    C23 C26 H26 . . 115.2 ?
    C27 C26 H26 . . 115.2 ?
    C28 C27 C32 . . 117.74(15) ?
    C28 C27 C26 . . 124.75(14) ?
    C32 C27 C26 . . 117.51(14) ?
    C29 C28 C27 . . 120.72(18) ?
    C29 C28 H28 . . 119.6 ?
    C27 C28 H28 . . 119.6 ?
    C30 C29 C28 . . 120.48(19) ?
    C30 C29 H29 . . 119.8 ?
    C28 C29 H29 . . 119.8 ?
    C29 C30 C31 . . 119.77(19) ?
    C29 C30 H30 . . 120.1 ?
    C31 C30 H30 . . 120.1 ?
    C30 C31 C32 . . 120.3(2) ?
    C30 C31 H31 . . 119.8 ?
    C32 C31 H31 . . 119.8 ?
    C31 C32 C27 . . 120.87(18) ?
    C31 C32 H32 . . 119.6 ?
    C27 C32 H32 . . 119.6 ?
    O6 C33 C34 . . 114.83(12) ?
    O6 C33 C41 . . 125.12(13) ?
    C34 C33 C41 . . 120.05(12) ?
    C35 C34 C33 . . 118.86(13) ?
    C35 C34 H34 . . 120.6 ?
    C33 C34 H34 . . 120.6 ?
    O7 C35 C34 . . 115.89(12) ?
    O7 C35 C39 . . 121.17(12) ?
    C34 C35 C39 . . 122.94(13) ?
    O8 C36 O7 . . 115.77(14) ?
    O8 C36 C37 . . 126.60(13) ?
    O7 C36 C37 . . 117.63(13) ?
    C38 C37 C36 . . 122.93(13) ?
    C38 C37 H37 . . 118.5 ?
    C36 C37 H37 . . 118.5 ?
    C37 C38 C39 . . 118.30(13) ?
    C37 C38 C42 . . 122.24(13) ?
    C39 C38 C42 . . 119.46(13) ?
    C40 C39 C35 . . 116.64(12) ?
    C40 C39 C38 . . 124.60(13) ?
    C35 C39 C38 . . 118.75(13) ?
    C41 C40 C39 . . 121.97(14) ?
    C41 C40 H40 . . 119.0 ?
    C39 C40 H40 . . 119.0 ?
    C40 C41 C33 . . 119.50(13) ?
    C40 C41 H41 . . 120.3 ?
    C33 C41 H41 . . 120.3 ?
    C38 C42 H42A . . 109.5 ?
    C38 C42 H42B . . 109.5 ?
    H42A C42 H42B . . 109.5 ?
    C38 C42 H42C . . 109.5 ?
    H42A C42 H42C . . 109.5 ?
    H42B C42 H42C . . 109.5 ?
    C12 O2 C1 . . 118.01(11) ?
    C14 O3 C15 . . 121.63(11) ?
    C33 O6 C22 . . 117.14(11) ?
    C35 O7 C36 . . 121.20(11) ?
loop_
    _geom_torsion_atom_site_label_1
    _geom_torsion_atom_site_label_2
    _geom_torsion_atom_site_label_3
    _geom_torsion_atom_site_label_4
    _geom_torsion_site_symmetry_1
    _geom_torsion_site_symmetry_2
    _geom_torsion_site_symmetry_3
    _geom_torsion_site_symmetry_4
    _geom_torsion
    _geom_torsion_publ_flag
    O2 C1 C2 C5 . . . . -89.47(16) ?
    O2 C1 C2 C3 . . . . 90.67(15) ?
    C5 C2 C3 O1 . . . . 171.46(16) ?
    C1 C2 C3 O1 . . . . -8.7(2) ?
    C5 C2 C3 C4 . . . . -7.6(2) ?
    C1 C2 C3 C4 . . . . 172.22(14) ?
    C3 C2 C5 C6 . . . . -174.56(14) ?
    C1 C2 C5 C6 . . . . 5.6(2) ?
    C2 C5 C6 C7 . . . . 26.7(2) ?
    C2 C5 C6 C11 . . . . -156.43(16) ?
    C11 C6 C7 C8 . . . . 0.2(2) ?
    C5 C6 C7 C8 . . . . 177.05(15) ?
    C6 C7 C8 C9 . . . . -0.3(3) ?
    C7 C8 C9 C10 . . . . 0.9(3) ?
    C8 C9 C10 C11 . . . . -1.3(3) ?
    C9 C10 C11 C6 . . . . 1.2(3) ?
    C7 C6 C11 C10 . . . . -0.6(2) ?
    C5 C6 C11 C10 . . . . -177.68(16) ?
    O2 C12 C13 C14 . . . . 177.87(12) ?
    C20 C12 C13 C14 . . . . -1.7(2) ?
    C12 C13 C14 O3 . . . . -178.97(11) ?
    C12 C13 C14 C18 . . . . 1.4(2) ?
    O4 C15 C16 C17 . . . . -177.92(15) ?
    O3 C15 C16 C17 . . . . 1.6(2) ?
    C15 C16 C17 C18 . . . . -0.2(2) ?
    C15 C16 C17 C21 . . . . 179.40(13) ?
    O3 C14 C18 C19 . . . . -179.87(11) ?
    C13 C14 C18 C19 . . . . -0.22(19) ?
    O3 C14 C18 C17 . . . . 0.99(18) ?
    C13 C14 C18 C17 . . . . -179.35(12) ?
    C16 C17 C18 C14 . . . . -1.07(19) ?
    C21 C17 C18 C14 . . . . 179.32(12) ?
    C16 C17 C18 C19 . . . . 179.86(13) ?
    C21 C17 C18 C19 . . . . 0.3(2) ?
    C14 C18 C19 C20 . . . . -0.6(2) ?
    C17 C18 C19 C20 . . . . 178.49(13) ?
    C18 C19 C20 C12 . . . . 0.2(2) ?
    O2 C12 C20 C19 . . . . -178.64(13) ?
    C13 C12 C20 C19 . . . . 1.0(2) ?
    O6 C22 C23 C26 . . . . -88.27(17) ?
    O6 C22 C23 C24 . . . . 95.48(15) ?
    C26 C23 C24 O5 . . . . -177.42(15) ?
    C22 C23 C24 O5 . . . . -1.1(2) ?
    C26 C23 C24 C25 . . . . 1.2(2) ?
    C22 C23 C24 C25 . . . . 177.53(13) ?
    C24 C23 C26 C27 . . . . 178.41(14) ?
    C22 C23 C26 C27 . . . . 2.4(2) ?
    C23 C26 C27 C28 . . . . 26.9(3) ?
    C23 C26 C27 C32 . . . . -153.46(16) ?
    C32 C27 C28 C29 . . . . 3.4(3) ?
    C26 C27 C28 C29 . . . . -177.02(16) ?
    C27 C28 C29 C30 . . . . -1.5(3) ?
    C28 C29 C30 C31 . . . . -1.3(3) ?
    C29 C30 C31 C32 . . . . 2.0(3) ?
    C30 C31 C32 C27 . . . . 0.0(3) ?
    C28 C27 C32 C31 . . . . -2.6(3) ?
    C26 C27 C32 C31 . . . . 177.72(16) ?
    O6 C33 C34 C35 . . . . -176.91(12) ?
    C41 C33 C34 C35 . . . . 2.6(2) ?
    C33 C34 C35 O7 . . . . 178.55(12) ?
    C33 C34 C35 C39 . . . . -1.6(2) ?
    O8 C36 C37 C38 . . . . 178.55(16) ?
    O7 C36 C37 C38 . . . . -1.0(2) ?
    C36 C37 C38 C39 . . . . 1.2(2) ?
    C36 C37 C38 C42 . . . . -178.88(14) ?
    O7 C35 C39 C40 . . . . 179.56(12) ?
    C34 C35 C39 C40 . . . . -0.3(2) ?
    O7 C35 C39 C38 . . . . -1.25(19) ?
    C34 C35 C39 C38 . . . . 178.93(12) ?
    C37 C38 C39 C40 . . . . 179.06(13) ?
    C42 C38 C39 C40 . . . . -0.9(2) ?
    C37 C38 C39 C35 . . . . -0.06(19) ?
    C42 C38 C39 C35 . . . . -179.99(12) ?
    C35 C39 C40 C41 . . . . 1.2(2) ?
    C38 C39 C40 C41 . . . . -177.95(13) ?
    C39 C40 C41 C33 . . . . -0.2(2) ?
    O6 C33 C41 C40 . . . . 177.74(13) ?
    C34 C33 C41 C40 . . . . -1.7(2) ?
    C13 C12 O2 C1 . . . . -3.1(2) ?
    C20 C12 O2 C1 . . . . 176.50(12) ?
    C2 C1 O2 C12 . . . . -173.35(12) ?
    C13 C14 O3 C15 . . . . -179.27(11) ?
    C18 C14 O3 C15 . . . . 0.42(18) ?
    O4 C15 O3 C14 . . . . 177.88(12) ?
    C16 C15 O3 C14 . . . . -1.65(18) ?
    C34 C33 O6 C22 . . . . 176.75(12) ?
    C41 C33 O6 C22 . . . . -2.7(2) ?
    C23 C22 O6 C33 . . . . -178.10(12) ?
    C34 C35 O7 C36 . . . . -178.73(12) ?
    C39 C35 O7 C36 . . . . 1.44(19) ?
    O8 C36 O7 C35 . . . . -179.95(13) ?
    C37 C36 O7 C35 . . . . -0.3(2) ?
loop_
    _geom_hbond_atom_site_label_D
    _geom_hbond_atom_site_label_H
    _geom_hbond_atom_site_label_A
    _geom_hbond_site_symmetry_A
    _geom_hbond_distance_DH
    _geom_hbond_distance_HA
    _geom_hbond_distance_DA
    _geom_hbond_angle_DHA
    C5 H5 O8 2_667 0.93 2.59 3.4778(19) 159
    C9 H9 O3 2_666 0.93 2.52 3.381(2) 155
    C30 H30 O7 2_857 0.93 2.59 3.441(2) 153
    C42 H42B O1 . 0.96 2.53 3.427(2) 155
    C25 H25C Cg1 1_645 0.96 2.64 3.5238(18) 152
_shelx_hkl_file
;
  -1   0   0   30.88    0.77
  -1   0   0   30.61    0.64
  -1   0   0   30.69    0.63
  -1   0   0   29.84    0.63
   1   0   0   30.14    0.63
   1   0   0   30.31    0.64
   1   0   0   31.38    0.73
  -2   0   0   26.21    0.57
  -2   0   0   28.17    0.55
  -2   0   0   26.31    0.55
  -2   0   0   26.48    0.54
   2   0   0   26.35    0.56
   2   0   0   26.96    0.54
   2   0   0   28.22    0.77
   2   0   0   26.80    0.54
  -3   0   0   18.16    0.38
  -3   0   0   18.51    0.39
  -3   0   0   18.21    0.38
   3   0   0   18.23    0.38
   3   0   0   18.48    0.38
   3   0   0   18.30    0.38
  -4   0   0    2.20    0.07
  -4   0   0    2.18    0.07
  -4   0   0    2.13    0.07
  -4   0   0    2.22    0.07
   4   0   0    2.15    0.06
   4   0   0    2.18    0.07
   4   0   0    2.20    0.06
  -5   0   0   11.07    0.26
  -5   0   0   11.62    0.26
  -5   0   0   11.01    0.26
   5   0   0   11.38    0.25
   5   0   0   11.09    0.25
   5   0   0   11.14    0.25
  -6   0   0    1.16    0.06
  -6   0   0    1.17    0.06
  -6   0   0    1.15    0.06
   6   0   0    1.08    0.05
   6   0   0    1.13    0.05
   6   0   0    1.21    0.05
  -7   0   0    0.47    0.05
   7   0   0    0.50    0.04
  -8   0   0    0.22    0.04
   8   0   0    0.14    0.03
  -9   0   0    3.23    0.13
   9   0   0    3.35    0.12
 -10   0   0    0.20    0.06
  10   0   0    0.11    0.04
 -11   0   0    0.38    0.07
  11   0   0    0.55    0.06
  11  -1   0    0.12    0.04
 -11   1   0    0.10    0.05
  10  -1   0    5.20    0.17
 -10   1   0    5.22    0.19
   9  -1   0    1.01    0.06
  -9   1   0    1.04    0.08
   8  -1   0    0.26    0.04
  -8   1   0    0.29    0.04
   7  -1   0    0.61    0.04
  -7   1   0    0.62    0.05
   6  -1   0    0.39    0.04
   6  -1   0    0.44    0.03
   6  -1   0    0.43    0.04
  -6   1   0    0.40    0.04
  -6   1   0    0.40    0.04
   5  -1   0    1.11    0.05
   5  -1   0    1.04    0.05
   5  -1   0    1.05    0.05
   5  -1   0    1.05    0.05
  -5   1   0    1.03    0.05
  -5   1   0    0.99    0.05
   4  -1   0    0.01    0.01
   4  -1   0    0.01    0.01
   4  -1   0    0.01    0.01
   4  -1   0    0.00    0.01
  -4   1   0    0.00    0.01
  -4   1   0    0.00    0.01
  -4   1   0    0.01    0.01
   3  -1   0    0.04    0.01
   3  -1   0    0.04    0.01
   3  -1   0    0.06    0.01
  -3   1   0    0.06    0.01
  -3   1   0    0.03    0.01
   2  -1   0   12.25    0.26
   2  -1   0   12.15    0.25
   2  -1   0   12.22    0.25
  -2   1   0   12.12    0.25
  -2   1   0   11.95    0.26
  -2   1   0   12.59    0.26
   1  -1   0    0.46    0.02
   1  -1   0    0.46    0.02
   1  -1   0    0.45    0.02
   1  -1   0    0.48    0.02
   1  -1   0    0.45    0.02
  -1   1   0    0.44    0.02
  -1   1   0    0.46    0.02
  -1   1   0    0.46    0.02
  -1   1   0    0.45    0.02
  -1   1   0    0.44    0.02
   0  -1   0    2.58    0.06
   0  -1   0    2.54    0.05
   0  -1   0    2.52    0.06
   0  -1   0    2.49    0.05
  -1  -1   0    0.11    0.01
  -1  -1   0    0.10    0.01
  -1  -1   0    0.11    0.01
  -1  -1   0    0.11    0.01
  -1  -1   0    0.10    0.01
   1   1   0    0.11    0.01
   1   1   0    0.11    0.01
   1   1   0    0.12    0.01
  -2  -1   0    7.09    0.15
  -2  -1   0    7.00    0.15
  -2  -1   0    6.86    0.15
  -2  -1   0    7.03    0.15
  -2  -1   0    7.06    0.15
   2   1   0    6.78    0.15
   2   1   0    6.97    0.15
   2   1   0    6.94    0.15
   2   1   0    6.91    0.15
  -3  -1   0    5.97    0.14
  -3  -1   0    5.81    0.13
  -3  -1   0    5.80    0.14
  -3  -1   0    5.79    0.13
   3   1   0    5.75    0.13
   3   1   0    5.90    0.14
   3   1   0    5.79    0.13
  -4  -1   0    2.53    0.08
  -4  -1   0    2.22    0.07
  -4  -1   0    2.20    0.07
   4   1   0    2.26    0.07
  -5  -1   0    3.08    0.09
  -5  -1   0    3.15    0.09
  -5  -1   0    3.02    0.10
  -5  -1   0    3.06    0.10
   5   1   0    3.10    0.08
   5   1   0    3.01    0.09
  -6  -1   0    1.77    0.08
  -6  -1   0    1.79    0.07
  -6  -1   0    1.81    0.08
   6   1   0    1.82    0.06
  -7  -1   0    1.39    0.07
   7   1   0    1.25    0.06
  -8  -1   0    1.29    0.08
   8   1   0    1.35    0.06
  -9  -1   0    0.23    0.05
   9   1   0    0.23    0.04
 -10  -1   0    0.22    0.05
  10   1   0    0.26    0.04
 -11  -1   0    6.74    0.23
  11   1   0    6.52    0.19
  11  -2   0    7.40    0.22
 -11   2   0    7.37    0.24
  10  -2   0    3.48    0.13
 -10   2   0    3.29    0.14
   9  -2   0    0.33    0.04
  -9   2   0    0.40    0.06
   8  -2   0    0.12    0.03
  -8   2   0    0.20    0.04
   7  -2   0    1.96    0.08
  -7   2   0    2.00    0.09
   6  -2   0   13.30    0.31
   6  -2   0   12.99    0.30
   6  -2   0   13.20    0.30
  -6   2   0   13.22    0.32
  -6   2   0   13.47    0.31
   5  -2   0   20.98    0.44
   5  -2   0   19.76    0.44
   5  -2   0   20.27    0.43
   5  -2   0   19.82    0.43
  -5   2   0   20.26    0.44
  -5   2   0   20.51    0.45
   4  -2   0    6.71    0.16
   4  -2   0    6.71    0.16
   4  -2   0    6.84    0.16
   3  -2   0  252.01    5.93
   3  -2   0  244.80    5.54
   3  -2   0  248.91    5.67
  -3   2   0  249.93    6.22
  -3   2   0  246.17    5.31
  -3   2   0  238.08    6.07
   2  -2   0    3.60    0.09
   2  -2   0    3.62    0.09
  -2   2   0    3.53    0.09
  -2   2   0    3.55    0.09
  -2   2   0    3.62    0.09
   1  -2   0    4.11    0.10
   1  -2   0    3.98    0.09
   1  -2   0    3.99    0.09
   1  -2   0    4.08    0.09
   1  -2   0    4.11    0.09
  -1   2   0    3.99    0.09
  -1   2   0    4.01    0.09
   0  -2   0   17.68    0.37
   0  -2   0   17.98    0.36
   0  -2   0   18.48    0.38
   0  -2   0   17.45    0.37
   0  -2   0   18.21    0.40
   0  -2   0   16.96    0.36
   0   2   0   17.57    0.39
   0   2   0   17.49    0.37
   0   2   0   18.06    0.38
   0   2   0   17.44    0.37
  -1  -2   0  404.77    8.78
  -1  -2   0  441.96    9.44
  -1  -2   0  444.78    9.32
  -1  -2   0  403.57    9.08
  -1  -2   0  454.85    9.30
   1   2   0  429.08    9.08
  -2  -2   0    4.81    0.11
  -2  -2   0    4.71    0.11
  -2  -2   0    4.77    0.10
  -2  -2   0    4.62    0.11
   2   2   0    4.92    0.11
  -3  -2   0  187.21    3.79
  -3  -2   0  185.69    3.75
  -3  -2   0  184.33    3.74
  -3  -2   0  189.07    3.72
   3   2   0  172.16    4.43
  -4  -2   0    1.33    0.05
  -4  -2   0    1.37    0.05
  -4  -2   0    1.38    0.05
  -5  -2   0   44.48    0.91
  -5  -2   0   43.26    0.92
  -5  -2   0   44.56    0.91
   5   2   0   44.60    0.92
  -6  -2   0   49.73    1.06
  -6  -2   0   50.50    1.03
  -6  -2   0   50.79    1.04
  -6  -2   0   50.12    1.05
   6   2   0   49.37    1.04
  -7  -2   0   15.76    0.38
   7   2   0   15.42    0.35
  -8  -2   0    0.17    0.04
   8   2   0    0.18    0.03
  -9  -2   0    0.96    0.08
   9   2   0    1.11    0.06
 -10  -2   0   -0.01    0.04
  10   2   0    0.02    0.03
 -11  -2   0    1.44    0.11
  11   2   0    1.69    0.09
  11  -3   0    0.10    0.04
 -11   3   0    0.06    0.04
  10  -3   0    0.93    0.08
 -10   3   0    1.01    0.09
   9  -3   0    1.73    0.09
  -9   3   0    1.82    0.10
   8  -3   0    3.15    0.11
  -8   3   0    2.92    0.12
   7  -3   0    0.04    0.02
  -7   3   0    0.07    0.02
  -7   3   0    0.05    0.03
   6  -3   0    0.44    0.04
   6  -3   0    0.45    0.04
  -6   3   0    0.53    0.04
  -6   3   0    0.42    0.04
   5  -3   0   18.72    0.40
   5  -3   0   18.06    0.39
   5  -3   0   18.19    0.40
  -5   3   0   18.11    0.41
  -5   3   0   18.49    0.43
   4  -3   0    2.15    0.07
   4  -3   0    2.16    0.07
   4  -3   0    2.07    0.07
  -4   3   0    2.15    0.07
   3  -3   0    0.83    0.04
   3  -3   0    0.80    0.04
   3  -3   0    0.81    0.04
   3  -3   0    0.80    0.04
  -3   3   0    0.82    0.04
  -3   3   0    0.82    0.04
  -3   3   0    0.84    0.03
   2  -3   0    6.14    0.14
   2  -3   0    6.23    0.14
   2  -3   0    6.38    0.14
   2  -3   0    6.03    0.15
   2  -3   0    6.11    0.14
  -2   3   0    6.24    0.16
  -2   3   0    6.08    0.14
   1  -3   0    4.60    0.10
   1  -3   0    4.67    0.10
   1  -3   0    4.61    0.11
  -1   3   0    4.50    0.10
  -1   3   0    4.70    0.12
   0  -3   0    2.51    0.06
   0  -3   0    2.45    0.06
   0  -3   0    2.56    0.06
   0  -3   0    2.40    0.06
   0  -3   0    2.48    0.06
   0   3   0    2.46    0.06
   0   3   0    2.55    0.07
  -1  -3   0   19.87    0.41
  -1  -3   0   19.88    0.52
  -1  -3   0   20.44    0.42
  -1  -3   0   20.56    0.43
   1   3   0   20.77    0.43
  -2  -3   0    7.33    0.16
  -2  -3   0    7.20    0.17
   2   3   0    7.13    0.15
  -3  -3   0    0.03    0.01
  -3  -3   0    0.04    0.01
  -3  -3   0    0.03    0.01
  -3  -3   0    0.03    0.01
   3   3   0    0.02    0.01
  -4  -3   0    2.07    0.07
  -4  -3   0    1.99    0.07
  -4  -3   0    2.07    0.06
  -4  -3   0    2.00    0.07
  -5  -3   0   10.06    0.24
  -5  -3   0   10.19    0.23
   5   3   0    9.93    0.23
  -6  -3   0    2.18    0.08
  -6  -3   0    2.27    0.09
   6   3   0    2.18    0.07
   7   3   0    8.05    0.20
  -8  -3   0    1.50    0.08
   8   3   0    1.39    0.06
  -9  -3   0    0.06    0.04
   9   3   0    0.07    0.03
 -10  -3   0   -0.01    0.04
 -11  -3   0    0.83    0.09
  11   3   0    0.85    0.07
  11  -4   0    0.30    0.05
  10  -4   0    3.82    0.14
 -10   4   0    3.61    0.15
   9  -4   0    1.23    0.08
   8  -4   0    0.61    0.05
  -8   4   0    0.62    0.06
   7  -4   0    0.02    0.02
  -7   4   0    0.01    0.02
   6  -4   0    7.00    0.18
  -6   4   0    6.85    0.18
  -6   4   0    6.82    0.19
   5  -4   0  108.41    2.15
   5  -4   0  104.83    2.15
  -5   4   0  106.88    2.24
  -5   4   0  107.75    2.43
   4  -4   0   78.71    1.53
   4  -4   0   73.16    1.60
   4  -4   0   73.16    1.63
   4  -4   0   75.23    1.54
  -4   4   0   80.15    1.75
   3  -4   0    0.61    0.03
   3  -4   0    0.49    0.03
   3  -4   0    0.52    0.04
   3  -4   0    0.57    0.03
   2  -4   0    0.02    0.01
   2  -4   0    0.03    0.01
   2  -4   0    0.03    0.01
  -2   4   0    0.04    0.01
  -2   4   0    0.04    0.01
   1  -4   0    1.42    0.05
   1  -4   0    1.40    0.05
   1  -4   0    1.47    0.04
  -1   4   0    1.43    0.04
  -1   4   0    1.41    0.05
   0  -4   0  106.92    2.20
   0  -4   0  106.32    2.74
   0  -4   0  103.60    2.59
   0  -4   0  104.89    2.19
   0   4   0  105.43    2.33
   0   4   0  106.51    2.17
  -1  -4   0   22.70    0.48
  -1  -4   0   22.62    0.48
  -1  -4   0   23.12    0.46
   1   4   0   23.19    0.48
  -2  -4   0   29.02    0.60
  -2  -4   0   29.05    0.61
   2   4   0   28.15    0.59
  -3  -4   0    2.93    0.08
  -3  -4   0    2.89    0.09
  -3  -4   0    2.83    0.09
   3   4   0    3.07    0.07
  -4  -4   0   27.03    0.59
  -4  -4   0   27.22    0.56
  -4  -4   0   27.00    0.58
  -5  -4   0   14.52    0.32
  -5  -4   0   14.29    0.34
  -5  -4   0   14.40    0.34
   5   4   0   14.82    0.32
  -6  -4   0   15.97    0.36
  -6  -4   0   15.97    0.38
   6   4   0   16.14    0.35
   7   4   0    0.03    0.02
  -8  -4   0    0.07    0.03
   8   4   0    0.15    0.03
  -9  -4   0    0.08    0.04
   9   4   0    0.15    0.03
 -10  -4   0    1.24    0.09
 -11  -4   0    1.95    0.12
  10  -5   0    0.02    0.03
   9  -5   0    0.41    0.05
   8  -5   0    0.01    0.03
  -8   5   0    0.00    0.03
   7  -5   0    0.04    0.02
  -7   5   0    0.00    0.02
  -6   5   0    0.01    0.02
  -6   5   0    0.03    0.02
   5  -5   0    5.14    0.14
   5  -5   0    5.20    0.14
  -5   5   0    5.39    0.15
   4  -5   0    2.67    0.08
   4  -5   0    2.53    0.10
   4  -5   0    2.64    0.09
   4  -5   0    2.59    0.08
   3  -5   0    1.80    0.06
   3  -5   0    1.92    0.07
   3  -5   0    1.96    0.08
   3  -5   0    1.88    0.07
   3  -5   0    1.93    0.06
   2  -5   0    0.03    0.01
   2  -5   0    0.01    0.01
   2  -5   0    0.02    0.01
   2  -5   0    0.01    0.01
   2  -5   0   -0.01    0.01
  -2   5   0    0.02    0.01
   1  -5   0    0.14    0.02
   1  -5   0    0.08    0.02
   1  -5   0    0.09    0.02
   1  -5   0    0.10    0.01
   1  -5   0    0.08    0.01
  -1   5   0    0.16    0.02
  -1   5   0    0.10    0.02
   0  -5   0   12.74    0.27
   0  -5   0   13.03    0.26
   0  -5   0   12.73    0.29
   0  -5   0   12.86    0.28
   0  -5   0   12.23    0.27
   0  -5   0   12.36    0.26
   0   5   0   12.37    0.26
   0   5   0   12.45    0.29
  -1  -5   0    8.20    0.17
  -1  -5   0    8.17    0.17
  -1  -5   0    8.00    0.19
  -1  -5   0    8.25    0.19
  -1  -5   0    8.25    0.20
   1   5   0    8.06    0.17
  -2  -5   0   21.47    0.46
  -2  -5   0   21.69    0.47
   2   5   0   21.83    0.45
  -3  -5   0    3.71    0.11
  -3  -5   0    3.59    0.11
   3   5   0    3.67    0.09
  -4  -5   0    0.62    0.04
  -4  -5   0    0.59    0.04
  -4  -5   0    0.63    0.04
  -4  -5   0    0.58    0.04
  -5  -5   0    0.05    0.02
  -5  -5   0    0.04    0.02
  -5  -5   0    0.05    0.02
  -5  -5   0    0.08    0.02
   5   5   0    0.03    0.01
   5   5   0    0.05    0.01
  -6  -5   0    0.59    0.05
  -6  -5   0    0.60    0.05
  -6  -5   0    0.70    0.06
   6   5   0    0.65    0.04
   6   5   0    0.66    0.04
   7   5   0    7.78    0.19
  -8  -5   0    0.39    0.06
   8   5   0    0.31    0.03
  -9  -5   0    1.25    0.09
   9   5   0    1.32    0.06
 -10  -5   0    0.13    0.05
 -11  -5   0    1.43    0.11
  10  -6   0    0.80    0.07
   9  -6   0    0.71    0.07
   8  -6   0    0.67    0.06
  -8   6   0    0.75    0.06
   7  -6   0    0.32    0.04
  -7   6   0    0.32    0.04
   6  -6   0    0.42    0.04
  -6   6   0    0.40    0.04
   5  -6   0   12.68    0.28
   5  -6   0   12.17    0.29
   5  -6   0   12.32    0.29
   5  -6   0   12.77    0.29
  -5   6   0   11.30    0.29
   4  -6   0    9.53    0.23
   4  -6   0    9.72    0.23
   4  -6   0    9.90    0.22
   4  -6   0    9.51    0.26
   4  -6   0    9.69    0.23
   3  -6   0    6.39    0.18
   3  -6   0    6.50    0.15
   3  -6   0    6.68    0.16
   3  -6   0    6.30    0.16
   3  -6   0    6.53    0.16
   2  -6   0    0.02    0.01
   2  -6   0    0.01    0.02
   2  -6   0    0.01    0.01
   2  -6   0    0.01    0.01
  -2   6   0    0.01    0.01
  -2   6   0    0.01    0.01
   1  -6   0   33.02    0.65
   1  -6   0   32.17    0.71
   1  -6   0   31.94    0.66
   1  -6   0   32.09    0.67
  -1   6   0   31.36    0.66
   0  -6   0   35.68    0.71
   0  -6   0   36.42    0.71
   0  -6   0   34.93    0.77
   0  -6   0   35.16    0.74
   0  -6   0   34.79    0.77
   0  -6   0   35.80    0.72
   0   6   0   34.92    0.73
  -1  -6   0  111.16    2.25
  -1  -6   0  112.99    2.47
  -1  -6   0  112.68    2.24
  -1  -6   0  103.32    2.40
  -1  -6   0  112.27    2.35
  -1  -6   0  113.73    2.26
   1   6   0  110.98    2.52
  -2  -6   0   51.31    1.03
  -2  -6   0   51.12    1.06
  -2  -6   0   50.86    1.04
  -2  -6   0   50.80    1.02
   2   6   0   51.06    1.05
  -4  -6   0    2.06    0.08
  -4  -6   0    1.99    0.08
  -4  -6   0    2.09    0.07
  -4  -6   0    2.04    0.08
  -5  -6   0    0.07    0.02
  -5  -6   0    0.05    0.03
  -5  -6   0    0.02    0.02
  -5  -6   0    0.06    0.03
  -6  -6   0    3.68    0.13
  -6  -6   0    3.59    0.11
  -6  -6   0    3.76    0.13
   6   6   0    3.87    0.10
  -7  -6   0    0.79    0.07
   7   6   0    0.82    0.05
  -8  -6   0    7.98    0.24
   8   6   0    8.06    0.20
   8   6   0    7.89    0.20
  -9  -6   0    0.31    0.06
 -10  -6   0    0.83    0.09
  10  -7   0    0.12    0.04
   9  -7   0    0.29    0.05
   8  -7   0    0.02    0.03
   7  -7   0    2.11    0.09
   6  -7   0    2.35    0.11
   6  -7   0    2.58    0.10
  -6   7   0    2.46    0.10
   5  -7   0    0.61    0.05
   5  -7   0    0.66    0.05
   5  -7   0    0.55    0.05
  -5   7   0    0.63    0.05
   4  -7   0    0.97    0.05
   4  -7   0    0.99    0.05
   4  -7   0    1.05    0.07
   4  -7   0    1.04    0.05
   4  -7   0    1.06    0.06
   3  -7   0   10.36    0.24
   3  -7   0    9.93    0.27
   3  -7   0   10.19    0.24
   3  -7   0   10.67    0.23
   3  -7   0    9.84    0.26
  -3   7   0   10.09    0.23
   2  -7   0    0.89    0.04
   2  -7   0    0.92    0.05
   2  -7   0    0.86    0.04
   2  -7   0    0.86    0.04
   2  -7   0    0.86    0.05
  -2   7   0    0.84    0.04
   1  -7   0    2.26    0.09
   1  -7   0    2.37    0.08
   1  -7   0    2.35    0.07
   1  -7   0    2.34    0.07
   1  -7   0    2.39    0.07
  -1   7   0    2.35    0.06
   0  -7   0    0.23    0.02
   0  -7   0    0.28    0.03
   0  -7   0    0.27    0.03
   0  -7   0    0.29    0.02
   0  -7   0    0.24    0.02
   0  -7   0    0.29    0.03
   0   7   0    0.26    0.02
  -1  -7   0    0.70    0.04
  -1  -7   0    0.67    0.04
  -1  -7   0    0.76    0.04
  -1  -7   0    0.75    0.04
  -1  -7   0    0.76    0.03
  -1  -7   0    0.81    0.04
   1   7   0    0.69    0.03
  -2  -7   0    6.89    0.18
  -2  -7   0    6.88    0.17
  -2  -7   0    6.88    0.18
  -2  -7   0    7.21    0.16
  -2  -7   0    7.15    0.16
   2   7   0    7.06    0.16
  -3  -7   0   -0.01    0.02
  -3  -7   0    0.03    0.02
  -3  -7   0    0.02    0.01
   3   7   0    0.02    0.01
  -4  -7   0    2.22    0.09
  -4  -7   0    2.22    0.09
  -5  -7   0   -0.01    0.02
  -5  -7   0    0.05    0.03
  -5  -7   0    0.08    0.02
  -6  -7   0    2.24    0.10
  -6  -7   0    2.11    0.10
  -7  -7   0    8.89    0.25
  -7  -7   0    8.22    0.24
  -8  -7   0    2.06    0.11
  -9  -7   0    0.14    0.05
 -10  -7   0    0.23    0.06
   9  -8   0    2.20    0.11
   8  -8   0    1.77    0.09
   7  -8   0    0.08    0.03
   6  -8   0    6.19    0.18
   6  -8   0    6.21    0.18
   6  -8   0    6.11    0.20
   5  -8   0    7.80    0.23
   5  -8   0    7.96    0.21
   5  -8   0    7.64    0.20
   4  -8   0    2.24    0.09
   4  -8   0    2.32    0.11
   4  -8   0    2.24    0.08
   4  -8   0    2.45    0.09
   4  -8   0    2.23    0.09
   3  -8   0   60.64    1.18
   3  -8   0   57.84    1.33
   3  -8   0   57.34    1.19
   3  -8   0   56.70    1.21
   2  -8   0   17.33    0.43
   2  -8   0   17.90    0.38
   2  -8   0   17.62    0.40
   2  -8   0   17.99    0.37
   2  -8   0   17.89    0.39
   1  -8   0    0.07    0.03
   1  -8   0    0.08    0.02
   1  -8   0    0.07    0.02
   1  -8   0    0.09    0.02
   1  -8   0    0.06    0.02
  -1   8   0    0.08    0.01
   0  -8   0    0.13    0.02
   0  -8   0    0.17    0.02
   0  -8   0    0.13    0.03
   0  -8   0    0.14    0.02
   0  -8   0    0.15    0.02
   0  -8   0    0.14    0.02
   0  -8   0    0.14    0.02
   0   8   0    0.16    0.02
  -1  -8   0    5.32    0.14
  -1  -8   0    5.26    0.13
  -1  -8   0    5.45    0.12
  -1  -8   0    5.26    0.14
  -1  -8   0    5.10    0.14
  -1  -8   0    5.67    0.14
  -1  -8   0    5.02    0.15
   1   8   0    5.31    0.12
  -2  -8   0   32.73    0.70
  -2  -8   0   32.72    0.71
  -2  -8   0   33.32    0.69
  -2  -8   0   33.29    0.68
  -2  -8   0   33.61    0.75
  -2  -8   0   34.04    0.67
  -2  -8   0   32.65    0.74
   2   8   0   33.02    0.68
  -3  -8   0   -0.01    0.02
  -3  -8   0    0.02    0.02
  -3  -8   0    0.01    0.02
  -3  -8   0    0.01    0.02
  -4  -8   0    2.36    0.10
  -4  -8   0    2.47    0.10
  -5  -8   0    0.37    0.04
  -5  -8   0    0.34    0.04
  -6  -8   0   10.72    0.29
  -6  -8   0   11.37    0.29
  -7  -8   0   14.17    0.36
  -7  -8   0   13.98    0.37
  -8  -8   0    0.69    0.08
  -9  -8   0   -0.04    0.04
 -10  -8   0    0.06    0.04
   9  -9   0    0.06    0.04
   8  -9   0    1.13    0.08
   7  -9   0    1.90    0.09
   6  -9   0    7.35    0.24
   6  -9   0    7.41    0.21
   5  -9   0    4.26    0.14
   5  -9   0    3.90    0.14
   5  -9   0    4.46    0.17
   4  -9   0    7.51    0.20
   4  -9   0    7.31    0.20
   4  -9   0    7.47    0.23
   4  -9   0    6.94    0.20
   3  -9   0   17.87    0.41
   3  -9   0   18.11    0.40
   3  -9   0   18.16    0.39
   3  -9   0   17.31    0.44
   3  -9   0   17.02    0.43
   2  -9   0   10.06    0.28
   2  -9   0   10.72    0.25
   2  -9   0   10.33    0.25
   2  -9   0   10.58    0.26
   2  -9   0   10.48    0.24
   1  -9   0    0.15    0.02
   1  -9   0    0.09    0.03
   1  -9   0    0.15    0.03
   1  -9   0    0.19    0.03
   1  -9   0    0.16    0.02
   1  -9   0    0.17    0.03
   0  -9   0    0.33    0.03
   0  -9   0    0.37    0.04
   0  -9   0    0.34    0.03
   0  -9   0    0.34    0.03
   0  -9   0    0.39    0.04
   0  -9   0    0.29    0.04
  -1  -9   0    0.42    0.04
  -1  -9   0    0.42    0.04
  -1  -9   0    0.48    0.03
  -1  -9   0    0.40    0.04
  -1  -9   0    0.40    0.04
  -1  -9   0    0.44    0.04
  -2  -9   0    0.08    0.03
  -2  -9   0    0.11    0.03
  -2  -9   0    0.14    0.03
  -2  -9   0    0.10    0.02
  -2  -9   0    0.11    0.02
  -3  -9   0    0.06    0.02
  -3  -9   0    0.05    0.02
  -3  -9   0    0.17    0.03
  -3  -9   0    0.04    0.02
  -3  -9   0    0.06    0.03
  -4  -9   0    0.04    0.03
  -4  -9   0    0.02    0.02
  -5  -9   0    0.55    0.05
  -5  -9   0    0.44    0.05
  -6  -9   0    2.41    0.11
  -6  -9   0    2.35    0.11
  -7  -9   0    3.01    0.14
  -8  -9   0    0.99    0.09
  -9  -9   0    0.01    0.04
   8 -10   0    0.13    0.04
   7 -10   0    1.15    0.07
   6 -10   0    0.56    0.06
   5 -10   0    1.65    0.10
   5 -10   0    1.66    0.09
   5 -10   0    1.65    0.09
   4 -10   0    4.49    0.15
   4 -10   0    4.66    0.17
   4 -10   0    4.73    0.15
   3 -10   0   36.59    0.90
   3 -10   0   39.40    0.89
   3 -10   0   39.97    0.83
   3 -10   0   38.36    0.81
   2 -10   0   28.98    0.62
   2 -10   0   29.01    0.69
   2 -10   0   29.44    0.64
   1 -10   0    3.88    0.15
   1 -10   0    4.38    0.13
   1 -10   0    4.31    0.13
   0 -10   0    0.01    0.03
   0 -10   0    0.07    0.02
   0 -10   0    0.04    0.02
   0 -10   0    0.05    0.02
  -1 -10   0    0.34    0.04
  -1 -10   0    0.31    0.04
  -1 -10   0    0.27    0.04
  -1 -10   0    0.37    0.04
  -2 -10   0    1.31    0.07
  -2 -10   0    1.40    0.07
  -2 -10   0    1.43    0.07
  -3 -10   0    0.16    0.03
  -3 -10   0    0.14    0.03
  -3 -10   0    0.15    0.03
  -4 -10   0    0.82    0.06
  -4 -10   0    0.85    0.06
  -4 -10   0    0.89    0.07
  -4 -10   0    0.95    0.06
  -5 -10   0    0.08    0.03
  -5 -10   0    0.02    0.03
  -6 -10   0    0.13    0.05
  -6 -10   0    0.09    0.04
  -7 -10   0    0.67    0.08
  -8 -10   0    0.06    0.04
  -9 -10   0   -0.04    0.04
   7 -11   0    0.06    0.04
   6 -11   0   -0.02    0.03
   5 -11   0   -0.01    0.03
   4 -11   0    2.82    0.11
   4 -11   0    2.84    0.13
   4 -11   0    2.83    0.11
   3 -11   0    0.32    0.05
   3 -11   0    0.27    0.06
   3 -11   0    0.34    0.05
   2 -11   0   12.53    0.31
   2 -11   0   12.74    0.31
   2 -11   0   12.61    0.35
   1 -11   0    0.31    0.05
   1 -11   0    0.37    0.04
   1 -11   0    0.42    0.05
   0 -11   0    3.09    0.11
   0 -11   0    3.09    0.13
   0 -11   0    3.15    0.11
  -1 -11   0    0.78    0.05
  -1 -11   0    0.71    0.06
  -1 -11   0    0.79    0.05
  -2 -11   0    0.05    0.03
  -2 -11   0    0.06    0.03
  -2 -11   0    0.04    0.03
  -3 -11   0    1.63    0.09
  -3 -11   0    1.64    0.08
  -3 -11   0    1.65    0.08
  -4 -11   0    1.36    0.08
  -4 -11   0    1.23    0.08
  -4 -11   0    1.38    0.08
  -5 -11   0    0.01    0.03
  -5 -11   0   -0.01    0.03
  -5 -11   0   -0.01    0.03
  -6 -11   0   -0.04    0.03
  -6 -11   0   -0.03    0.03
  -7 -11   0    0.00    0.04
  -8 -11   0    0.31    0.06
   6 -12   0    0.00    0.03
   5 -12   0    0.33    0.05
   4 -12   0    3.04    0.12
   3 -12   0    1.88    0.11
   3 -12   0    1.86    0.09
   3 -12   0    1.90    0.09
   2 -12   0    0.06    0.03
   2 -12   0    0.12    0.04
   2 -12   0    0.04    0.04
   1 -12   0    0.38    0.06
   1 -12   0    0.46    0.05
   1 -12   0    0.40    0.05
   0 -12   0    0.77    0.06
   0 -12   0    0.70    0.06
   0 -12   0    0.69    0.07
  -1 -12   0    0.72    0.06
  -1 -12   0    0.69    0.06
  -1 -12   0    0.69    0.07
  -2 -12   0    4.75    0.17
  -2 -12   0    4.68    0.15
  -2 -12   0    4.62    0.15
  -3 -12   0    1.77    0.09
  -3 -12   0    1.64    0.08
  -3 -12   0    1.54    0.09
  -4 -12   0    0.02    0.03
  -4 -12   0    0.02    0.03
  -4 -12   0    0.09    0.04
  -5 -12   0    0.10    0.04
  -6 -12   0    0.17    0.04
  -7 -12   0    0.15    0.05
   5 -13   0    0.37    0.06
   4 -13   0    1.20    0.08
   3 -13   0    0.73    0.07
   2 -13   0    0.14    0.04
   1 -13   0    1.71    0.09
   1 -13   0    1.82    0.09
   0 -13   0    1.60    0.08
   0 -13   0    1.51    0.10
   0 -13   0    1.58    0.08
  -1 -13   0    0.11    0.03
  -1 -13   0    0.11    0.03
  -1 -13   0    0.12    0.05
  -2 -13   0    0.78    0.08
  -2 -13   0    0.87    0.06
  -2 -13   0    0.88    0.07
  -3 -13   0    0.21    0.04
  -3 -13   0    0.16    0.04
  -4 -13   0    0.23    0.04
  -5 -13   0    1.25    0.09
  -6 -13   0   -0.04    0.03
   3 -14   0    3.75    0.15
   2 -14   0    0.39    0.06
   1 -14   0    0.24    0.05
   0 -14   0    0.26    0.05
  -1 -14   0    0.07    0.03
  -2 -14   0    0.13    0.04
  -3 -14   0    0.23    0.04
  -4 -14   0   -0.01    0.03
  -4 -14   1    0.01    0.03
  -3 -14   1   -0.02    0.03
  -2 -14   1    0.84    0.07
  -1 -14   1    0.25    0.05
   0 -14   1    0.01    0.03
   1 -14   1    0.47    0.06
   2 -14   1    0.50    0.06
   3 -14   1    1.84    0.10
  -6 -13   1    0.11    0.05
  -5 -13   1    0.02    0.03
  -4 -13   1    0.11    0.04
  -3 -13   1    0.44    0.05
  -2 -13   1    0.00    0.03
  -2 -13   1   -0.04    0.03
  -1 -13   1    0.03    0.03
  -1 -13   1    0.09    0.03
  -1 -13   1    0.00    0.04
   0 -13   1    0.03    0.03
   0 -13   1    0.01    0.03
   0 -13   1    0.04    0.04
   1 -13   1    0.95    0.07
   1 -13   1    0.96    0.08
   2 -13   1    0.16    0.04
   3 -13   1   -0.05    0.03
   4 -13   1    0.80    0.07
   5 -13   1    0.10    0.04
  -7 -12   1   -0.01    0.04
  -6 -12   1    0.10    0.04
  -5 -12   1    0.14    0.04
  -5 -12   1    0.14    0.04
  -4 -12   1    1.67    0.09
  -4 -12   1    1.77    0.09
  -4 -12   1    1.85    0.09
  -3 -12   1    0.04    0.03
  -3 -12   1    0.03    0.03
  -3 -12   1    0.01    0.03
  -2 -12   1   -0.03    0.03
  -2 -12   1    0.04    0.03
  -2 -12   1    0.00    0.03
  -1 -12   1    5.72    0.17
  -1 -12   1    5.78    0.19
  -1 -12   1    5.66    0.17
   0 -12   1    5.57    0.17
   0 -12   1    5.54    0.19
   0 -12   1    5.54    0.17
   1 -12   1    0.39    0.05
   1 -12   1    0.34    0.05
   1 -12   1    0.26    0.05
   2 -12   1    1.80    0.11
   2 -12   1    1.72    0.09
   2 -12   1    1.83    0.09
   3 -12   1    2.79    0.13
   3 -12   1    2.94    0.12
   3 -12   1    2.89    0.12
   4 -12   1    1.53    0.09
   5 -12   1    1.55    0.09
   6 -12   1    0.40    0.06
  -8 -11   1    0.23    0.06
  -7 -11   1    1.06    0.09
  -6 -11   1    0.02    0.03
  -5 -11   1    0.06    0.03
  -5 -11   1    0.07    0.03
  -5 -11   1    0.04    0.04
  -4 -11   1    0.35    0.05
  -4 -11   1    0.43    0.05
  -4 -11   1    0.43    0.05
  -3 -11   1    1.06    0.07
  -3 -11   1    1.05    0.07
  -3 -11   1    1.03    0.07
  -2 -11   1    0.07    0.03
  -2 -11   1    0.10    0.03
  -2 -11   1    0.11    0.03
  -1 -11   1    4.58    0.14
  -1 -11   1    4.27    0.15
  -1 -11   1    4.40    0.14
   0 -11   1    0.79    0.07
   0 -11   1    0.84    0.06
   0 -11   1    0.73    0.06
   1 -11   1    0.15    0.04
   1 -11   1    0.14    0.03
   1 -11   1    0.12    0.04
   2 -11   1    5.17    0.18
   2 -11   1    5.17    0.16
   2 -11   1    5.28    0.16
   3 -11   1    4.67    0.18
   3 -11   1    5.00    0.16
   3 -11   1    4.83    0.16
   4 -11   1    0.17    0.04
   4 -11   1    0.11    0.04
   4 -11   1    0.13    0.05
   5 -11   1    2.53    0.11
   6 -11   1    0.53    0.06
   7 -11   1    0.30    0.05
  -8 -10   1    0.02    0.04
  -7 -10   1    0.13    0.04
  -6 -10   1    2.68    0.12
  -5 -10   1    0.18    0.04
  -5 -10   1    0.25    0.05
  -4 -10   1    2.07    0.09
  -4 -10   1    2.06    0.09
  -4 -10   1    1.97    0.09
  -3 -10   1    0.02    0.03
  -3 -10   1    0.02    0.02
  -3 -10   1    0.03    0.03
  -2 -10   1    0.66    0.05
  -2 -10   1    0.66    0.05
  -2 -10   1    0.69    0.05
  -1 -10   1    0.44    0.05
  -1 -10   1    0.59    0.05
  -1 -10   1    0.57    0.05
   0 -10   1    1.02    0.06
   0 -10   1    0.97    0.07
   0 -10   1    1.17    0.06
   1 -10   1    2.95    0.10
   1 -10   1    2.94    0.11
   1 -10   1    2.67    0.12
   2 -10   1   31.09    0.68
   2 -10   1   30.79    0.66
   2 -10   1   30.31    0.72
   3 -10   1   22.86    0.55
   3 -10   1   22.58    0.51
   3 -10   1   21.12    0.54
   3 -10   1   22.42    0.50
   4 -10   1    1.15    0.07
   4 -10   1    1.05    0.08
   4 -10   1    1.17    0.09
   5 -10   1    1.65    0.09
   5 -10   1    1.66    0.10
   6 -10   1    2.69    0.11
   7 -10   1   -0.01    0.03
   8 -10   1    0.00    0.03
  -9  -9   1    0.17    0.05
  -8  -9   1    0.19    0.05
  -7  -9   1    0.36    0.06
  -6  -9   1    5.82    0.19
  -6  -9   1    5.90    0.19
  -5  -9   1    2.48    0.11
  -5  -9   1    2.40    0.11
  -4  -9   1    5.43    0.16
  -4  -9   1    5.47    0.18
  -4  -9   1    5.32    0.17
  -3  -9   1    1.88    0.08
  -3  -9   1    1.96    0.09
  -3  -9   1    1.96    0.08
  -3  -9   1    1.95    0.08
  -2  -9   1    0.65    0.05
  -2  -9   1    0.70    0.05
  -2  -9   1    0.64    0.05
  -2  -9   1    0.74    0.04
  -1  -9   1    1.12    0.06
  -1  -9   1    1.12    0.06
  -1  -9   1    1.18    0.05
  -1  -9   1    1.20    0.06
   0  -9   1    1.69    0.07
   0  -9   1    1.69    0.07
   0  -9   1    1.78    0.06
   0  -9   1    1.55    0.08
   1  -9   1    2.73    0.10
   1  -9   1    2.71    0.09
   1  -9   1    2.70    0.08
   1  -9   1    2.60    0.11
   2  -9   1    7.13    0.17
   2  -9   1    6.95    0.19
   2  -9   1    6.70    0.21
   2  -9   1    7.27    0.19
   3  -9   1    0.14    0.04
   3  -9   1    0.20    0.04
   3  -9   1    0.14    0.04
   3  -9   1    0.14    0.03
   4  -9   1   32.13    0.69
   4  -9   1   32.36    0.71
   4  -9   1   32.33    0.75
   5  -9   1    7.09    0.23
   5  -9   1    7.05    0.20
   5  -9   1    7.55    0.20
   6  -9   1    0.00    0.04
   6  -9   1   -0.07    0.03
   7  -9   1    1.41    0.08
   8  -9   1    1.11    0.08
   9  -9   1    0.01    0.03
 -10  -8   1    1.23    0.10
  -9  -8   1    1.53    0.10
  -8  -8   1    0.89    0.08
  -7  -8   1    1.11    0.09
  -6  -8   1    9.77    0.27
  -6  -8   1    9.95    0.27
  -5  -8   1    0.17    0.04
  -5  -8   1    0.18    0.04
  -4  -8   1    0.13    0.03
  -4  -8   1    0.15    0.03
  -3  -8   1    1.71    0.08
  -3  -8   1    1.67    0.07
  -3  -8   1    1.50    0.07
   2   8  -1    0.68    0.03
  -2  -8   1    0.73    0.04
  -2  -8   1    0.61    0.05
  -2  -8   1    0.67    0.05
  -2  -8   1    0.66    0.04
  -2  -8   1    0.58    0.04
   1   8  -1    0.01    0.01
  -1  -8   1    0.04    0.02
  -1  -8   1    0.14    0.02
  -1  -8   1    0.03    0.02
  -1  -8   1    0.01    0.02
  -1  -8   1    0.02    0.02
   0   8  -1    2.18    0.06
   0  -8   1    2.11    0.07
   0  -8   1    2.17    0.09
   0  -8   1    2.15    0.06
   0  -8   1    2.09    0.08
   0  -8   1    2.10    0.07
   0  -8   1    2.06    0.06
  -1   8  -1   10.84    0.25
   1  -8   1   11.22    0.29
   1  -8   1   11.50    0.24
   1  -8   1   11.25    0.27
   1  -8   1   10.91    0.26
   2  -8   1    0.96    0.05
   2  -8   1    0.88    0.05
   2  -8   1    0.86    0.05
   2  -8   1    1.00    0.06
  -3   8  -1    4.10    0.11
   3  -8   1    4.18    0.13
   3  -8   1    4.43    0.15
   3  -8   1    4.63    0.13
   3  -8   1    4.62    0.13
  -4   8  -1    0.52    0.05
   4  -8   1    0.48    0.05
   4  -8   1    0.52    0.06
   4  -8   1    0.49    0.04
   4  -8   1    0.48    0.05
  -5   8  -1    7.10    0.19
   5  -8   1    7.01    0.19
   5  -8   1    6.59    0.21
  -6   8  -1    0.00    0.03
   6  -8   1   -0.02    0.04
   6  -8   1    0.02    0.03
   7  -8   1   -0.03    0.03
   8  -8   1    0.82    0.07
   9  -8   1    1.99    0.10
 -10  -7   1    0.10    0.05
  -9  -7   1    0.13    0.05
  -8  -7   1    0.46    0.06
   7   7  -1    2.63    0.09
  -7  -7   1    2.37    0.12
   6   7  -1    0.16    0.03
  -6  -7   1    0.14    0.04
   5   7  -1   10.56    0.24
  -5  -7   1   10.66    0.28
  -5  -7   1   10.70    0.27
  -5  -7   1   10.78    0.25
  -4  -7   1    0.66    0.05
  -4  -7   1    0.69    0.05
  -4  -7   1    0.64    0.05
  -3  -7   1    7.77    0.20
  -3  -7   1    7.85    0.20
  -3  -7   1    7.84    0.20
   2   7  -1   55.97    1.13
  -2  -7   1   55.32    1.17
  -2  -7   1   53.68    1.10
  -2  -7   1   53.60    1.14
  -2  -7   1   54.60    1.21
  -2  -7   1   54.02    1.11
   1   7  -1   13.78    0.29
  -1  -7   1   13.60    0.30
  -1  -7   1   13.91    0.33
  -1  -7   1   13.90    0.29
  -1  -7   1   13.76    0.32
  -1  -7   1   13.56    0.31
   0   7  -1    0.81    0.03
   0  -7   1    0.78    0.03
   0  -7   1    0.81    0.05
   0  -7   1    0.75    0.04
   0  -7   1    0.79    0.04
   0  -7   1    0.77    0.04
  -1   7  -1    9.71    0.22
   1  -7   1    9.62    0.23
   1  -7   1    9.67    0.23
   1  -7   1    9.59    0.25
   1  -7   1    9.79    0.21
   1  -7   1   10.10    0.23
  -2   7  -1   11.48    0.27
   2  -7   1   12.42    0.28
   2  -7   1   11.97    0.30
   2  -7   1   12.60    0.28
   2  -7   1   11.90    0.28
   2  -7   1   12.44    0.26
  -3   7  -1    0.18    0.02
   3  -7   1    0.15    0.03
   3  -7   1    0.15    0.03
   3  -7   1    0.16    0.02
   3  -7   1    0.15    0.03
   3  -7   1    0.15    0.03
  -4   7  -1   32.84    0.69
   4  -7   1   31.41    0.69
   4  -7   1   32.14    0.67
   4  -7   1   31.26    0.73
   4  -7   1   33.20    0.68
   4  -7   1   32.03    0.68
  -5   7  -1    0.27    0.04
   5  -7   1    0.26    0.04
   5  -7   1    0.26    0.04
  -6   7  -1    0.77    0.06
   6  -7   1    0.78    0.06
  -7   7  -1    0.67    0.06
   7  -7   1    0.79    0.06
   8  -7   1    0.01    0.03
   9  -7   1    3.08    0.13
  10  -7   1    1.42    0.09
 -10  -6   1    0.20    0.06
  -9  -6   1    0.43    0.06
   8   6  -1    5.73    0.15
   8   6  -1    5.87    0.15
  -8  -6   1    5.73    0.20
   7   6  -1    6.75    0.17
   7   6  -1    6.74    0.17
  -7  -6   1    6.38    0.20
   6   6  -1    0.38    0.04
   5   6  -1    1.53    0.05
  -5  -6   1    1.42    0.08
  -5  -6   1    1.50    0.07
  -5  -6   1    1.56    0.06
  -4  -6   1   10.14    0.23
  -4  -6   1    9.69    0.25
  -4  -6   1    9.60    0.24
  -4  -6   1    9.93    0.25
  -3  -6   1    4.03    0.12
  -3  -6   1    4.07    0.12
  -3  -6   1    3.90    0.12
   2   6  -1   94.98    2.47
  -2  -6   1   95.69    2.00
  -2  -6   1   94.63    2.08
  -2  -6   1   96.32    1.97
   1   6  -1    6.14    0.14
  -1  -6   1    6.32    0.14
  -1  -6   1    6.23    0.15
  -1  -6   1    6.04    0.16
  -1  -6   1    6.32    0.16
  -1  -6   1    6.02    0.15
   0   6  -1   18.56    0.38
   0  -6   1   17.95    0.40
   0  -6   1   18.20    0.39
   0  -6   1   18.42    0.38
   0  -6   1   18.06    0.41
  -1   6  -1    0.47    0.03
  -1   6  -1    0.60    0.03
   1  -6   1    0.50    0.04
   1  -6   1    0.44    0.03
   1  -6   1    0.43    0.03
   1  -6   1    0.53    0.04
  -2   6  -1    3.17    0.08
   2  -6   1    3.05    0.09
   2  -6   1    3.23    0.11
   2  -6   1    3.20    0.09
   2  -6   1    3.17    0.08
   3  -6   1    0.00    0.02
   3  -6   1    0.01    0.01
   3  -6   1   -0.01    0.01
   3  -6   1    0.02    0.01
  -4   6  -1   19.29    0.42
   4  -6   1   19.07    0.42
   4  -6   1   19.39    0.42
   4  -6   1   18.44    0.45
   4  -6   1   19.38    0.43
  -5   6  -1    2.81    0.10
   5  -6   1    2.77    0.09
   5  -6   1    2.70    0.11
  -6   6  -1   -0.01    0.02
  -7   6  -1    1.46    0.08
   7  -6   1    1.35    0.07
  -8   6  -1    0.02    0.03
   8  -6   1   -0.01    0.03
   9  -6   1    0.22    0.04
  10  -6   1    0.14    0.04
 -11  -5   1    0.71    0.09
 -10  -5   1    0.20    0.06
  -9  -5   1    0.29    0.06
   8   5  -1    0.22    0.03
  -8  -5   1    0.16    0.04
   7   5  -1    7.11    0.17
  -7  -5   1    6.78    0.21
   6   5  -1    0.08    0.02
   6   5  -1    0.06    0.02
   5   5  -1    4.20    0.11
   5   5  -1    4.24    0.11
  -5  -5   1    4.22    0.14
  -5  -5   1    4.36    0.12
   4   5  -1    5.89    0.14
  -4  -5   1    6.01    0.15
  -4  -5   1    5.72    0.16
  -4  -5   1    5.85    0.16
  -3  -5   1    5.80    0.16
  -3  -5   1    5.87    0.16
   2   5  -1    1.65    0.05
  -2  -5   1    1.65    0.06
  -2  -5   1    1.62    0.06
   1   5  -1   15.03    0.32
  -1  -5   1   15.22    0.33
  -1  -5   1   14.91    0.33
  -1  -5   1   15.21    0.35
  -1  -5   1   15.26    0.31
   0   5  -1    1.50    0.05
   0  -5   1    1.41    0.04
   0  -5   1    1.43    0.05
   0  -5   1    1.35    0.05
   0  -5   1    1.44    0.05
  -1   5  -1    0.40    0.02
  -1   5  -1    0.41    0.03
  -1   5  -1    0.39    0.02
   1  -5   1    0.32    0.03
   1  -5   1    0.38    0.03
   1  -5   1    0.41    0.03
   1  -5   1    0.39    0.02
   2  -5   1   20.91    0.46
   2  -5   1   21.32    0.45
   2  -5   1   21.36    0.44
   2  -5   1   21.18    0.48
   3  -5   1   22.75    0.49
   3  -5   1   22.88    0.52
   3  -5   1   22.90    0.48
   3  -5   1   22.06    0.53
   3  -5   1   23.63    0.49
  -4   5  -1   61.52    1.26
   4  -5   1   62.42    1.23
   4  -5   1   58.37    1.31
   4  -5   1   60.63    1.24
  -5   5  -1    0.16    0.03
   5  -5   1    0.13    0.03
   5  -5   1    0.15    0.03
  -6   5  -1    0.22    0.03
  -7   5  -1    5.43    0.16
   7  -5   1    5.10    0.15
  -8   5  -1    0.30    0.05
   8  -5   1    0.26    0.04
   9  -5   1    2.99    0.12
 -10   5  -1    1.54    0.10
  10  -5   1    1.63    0.09
 -11  -4   1    0.11    0.05
 -10  -4   1    0.05    0.04
   9   4  -1    0.37    0.04
  -9  -4   1    0.37    0.06
   8   4  -1    0.02    0.02
  -8  -4   1   -0.04    0.03
   7   4  -1    0.31    0.03
   6   4  -1   12.28    0.28
  -6  -4   1   12.57    0.29
  -6  -4   1   12.81    0.31
   5   4  -1    1.67    0.06
  -5  -4   1    1.71    0.07
  -5  -4   1    1.77    0.08
   4   4  -1    0.12    0.02
   4   4  -1    0.16    0.02
  -4  -4   1    0.16    0.03
  -4  -4   1    0.12    0.02
  -4  -4   1    0.22    0.03
  -3  -4   1    2.89    0.09
  -3  -4   1    2.96    0.09
  -3  -4   1    2.90    0.09
  -3  -4   1    2.98    0.08
   2   4  -1    6.13    0.13
  -2  -4   1    5.86    0.14
  -2  -4   1    5.83    0.15
  -2  -4   1    5.81    0.15
   1   4  -1   34.80    0.72
  -1  -4   1   35.76    0.73
  -1  -4   1   34.71    0.71
  -1  -4   1   35.40    0.77
  -1  -4   1   35.44    0.72
  -1  -4   1   34.60    0.71
   0   4  -1   17.45    0.41
   0   4  -1   18.70    0.38
   0   4  -1   18.87    0.40
   0  -4   1   17.97    0.38
   0  -4   1   18.02    0.40
   0  -4   1   18.30    0.37
   0  -4   1   18.22    0.39
   0  -4   1   18.35    0.38
  -1   4  -1  109.56    2.38
  -1   4  -1  111.10    2.25
  -1   4  -1  109.68    2.33
   1  -4   1  109.41    2.22
   1  -4   1  104.57    2.23
   1  -4   1  106.43    2.20
   1  -4   1  106.62    2.25
  -2   4  -1   23.58    0.51
  -2   4  -1   23.09    0.48
   2  -4   1   22.88    0.48
   2  -4   1   23.55    0.48
   2  -4   1   23.26    0.48
   2  -4   1   22.64    0.49
   3  -4   1    0.04    0.01
   3  -4   1    0.01    0.01
   3  -4   1    0.03    0.01
   3  -4   1    0.02    0.01
   3  -4   1    0.03    0.01
  -4   4  -1    3.36    0.10
   4  -4   1    3.39    0.10
   4  -4   1    3.37    0.09
   4  -4   1    3.32    0.10
   4  -4   1    3.28    0.11
  -5   4  -1    5.88    0.16
  -5   4  -1    6.01    0.15
   5  -4   1    5.53    0.15
   5  -4   1    5.78    0.15
   5  -4   1    5.85    0.15
  -6   4  -1    4.48    0.12
  -6   4  -1    4.36    0.13
  -7   4  -1    0.01    0.02
   7  -4   1   -0.01    0.02
  -8   4  -1    2.00    0.10
   8  -4   1    1.98    0.09
  -9   4  -1    1.29    0.08
   9  -4   1    1.38    0.08
 -10   4  -1    1.53    0.10
  10  -4   1    1.60    0.09
 -11   4  -1    0.01    0.04
  11  -4   1   -0.04    0.04
  11   3  -1    3.69    0.13
 -11  -3   1    3.39    0.16
  10   3  -1    0.02    0.03
 -10  -3   1    0.03    0.04
   9   3  -1    0.98    0.06
  -9  -3   1    0.91    0.08
   8   3  -1    0.12    0.03
  -8  -3   1    0.16    0.04
  -7  -3   1    0.23    0.04
   6   3  -1    4.66    0.13
  -6  -3   1    4.73    0.14
  -6  -3   1    4.78    0.15
  -6  -3   1    4.66    0.15
   5   3  -1    3.40    0.09
  -5  -3   1    3.51    0.11
  -5  -3   1    3.43    0.10
  -5  -3   1    3.47    0.11
  -5  -3   1    3.39    0.11
   4   3  -1    1.51    0.05
  -4  -3   1    1.55    0.06
  -4  -3   1    1.40    0.06
  -4  -3   1    1.53    0.05
  -3  -3   1    6.95    0.17
  -3  -3   1    7.07    0.16
  -3  -3   1    6.98    0.17
   2   3  -1   16.07    0.34
  -2  -3   1   16.12    0.33
  -2  -3   1   16.07    0.35
  -2  -3   1   16.17    0.34
  -1  -3   1  945.75   20.18
  -1  -3   1  968.70   22.07
   0   3  -1   30.08    0.63
   0   3  -1   29.95    0.65
   0  -3   1   30.06    0.61
   0  -3   1   29.21    0.60
   0  -3   1   30.44    0.62
   0  -3   1   28.79    0.74
   0  -3   1   29.76    0.64
   0  -3   1   26.66    0.63
  -1   3  -1    4.38    0.10
  -1   3  -1    4.23    0.11
   1  -3   1    4.21    0.10
   1  -3   1    4.28    0.11
   1  -3   1    3.55    0.09
   1  -3   1    4.29    0.09
   1  -3   1    4.13    0.10
  -2   3  -1    1.05    0.04
  -2   3  -1    1.05    0.04
   2  -3   1    1.13    0.03
   2  -3   1    1.05    0.04
   2  -3   1    1.03    0.04
  -3   3  -1    0.46    0.03
   3  -3   1    0.44    0.03
   3  -3   1    0.40    0.03
   3  -3   1    0.43    0.03
  -4   3  -1  107.90    2.30
  -4   3  -1  110.47    2.48
   4  -3   1  110.28    2.21
   4  -3   1  107.62    2.20
   4  -3   1  105.97    2.83
  -5   3  -1   68.74    1.40
  -5   3  -1   69.14    1.58
  -5   3  -1   69.82    1.43
   5  -3   1   67.36    1.43
   5  -3   1   69.21    1.39
   5  -3   1   71.35    1.40
   5  -3   1   68.49    1.40
  -6   3  -1   13.39    0.31
  -6   3  -1   13.19    0.32
   6  -3   1   12.86    0.31
  -7   3  -1    1.96    0.09
   7  -3   1    1.93    0.08
  -8   3  -1    0.89    0.07
   8  -3   1    0.80    0.06
  -9   3  -1    3.02    0.13
   9  -3   1    3.08    0.12
 -10   3  -1   13.97    0.37
  10  -3   1   13.85    0.35
 -11   3  -1    2.03    0.12
  11  -3   1    2.00    0.10
  11   2  -1    0.14    0.04
 -11  -2   1    0.14    0.06
  10   2  -1   -0.01    0.03
 -10  -2   1    0.03    0.04
   9   2  -1    1.39    0.07
  -9  -2   1    1.25    0.09
   8   2  -1    0.00    0.02
  -8  -2   1    0.03    0.03
   7   2  -1    1.67    0.07
  -7  -2   1    1.56    0.08
   6   2  -1    3.19    0.09
   6   2  -1    3.17    0.10
   6   2  -1    3.29    0.09
  -6  -2   1    3.33    0.11
  -6  -2   1    3.16    0.11
  -6  -2   1    3.35    0.12
   5   2  -1    0.83    0.04
   5   2  -1    0.86    0.04
  -5  -2   1    0.84    0.05
  -5  -2   1    0.91    0.05
  -5  -2   1    0.88    0.06
  -5  -2   1    0.86    0.05
   4   2  -1    5.89    0.14
  -4  -2   1    5.78    0.15
  -4  -2   1    6.01    0.14
  -4  -2   1    6.08    0.16
  -4  -2   1    6.09    0.16
   3   2  -1   11.58    0.25
  -3  -2   1   11.70    0.26
  -3  -2   1   11.59    0.25
  -3  -2   1   11.85    0.25
  -3  -2   1   11.85    0.26
   2   2  -1   14.10    0.30
   2   2  -1   14.55    0.30
  -2  -2   1   14.76    0.31
  -2  -2   1   14.28    0.30
  -2  -2   1   14.52    0.30
  -2  -2   1   14.79    0.31
   1   2  -1    9.78    0.21
   1   2  -1   10.18    0.21
   1   2  -1   10.15    0.21
  -1  -2   1    9.88    0.21
  -1  -2   1   10.02    0.22
  -1  -2   1   10.26    0.21
  -1  -2   1   10.06    0.21
  -1  -2   1   10.19    0.21
   0   2  -1    0.20    0.01
   0   2  -1    0.18    0.01
   0   2  -1    0.21    0.01
   0   2  -1    0.21    0.01
   0   2  -1    0.21    0.01
   0  -2   1    0.21    0.01
   0  -2   1    0.21    0.01
   0  -2   1    0.22    0.01
   0  -2   1    0.19    0.01
   0  -2   1    0.19    0.01
  -1   2  -1    3.97    0.10
  -1   2  -1    3.85    0.09
  -1   2  -1    3.90    0.09
   1  -2   1    3.98    0.09
   1  -2   1    3.89    0.09
   1  -2   1    3.80    0.10
  -2   2  -1    1.81    0.05
  -2   2  -1    1.81    0.05
  -2   2  -1    1.81    0.06
   2  -2   1    1.81    0.05
   2  -2   1    1.85    0.05
  -3   2  -1    1.41    0.04
  -3   2  -1    1.42    0.05
  -3   2  -1    1.43    0.05
   3  -2   1    1.40    0.05
   3  -2   1    1.44    0.05
   3  -2   1    1.50    0.05
  -4   2  -1    0.04    0.01
  -4   2  -1    0.04    0.01
   4  -2   1    0.05    0.01
   4  -2   1    0.04    0.01
   4  -2   1    0.04    0.01
   4  -2   1    0.04    0.01
  -5   2  -1    0.55    0.04
  -5   2  -1    0.51    0.04
   5  -2   1    0.48    0.03
   5  -2   1    0.49    0.03
   5  -2   1    0.46    0.03
   5  -2   1    0.52    0.03
  -6   2  -1    2.20    0.08
  -6   2  -1    2.05    0.08
   6  -2   1    2.08    0.08
   6  -2   1    2.20    0.07
   6  -2   1    2.12    0.08
  -7   2  -1    0.46    0.05
   7  -2   1    0.45    0.04
  -8   2  -1    0.07    0.03
   8  -2   1    0.04    0.02
  -9   2  -1    2.34    0.11
   9  -2   1    2.21    0.09
 -10   2  -1    0.12    0.05
  10  -2   1    0.09    0.04
 -11   2  -1    0.22    0.06
  11  -2   1    0.19    0.05
  11   1  -1   -0.01    0.03
 -11  -1   1    0.03    0.05
  10   1  -1    0.08    0.04
 -10  -1   1    0.10    0.05
   9   1  -1    0.10    0.03
  -9  -1   1    0.12    0.04
   8   1  -1    0.08    0.03
  -8  -1   1    0.07    0.03
   7   1  -1    5.03    0.14
  -7  -1   1    4.98    0.16
   6   1  -1   48.93    0.98
   6   1  -1   47.47    1.01
  -6  -1   1   50.09    1.00
  -6  -1   1   47.44    1.01
  -6  -1   1   47.48    1.03
   5   1  -1   24.73    0.51
   5   1  -1   24.39    0.51
   5   1  -1   24.39    0.52
  -5  -1   1   24.09    0.53
  -5  -1   1   24.24    0.52
  -5  -1   1   24.44    0.54
   4   1  -1   28.95    0.61
   4   1  -1   29.20    0.60
   4   1  -1   28.83    0.59
  -4  -1   1   28.76    0.62
  -4  -1   1   29.27    0.61
  -4  -1   1   29.02    0.60
  -4  -1   1   29.97    0.61
   3   1  -1   90.40    1.86
   3   1  -1   91.41    1.87
   3   1  -1   94.89    1.93
   3   1  -1   92.77    2.52
  -3  -1   1   90.61    1.91
  -3  -1   1   92.06    1.87
  -2  -1   1    0.55    0.02
   1   1  -1  104.87    2.49
   1   1  -1  104.06    2.14
   1   1  -1  104.27    2.19
   1   1  -1  107.76    2.17
  -1  -1   1  102.30    2.49
  -1  -1   1  102.29    2.78
  -1  -1   1  103.99    2.57
  -1  -1   1  105.93    2.15
  -1  -1   1  102.84    2.55
   0   1  -1   57.04    1.17
   0   1  -1   57.96    1.37
   0   1  -1   56.53    1.36
   0   1  -1   58.75    1.19
   0   1  -1   59.97    1.39
   0  -1   1   56.13    1.23
   0  -1   1   58.11    1.17
   0  -1   1   55.15    1.27
  -1   1  -1    9.07    0.20
  -1   1  -1    9.62    0.19
  -1   1  -1    8.77    0.19
  -1   1  -1    8.91    0.19
  -1   1  -1    8.75    0.18
   1  -1   1    8.78    0.19
   1  -1   1    8.79    0.20
   1  -1   1    9.01    0.18
  -2   1  -1  315.91    7.05
  -2   1  -1  294.40    6.80
  -2   1  -1  291.16    6.90
   2  -1   1  298.03    6.65
   2  -1   1  320.21    6.84
   2  -1   1  321.72    6.83
  -3   1  -1  102.39    2.15
  -3   1  -1  102.34    2.15
  -3   1  -1  109.24    2.17
   3  -1   1  108.13    2.16
   3  -1   1  104.68    2.15
   3  -1   1  106.34    2.17
  -4   1  -1    7.79    0.19
  -4   1  -1    8.16    0.19
  -4   1  -1    8.02    0.19
   4  -1   1    8.06    0.18
   4  -1   1    7.70    0.19
   4  -1   1    9.24    0.19
  -5   1  -1   36.06    0.76
  -5   1  -1   35.54    0.74
  -5   1  -1   36.24    0.75
   5  -1   1   35.97    0.74
   5  -1   1   36.03    0.75
   5  -1   1   35.85    0.73
  -6   1  -1    7.99    0.20
  -6   1  -1    7.79    0.20
  -6   1  -1    7.77    0.20
   6  -1   1    7.53    0.19
   6  -1   1    7.65    0.19
   6  -1   1    7.59    0.18
  -7   1  -1    0.66    0.05
   7  -1   1    0.66    0.05
  -8   1  -1    0.85    0.06
   8  -1   1    0.89    0.05
  -9   1  -1    0.30    0.05
   9  -1   1    0.24    0.04
 -10   1  -1   12.82    0.35
  10  -1   1   13.00    0.32
 -11   1  -1    7.88    0.25
  11  -1   1    7.77    0.22
  11   0  -1    1.44    0.09
 -11   0   1    1.43    0.11
  10   0  -1    3.90    0.14
 -10   0   1    3.87    0.16
   9   0  -1    1.19    0.07
  -9   0   1    1.21    0.09
   8   0  -1   -0.02    0.02
  -8   0   1   -0.02    0.02
   7   0  -1    2.32    0.08
  -7   0   1    2.30    0.10
   6   0  -1    1.27    0.06
   6   0  -1    1.32    0.06
   6   0  -1    1.27    0.05
  -6   0   1    1.29    0.07
  -6   0   1    1.33    0.06
   5   0  -1   20.19    0.43
   5   0  -1   20.18    0.42
   5   0  -1   20.14    0.43
  -5   0   1   20.04    0.44
  -5   0   1   19.29    0.43
  -5   0   1   20.03    0.45
   4   0  -1    0.95    0.04
   4   0  -1    1.02    0.04
   4   0  -1    1.14    0.04
   4   0  -1    1.11    0.05
  -4   0   1    0.98    0.05
  -4   0   1    1.02    0.05
  -4   0   1    1.05    0.05
   3   0  -1    1.40    0.05
   3   0  -1    1.44    0.04
   3   0  -1    1.44    0.05
   3   0  -1    1.52    0.05
  -3   0   1    1.48    0.05
  -3   0   1    1.41    0.05
   2   0  -1   16.26    0.34
   2   0  -1   16.68    0.34
   2   0  -1   16.28    0.33
   2   0  -1   16.83    0.34
  -2   0   1   16.59    0.34
  -2   0   1   16.10    0.35
  -2   0   1   16.55    0.34
   1   0  -1    3.13    0.07
   1   0  -1    3.03    0.07
   1   0  -1    3.05    0.07
   1   0  -1    2.96    0.07
   1   0  -1    3.15    0.07
  -1   0   1    3.02    0.07
  -1   0   1    3.07    0.07
  -1   0   1    3.01    0.07
  -1   0   1    3.05    0.07
   0   0  -1   -0.04    0.00
   0   0  -1   -0.02    0.00
  -1   0  -1   -1.03    0.00
  -1   0  -1   -1.03    0.00
  -1   0  -1   -1.03    0.00
  -1   0  -1   -1.02    0.00
  -1   0  -1   -1.03    0.00
   1   0   1   -1.04    0.00
   1   0   1   -1.02    0.00
  -2   0  -1    0.50    0.02
  -2   0  -1    0.52    0.02
  -2   0  -1    0.52    0.02
  -2   0  -1    0.48    0.02
  -2   0  -1    0.55    0.02
   2   0   1    0.53    0.02
   2   0   1    0.49    0.02
   2   0   1    0.52    0.02
  -3   0  -1    0.01    0.01
  -3   0  -1    0.02    0.01
  -3   0  -1    0.01    0.01
  -3   0  -1    0.01    0.01
   3   0   1    0.02    0.01
   3   0   1    0.01    0.01
  -4   0  -1    3.87    0.10
  -4   0  -1    3.97    0.11
  -4   0  -1    3.97    0.10
   4   0   1    3.91    0.10
   4   0   1    3.88    0.10
  -5   0  -1    5.35    0.14
  -5   0  -1    5.38    0.14
  -5   0  -1    5.47    0.14
  -5   0  -1    5.33    0.14
   5   0   1    5.23    0.13
   5   0   1    5.35    0.14
  -6   0  -1   15.77    0.36
  -6   0  -1   15.49    0.35
  -6   0  -1   15.30    0.36
   6   0   1   15.35    0.33
   6   0   1   15.34    0.35
  -7   0  -1    0.82    0.06
   7   0   1    0.80    0.05
  -8   0  -1    2.98    0.12
   8   0   1    3.02    0.10
  -9   0  -1   -0.02    0.03
   9   0   1   -0.04    0.02
 -10   0  -1    0.29    0.06
  10   0   1    0.20    0.04
 -11   0  -1    0.40    0.07
  11   0   1    0.29    0.05
  11  -1  -1   -0.02    0.04
 -11   1   1   -0.05    0.05
  10  -1  -1    0.82    0.07
 -10   1   1    0.89    0.09
   9  -1  -1    7.02    0.20
  -9   1   1    7.38    0.22
   8  -1  -1   -0.02    0.02
  -8   1   1   -0.02    0.03
   7  -1  -1    0.32    0.04
  -7   1   1    0.37    0.04
   6  -1  -1    4.65    0.13
   6  -1  -1    4.80    0.13
   6  -1  -1    4.78    0.13
  -6   1   1    5.02    0.14
  -6   1   1    4.77    0.14
   5  -1  -1    5.73    0.14
   5  -1  -1    5.85    0.15
   5  -1  -1    5.74    0.14
   5  -1  -1    5.48    0.14
  -5   1   1    5.55    0.15
  -5   1   1    5.86    0.16
   4  -1  -1    4.38    0.11
   4  -1  -1    4.27    0.12
   4  -1  -1    4.42    0.11
  -4   1   1    4.37    0.12
   3  -1  -1    7.43    0.17
   3  -1  -1    7.43    0.17
   3  -1  -1    7.37    0.16
   3  -1  -1    6.96    0.16
  -3   1   1    7.28    0.17
   2  -1  -1  129.92    2.52
   2  -1  -1  123.58    2.57
   2  -1  -1  120.48    2.58
   2  -1  -1  123.29    2.56
   2  -1  -1  123.39    2.52
  -2   1   1  126.58    2.58
  -2   1   1  126.24    2.70
  -2   1   1  121.13    2.52
   1  -1  -1  449.09    9.02
   1  -1  -1  449.62    8.82
   1  -1  -1  414.46    8.89
   1  -1  -1  464.28    8.93
   1  -1  -1  405.30    9.67
   1  -1  -1  404.75    9.08
   1  -1  -1  407.69    8.87
  -1   1   1  391.40    9.67
  -1   1   1  412.81    9.07
  -1   1   1  448.49    8.89
  -1   1   1  451.31   10.31
  -1   1   1  396.96    8.88
  -1  -1  -1  397.11    8.18
  -2  -1  -1    2.57    0.06
  -2  -1  -1    2.56    0.06
  -2  -1  -1    2.50    0.07
  -2  -1  -1    2.56    0.06
  -2  -1  -1    2.52    0.06
   2   1   1    2.87    0.06
  -3  -1  -1   31.39    0.63
  -3  -1  -1   30.61    0.63
  -3  -1  -1   31.02    0.63
  -3  -1  -1   30.32    0.62
   3   1   1   31.13    0.65
  -4  -1  -1   38.31    0.79
  -4  -1  -1   38.43    0.78
  -4  -1  -1   38.81    0.79
  -5  -1  -1   22.32    0.48
  -5  -1  -1   23.12    0.48
  -5  -1  -1   22.61    0.49
   5   1   1   22.60    0.48
  -6  -1  -1    3.16    0.11
  -6  -1  -1    3.13    0.11
  -6  -1  -1    3.36    0.11
  -6  -1  -1    3.19    0.10
   6   1   1    3.30    0.09
   6   1   1    3.28    0.10
  -7  -1  -1    8.46    0.23
   7   1   1    8.57    0.21
  -8  -1  -1    0.63    0.06
   8   1   1    1.03    0.06
  -9  -1  -1    1.29    0.08
   9   1   1    1.40    0.07
 -10  -1  -1    6.32    0.21
  10   1   1    6.15    0.18
 -11  -1  -1    0.37    0.07
  11   1   1    0.46    0.05
  11  -2  -1   -0.01    0.04
 -11   2   1    0.03    0.04
  10  -2  -1   -0.01    0.03
 -10   2   1    0.02    0.04
   9  -2  -1    0.43    0.05
  -9   2   1    0.39    0.06
   8  -2  -1    5.90    0.17
  -8   2   1    5.67    0.18
   7  -2  -1    0.52    0.04
  -7   2   1    0.54    0.05
   6  -2  -1    0.86    0.05
   6  -2  -1    0.93    0.05
   6  -2  -1    0.83    0.05
  -6   2   1    0.79    0.05
   5  -2  -1   14.50    0.32
   5  -2  -1   14.74    0.33
   5  -2  -1   14.57    0.32
  -5   2   1   14.90    0.34
   4  -2  -1    2.64    0.08
   4  -2  -1    2.55    0.08
   4  -2  -1    2.66    0.07
   3  -2  -1    3.00    0.08
   3  -2  -1    3.03    0.08
   3  -2  -1    3.07    0.09
   3  -2  -1    3.05    0.08
   3  -2  -1    2.96    0.08
  -3   2   1    2.90    0.09
  -3   2   1    2.92    0.09
  -3   2   1    2.90    0.08
   2  -2  -1    9.36    0.20
   2  -2  -1    9.31    0.20
   2  -2  -1    9.20    0.20
   2  -2  -1    9.04    0.20
  -2   2   1    9.56    0.20
  -2   2   1    9.42    0.22
   1  -2  -1    3.33    0.08
   1  -2  -1    3.37    0.08
   1  -2  -1    3.34    0.07
   1  -2  -1    3.39    0.08
   1  -2  -1    3.32    0.08
   1  -2  -1    3.33    0.09
  -1   2   1    3.39    0.09
  -1   2   1    3.24    0.07
  -1   2   1    3.30    0.08
  -1   2   1    3.44    0.09
  -1   2   1    3.35    0.08
   0   2   1    0.59    0.02
  -1  -2  -1   15.15    0.33
  -1  -2  -1   16.30    0.34
  -1  -2  -1   16.53    0.33
  -1  -2  -1   16.19    0.33
  -1  -2  -1   16.19    0.39
  -2  -2  -1    0.08    0.01
  -2  -2  -1    0.10    0.01
  -2  -2  -1    0.08    0.01
  -2  -2  -1    0.08    0.01
   2   2   1    0.08    0.01
  -3  -2  -1    0.33    0.02
  -3  -2  -1    0.38    0.02
  -3  -2  -1    0.34    0.02
  -3  -2  -1    0.35    0.02
   3   2   1    0.34    0.02
  -4  -2  -1    0.11    0.02
  -4  -2  -1    0.12    0.02
  -4  -2  -1    0.13    0.02
  -4  -2  -1    0.11    0.02
  -5  -2  -1   11.89    0.27
  -5  -2  -1   11.57    0.27
  -5  -2  -1   11.97    0.26
   5   2   1   11.43    0.26
  -6  -2  -1    7.22    0.18
  -6  -2  -1    7.37    0.19
   6   2   1    6.85    0.17
   7   2   1    0.02    0.02
  -8  -2  -1    1.56    0.08
   8   2   1    1.59    0.07
  -9  -2  -1   -0.03    0.03
   9   2   1   -0.02    0.02
 -10  -2  -1    1.27    0.09
 -11  -2  -1    0.17    0.05
  11   2   1    0.13    0.04
  11  -3  -1    0.81    0.07
  10  -3  -1    2.25    0.11
   9  -3  -1    0.21    0.04
  -9   3   1    0.22    0.05
   8  -3  -1   13.70    0.33
  -8   3   1   13.76    0.35
  -7   3   1    0.15    0.03
  -7   3   1    0.15    0.03
   6  -3  -1    5.79    0.16
   6  -3  -1    6.03    0.16
  -6   3   1    5.75    0.16
  -6   3   1    5.91    0.17
   5  -3  -1    0.55    0.04
   5  -3  -1    0.69    0.04
  -5   3   1    0.54    0.04
  -5   3   1    0.69    0.04
   4  -3  -1    4.67    0.12
   4  -3  -1    4.63    0.12
   4  -3  -1    4.72    0.12
  -4   3   1    4.72    0.13
   3  -3  -1   15.66    0.34
   3  -3  -1   15.47    0.34
   3  -3  -1   15.93    0.34
  -3   3   1   16.27    0.34
  -3   3   1   15.66    0.36
  -3   3   1   15.97    0.37
   2  -3  -1   12.87    0.27
   2  -3  -1   12.78    0.27
   2  -3  -1   12.52    0.27
   2  -3  -1   12.72    0.30
  -2   3   1   12.82    0.27
  -2   3   1   12.98    0.30
   1  -3  -1    0.28    0.01
   1  -3  -1    0.27    0.01
   1  -3  -1    0.29    0.01
   1  -3  -1    0.27    0.02
   1  -3  -1    0.27    0.02
  -1   3   1    0.26    0.01
  -1   3   1    0.26    0.01
   0  -3  -1  124.52    2.58
   0  -3  -1  129.21    2.77
   0  -3  -1  126.61    2.84
   0  -3  -1  130.10    2.62
  -1  -3  -1   55.16    1.13
  -1  -3  -1   53.98    1.33
  -1  -3  -1   55.94    1.14
  -1  -3  -1   54.47    1.10
  -1  -3  -1   54.95    1.15
  -2  -3  -1   20.77    0.44
  -2  -3  -1   21.15    0.43
  -2  -3  -1   21.14    0.43
   2   3   1   20.92    0.43
  -3  -3  -1    7.19    0.17
  -3  -3  -1    7.33    0.16
  -3  -3  -1    7.11    0.17
   3   3   1    7.01    0.16
   3   3   1    7.21    0.16
  -4  -3  -1    6.20    0.15
  -4  -3  -1    6.12    0.16
  -4  -3  -1    6.25    0.15
   4   3   1    6.11    0.14
  -5  -3  -1    0.03    0.01
  -5  -3  -1    0.04    0.02
  -5  -3  -1    0.03    0.02
  -6  -3  -1    5.56    0.15
  -6  -3  -1    5.56    0.16
   6   3   1    5.54    0.14
   7   3   1   22.12    0.48
  -8  -3  -1    0.85    0.07
   8   3   1    0.84    0.05
  -9  -3  -1    0.25    0.05
   9   3   1    0.29    0.04
 -10  -3  -1    1.53    0.10
 -11  -3  -1    0.35    0.07
  11  -4  -1    0.23    0.05
  10  -4  -1    0.81    0.07
   9  -4  -1    7.08    0.20
   8  -4  -1    0.19    0.04
  -8   4   1    0.24    0.04
   7  -4  -1    1.33    0.07
  -7   4   1    1.43    0.07
   6  -4  -1    0.06    0.02
  -6   4   1    0.08    0.02
  -6   4   1    0.07    0.02
   5  -4  -1    0.41    0.04
   5  -4  -1    0.37    0.04
   5  -4  -1    0.37    0.03
  -5   4   1    0.43    0.03
  -5   4   1    0.41    0.04
   4  -4  -1    1.48    0.06
   4  -4  -1    1.49    0.06
   4  -4  -1    1.59    0.06
  -4   4   1    1.46    0.06
   3  -4  -1    6.29    0.15
   3  -4  -1    6.11    0.15
   3  -4  -1    6.45    0.15
  -3   4   1    6.31    0.16
  -3   4   1    6.48    0.15
   2  -4  -1   15.10    0.31
   2  -4  -1   15.30    0.32
   2  -4  -1   15.10    0.32
   2  -4  -1   14.65    0.36
   2  -4  -1   15.06    0.32
  -2   4   1   15.17    0.32
  -2   4   1   15.39    0.35
   1  -4  -1    4.08    0.09
   1  -4  -1    4.03    0.09
   1  -4  -1    3.93    0.09
   1  -4  -1    4.11    0.10
  -1   4   1    3.98    0.11
  -1   4   1    4.14    0.09
  -1   4   1    3.94    0.09
   0  -4  -1    5.19    0.11
   0  -4  -1    5.11    0.11
   0  -4  -1    5.19    0.12
   0  -4  -1    5.11    0.12
  -1  -4  -1   60.72    1.26
  -1  -4  -1   63.43    1.25
  -1  -4  -1   61.08    1.33
  -1  -4  -1   62.93    1.29
   1   4   1   61.00    1.26
  -2  -4  -1    0.13    0.01
  -2  -4  -1    0.11    0.02
  -2  -4  -1    0.08    0.01
  -3  -4  -1    2.52    0.06
  -3  -4  -1    2.53    0.08
  -3  -4  -1    2.62    0.07
  -3  -4  -1    2.55    0.08
   3   4   1    2.53    0.06
  -4  -4  -1    0.03    0.02
  -4  -4  -1   -0.01    0.01
  -4  -4  -1    0.00    0.01
   4   4   1    0.00    0.01
   4   4   1    0.00    0.01
  -5  -4  -1    3.66    0.11
  -5  -4  -1    3.65    0.10
  -5  -4  -1    3.66    0.12
  -5  -4  -1    3.83    0.11
  -6  -4  -1    2.29    0.09
  -6  -4  -1    2.33    0.08
  -6  -4  -1    2.24    0.09
  -6  -4  -1    2.39    0.09
   6   4   1    2.31    0.07
   7   4   1    0.06    0.02
  -8  -4  -1    5.28    0.17
   8   4   1    5.01    0.14
  -9  -4  -1   -0.08    0.03
   9   4   1   -0.03    0.02
 -10  -4  -1    0.02    0.04
 -11  -4  -1    0.01    0.04
  10  -5  -1    0.02    0.03
   9  -5  -1    3.81    0.14
   8  -5  -1    0.09    0.03
  -8   5   1    0.03    0.03
   7  -5  -1    0.77    0.06
  -7   5   1    0.73    0.06
   6  -5  -1    0.01    0.02
  -6   5   1    0.01    0.02
  -6   5   1    0.01    0.02
   5  -5  -1   12.58    0.30
   5  -5  -1   12.41    0.29
   5  -5  -1   13.14    0.29
   5  -5  -1   13.04    0.29
  -5   5   1   12.99    0.30
  -5   5   1   12.89    0.31
   4  -5  -1   25.72    0.54
   4  -5  -1   25.64    0.54
   4  -5  -1   25.97    0.54
   4  -5  -1   25.31    0.55
   3  -5  -1   10.25    0.23
   3  -5  -1   10.38    0.23
   3  -5  -1   10.39    0.23
   3  -5  -1   10.22    0.24
  -3   5   1   10.41    0.23
   2  -5  -1    0.62    0.03
   2  -5  -1    0.67    0.03
   2  -5  -1    0.68    0.03
   2  -5  -1    0.72    0.03
  -2   5   1    0.65    0.03
   1  -5  -1   13.30    0.28
   1  -5  -1   13.31    0.29
   1  -5  -1   13.39    0.28
   1  -5  -1   13.45    0.28
  -1   5   1   13.37    0.28
  -1   5   1   13.32    0.31
   0  -5  -1   23.32    0.46
   0  -5  -1   22.68    0.47
   0  -5  -1   23.25    0.47
   0  -5  -1   23.02    0.51
   0  -5  -1   23.00    0.48
   0   5   1   23.45    0.51
  -1  -5  -1  317.13    7.12
  -1  -5  -1  329.36    6.60
  -1  -5  -1  332.49    7.83
  -1  -5  -1  335.79    8.61
  -1  -5  -1  329.59    6.98
   1   5   1  337.04    6.82
  -2  -5  -1  127.58    3.09
  -2  -5  -1  125.95    2.65
  -2  -5  -1  126.36    2.53
   2   5   1  125.18    2.58
  -3  -5  -1    7.01    0.14
  -3  -5  -1    5.67    0.15
  -3  -5  -1    5.82    0.15
   3   5   1    5.74    0.13
  -4  -5  -1    2.79    0.09
  -4  -5  -1    2.71    0.09
  -4  -5  -1    2.71    0.08
   4   5   1    2.77    0.07
  -5  -5  -1   10.30    0.25
  -5  -5  -1   10.12    0.25
  -5  -5  -1   10.18    0.23
  -5  -5  -1   10.04    0.25
  -6  -5  -1    2.35    0.09
  -6  -5  -1    2.36    0.10
  -6  -5  -1    2.43    0.10
  -6  -5  -1    2.45    0.09
   6   5   1    2.46    0.07
   6   5   1    2.40    0.07
  -7  -5  -1   -0.02    0.02
   7   5   1    0.00    0.02
  -8  -5  -1    2.39    0.11
   8   5   1    2.61    0.09
  -9  -5  -1    0.23    0.05
 -10  -5  -1    2.10    0.12
 -11  -5  -1    0.55    0.08
  10  -6  -1    0.71    0.07
   9  -6  -1   -0.04    0.03
   8  -6  -1    1.85    0.09
   7  -6  -1    0.21    0.04
  -7   6   1    0.19    0.04
   6  -6  -1    3.84    0.12
  -6   6   1    3.85    0.12
   5  -6  -1    7.58    0.19
   5  -6  -1    7.75    0.19
   5  -6  -1    7.29    0.19
   4  -6  -1    0.00    0.02
   4  -6  -1    0.00    0.01
   4  -6  -1    0.03    0.02
   4  -6  -1    0.00    0.02
   4  -6  -1   -0.01    0.02
   3  -6  -1    0.19    0.02
   3  -6  -1    0.20    0.02
   3  -6  -1    0.23    0.03
   3  -6  -1    0.16    0.02
   3  -6  -1    0.19    0.02
  -3   6   1    0.19    0.02
   2  -6  -1   24.25    0.49
   2  -6  -1   23.70    0.55
   2  -6  -1   23.11    0.56
   2  -6  -1   23.70    0.51
   2  -6  -1   24.13    0.49
   2  -6  -1   24.35    0.50
  -2   6   1   24.44    0.50
   1  -6  -1   31.53    0.65
   1  -6  -1   30.93    0.70
   1  -6  -1   31.76    0.66
   1  -6  -1   32.52    0.64
   1  -6  -1   31.58    0.64
  -1   6   1   32.27    0.65
   0  -6  -1    0.78    0.03
   0  -6  -1    0.80    0.03
   0  -6  -1    0.75    0.03
   0  -6  -1    0.74    0.03
   0  -6  -1    0.71    0.03
   0  -6  -1    0.82    0.05
  -1  -6  -1    0.72    0.03
  -1  -6  -1    0.88    0.03
  -1  -6  -1    0.74    0.04
  -1  -6  -1    0.74    0.04
  -1  -6  -1    0.75    0.04
  -2  -6  -1   38.14    0.74
  -2  -6  -1   36.43    0.75
  -2  -6  -1   36.27    0.74
  -2  -6  -1   36.43    0.77
   2   6   1   36.96    0.77
  -3  -6  -1    0.10    0.02
  -3  -6  -1    0.10    0.02
   3   6   1    0.12    0.01
  -4  -6  -1    2.90    0.10
  -4  -6  -1    3.04    0.08
  -4  -6  -1    2.89    0.10
  -4  -6  -1    2.96    0.09
   4   6   1    3.07    0.07
  -5  -6  -1    1.16    0.06
  -5  -6  -1    1.12    0.05
  -5  -6  -1    1.05    0.06
  -6  -6  -1    0.99    0.07
  -6  -6  -1    1.07    0.06
  -6  -6  -1    0.99    0.06
  -7  -6  -1    1.13    0.07
  -7  -6  -1    0.93    0.07
  -8  -6  -1    7.27    0.23
  -9  -6  -1    1.29    0.09
 -10  -6  -1    0.13    0.05
 -11  -6  -1    0.14    0.06
  10  -7  -1    0.06    0.04
   9  -7  -1    1.54    0.09
   8  -7  -1    1.07    0.07
   7  -7  -1    0.02    0.03
   6  -7  -1    0.21    0.04
   6  -7  -1    0.23    0.04
   6  -7  -1    0.19    0.04
   5  -7  -1    6.73    0.18
   5  -7  -1    6.65    0.18
   4  -7  -1   20.74    0.45
   4  -7  -1   21.58    0.44
   4  -7  -1   20.51    0.50
   4  -7  -1   20.16    0.46
   3  -7  -1   12.87    0.29
   3  -7  -1   12.44    0.32
   3  -7  -1   12.75    0.30
   3  -7  -1   12.93    0.28
   3  -7  -1   13.15    0.28
  -3   7   1   13.21    0.28
   2  -7  -1    1.12    0.04
   2  -7  -1    1.10    0.05
   2  -7  -1    1.13    0.04
   2  -7  -1    1.04    0.06
   2  -7  -1    1.10    0.05
   2  -7  -1    1.10    0.05
  -2   7   1    1.10    0.04
   1  -7  -1    8.10    0.19
   1  -7  -1    8.20    0.18
   1  -7  -1    8.12    0.19
   1  -7  -1    8.08    0.19
   1  -7  -1    8.17    0.18
   1  -7  -1    7.84    0.22
  -1   7   1    8.07    0.17
   0  -7  -1    0.02    0.01
   0  -7  -1    0.03    0.02
   0  -7  -1    0.00    0.01
   0  -7  -1    0.01    0.01
   0  -7  -1   -0.02    0.01
   0  -7  -1    0.04    0.02
   0  -7  -1   -0.01    0.01
  -1  -7  -1    4.94    0.11
  -1  -7  -1    4.97    0.14
  -1  -7  -1    4.87    0.13
  -1  -7  -1    4.86    0.13
  -1  -7  -1    5.10    0.11
  -1  -7  -1    4.82    0.12
  -2  -7  -1   61.08    1.25
  -2  -7  -1   60.33    1.24
  -2  -7  -1   62.04    1.27
  -2  -7  -1   60.91    1.32
  -2  -7  -1   60.98    1.23
  -2  -7  -1   62.70    1.23
   2   7   1   61.26    1.27
  -3  -7  -1    0.54    0.04
  -3  -7  -1    0.54    0.04
  -3  -7  -1    0.58    0.04
  -3  -7  -1    0.61    0.03
   3   7   1    0.61    0.02
  -4  -7  -1    5.37    0.16
  -4  -7  -1    5.47    0.16
  -4  -7  -1    5.72    0.13
  -4  -7  -1    5.43    0.15
  -5  -7  -1    0.04    0.03
  -5  -7  -1    0.03    0.02
  -5  -7  -1    0.02    0.02
  -6  -7  -1    0.03    0.03
  -6  -7  -1    0.06    0.03
  -7  -7  -1   18.43    0.45
  -7  -7  -1   18.41    0.44
  -8  -7  -1   10.79    0.30
  -9  -7  -1    6.91    0.23
 -10  -7  -1    0.06    0.05
   9  -8  -1    0.11    0.04
   8  -8  -1    0.17    0.04
   7  -8  -1    8.67    0.23
   6  -8  -1    0.59    0.06
   6  -8  -1    0.62    0.07
   6  -8  -1    0.51    0.05
   5  -8  -1    0.00    0.03
   5  -8  -1    0.01    0.03
   5  -8  -1    0.07    0.04
   4  -8  -1   15.66    0.35
   4  -8  -1   15.53    0.35
   4  -8  -1   15.27    0.39
   4  -8  -1   15.63    0.36
   4  -8  -1   15.38    0.39
   4  -8  -1   15.49    0.34
   3  -8  -1   15.67    0.35
   3  -8  -1   15.74    0.35
   3  -8  -1   14.90    0.39
   3  -8  -1   15.70    0.34
   3  -8  -1   15.65    0.34
   3  -8  -1   15.66    0.35
   2  -8  -1    5.40    0.17
   2  -8  -1    5.55    0.15
   2  -8  -1    5.66    0.15
   2  -8  -1    5.51    0.16
   2  -8  -1    5.50    0.14
   2  -8  -1    5.55    0.14
   1  -8  -1    0.16    0.02
   1  -8  -1    0.15    0.02
   1  -8  -1    0.18    0.03
   1  -8  -1    0.17    0.02
   1  -8  -1    0.19    0.02
   1  -8  -1    0.18    0.02
  -1   8   1    0.16    0.01
   0  -8  -1    2.54    0.07
   0  -8  -1    2.70    0.07
   0  -8  -1    2.69    0.08
   0  -8  -1    2.69    0.08
   0  -8  -1    2.56    0.07
   0  -8  -1    2.71    0.10
   0  -8  -1    2.64    0.08
  -1  -8  -1    3.29    0.11
  -1  -8  -1    3.42    0.09
  -1  -8  -1    3.46    0.08
  -1  -8  -1    3.39    0.10
  -1  -8  -1    3.46    0.10
  -1  -8  -1    3.42    0.10
  -1  -8  -1    3.28    0.10
  -2  -8  -1   10.56    0.25
  -2  -8  -1   10.37    0.23
  -2  -8  -1   10.73    0.23
  -2  -8  -1   10.03    0.25
  -2  -8  -1   10.62    0.25
  -2  -8  -1   10.36    0.26
  -3  -8  -1    5.27    0.15
  -3  -8  -1    5.28    0.15
  -3  -8  -1    5.26    0.12
  -3  -8  -1    5.10    0.14
  -4  -8  -1    0.96    0.06
  -4  -8  -1    1.01    0.06
  -4  -8  -1    0.97    0.06
  -5  -8  -1   -0.01    0.02
  -5  -8  -1    0.00    0.02
  -5  -8  -1   -0.02    0.02
  -6  -8  -1    0.96    0.07
  -6  -8  -1    0.97    0.07
  -7  -8  -1    1.78    0.10
  -7  -8  -1    1.91    0.10
  -8  -8  -1    5.01    0.18
  -9  -8  -1    1.23    0.10
 -10  -8  -1    1.38    0.11
   8  -9  -1    1.84    0.10
   7  -9  -1    0.49    0.05
   6  -9  -1    0.91    0.06
   6  -9  -1    0.90    0.08
   6  -9  -1    0.82    0.07
   5  -9  -1    9.88    0.26
   5  -9  -1    9.84    0.29
   5  -9  -1   10.09    0.25
   4  -9  -1   21.59    0.47
   4  -9  -1   21.99    0.53
   4  -9  -1   20.85    0.48
   4  -9  -1   20.64    0.52
   3  -9  -1    1.90    0.09
   3  -9  -1    1.97    0.10
   3  -9  -1    1.96    0.08
   3  -9  -1    2.00    0.09
   3  -9  -1    1.95    0.09
   3  -9  -1    2.08    0.08
   2  -9  -1    8.27    0.19
   2  -9  -1    8.15    0.21
   2  -9  -1    8.72    0.21
   2  -9  -1    7.85    0.24
   2  -9  -1    7.97    0.23
   2  -9  -1    8.09    0.20
   1  -9  -1   10.97    0.23
   1  -9  -1   10.73    0.23
   1  -9  -1   10.25    0.24
   1  -9  -1   10.73    0.25
   1  -9  -1   10.11    0.28
   1  -9  -1   10.33    0.25
   0  -9  -1    1.72    0.07
   0  -9  -1    1.61    0.05
   0  -9  -1    1.69    0.07
   0  -9  -1    1.62    0.08
   0  -9  -1    1.71    0.06
   0  -9  -1    1.66    0.06
   0  -9  -1    1.66    0.05
  -1  -9  -1   11.41    0.27
  -1  -9  -1   11.70    0.27
  -1  -9  -1   12.00    0.25
  -1  -9  -1   12.30    0.28
  -1  -9  -1   11.12    0.27
  -1  -9  -1   11.54    0.30
  -1  -9  -1   11.76    0.25
  -2  -9  -1    0.00    0.02
  -2  -9  -1    0.03    0.02
  -2  -9  -1    0.05    0.02
  -2  -9  -1    0.02    0.02
  -2  -9  -1    0.04    0.02
  -2  -9  -1    0.06    0.02
  -3  -9  -1    0.23    0.03
  -3  -9  -1    0.15    0.03
  -3  -9  -1    0.22    0.03
  -3  -9  -1    0.18    0.03
  -4  -9  -1    0.05    0.03
  -4  -9  -1    0.04    0.03
  -4  -9  -1    0.06    0.03
  -5  -9  -1    2.46    0.10
  -5  -9  -1    2.45    0.10
  -6  -9  -1    0.07    0.04
  -6  -9  -1    0.05    0.04
  -7  -9  -1   11.09    0.30
  -7  -9  -1   11.05    0.31
  -8  -9  -1    7.06    0.23
  -9  -9  -1    0.02    0.05
   8 -10  -1    0.02    0.04
   7 -10  -1    0.12    0.04
   6 -10  -1   -0.04    0.03
   5 -10  -1    6.73    0.19
   5 -10  -1    7.04    0.20
   5 -10  -1    6.64    0.23
   4 -10  -1    4.74    0.15
   4 -10  -1    4.59    0.17
   4 -10  -1    4.62    0.15
   3 -10  -1    8.96    0.26
   3 -10  -1    9.26    0.24
   3 -10  -1    9.52    0.27
   3 -10  -1    9.25    0.23
   2 -10  -1   18.49    0.41
   2 -10  -1   18.86    0.42
   2 -10  -1   19.30    0.42
   2 -10  -1   17.91    0.46
   2 -10  -1   18.06    0.46
   1 -10  -1   37.66    0.89
   1 -10  -1   40.34    0.82
   1 -10  -1   38.45    0.81
   1 -10  -1   39.84    0.83
   0 -10  -1    0.04    0.02
   0 -10  -1    0.08    0.02
   0 -10  -1    0.07    0.02
   0 -10  -1   -0.05    0.03
   0 -10  -1    0.08    0.02
  -1 -10  -1    0.15    0.03
  -1 -10  -1    0.17    0.03
  -1 -10  -1    0.08    0.03
  -1 -10  -1    0.17    0.03
  -1 -10  -1    0.17    0.03
  -2 -10  -1    1.40    0.08
  -2 -10  -1    1.42    0.07
  -2 -10  -1    1.41    0.07
  -2 -10  -1    1.42    0.07
  -3 -10  -1    0.17    0.03
  -3 -10  -1    0.19    0.03
  -3 -10  -1    0.20    0.04
  -3 -10  -1    0.24    0.04
  -4 -10  -1    1.40    0.07
  -4 -10  -1    1.33    0.07
  -4 -10  -1    1.39    0.08
  -5 -10  -1    0.31    0.05
  -5 -10  -1    0.37    0.05
  -6 -10  -1    0.08    0.04
  -6 -10  -1    0.10    0.04
  -7 -10  -1    0.05    0.04
  -7 -10  -1    0.14    0.05
  -8 -10  -1    0.04    0.05
  -9 -10  -1    0.71    0.08
   7 -11  -1    0.01    0.03
   6 -11  -1    0.47    0.05
   5 -11  -1    1.23    0.08
   5 -11  -1    1.23    0.08
   4 -11  -1    0.24    0.05
   4 -11  -1    0.19    0.04
   4 -11  -1    0.15    0.04
   3 -11  -1   10.11    0.28
   3 -11  -1   10.37    0.26
   3 -11  -1   10.07    0.30
   3 -11  -1   10.24    0.26
   2 -11  -1    1.22    0.07
   2 -11  -1    1.13    0.07
   2 -11  -1    1.28    0.09
   2 -11  -1    1.21    0.07
   2 -11  -1    1.08    0.07
   1 -11  -1    1.29    0.07
   1 -11  -1    1.00    0.08
   1 -11  -1    1.17    0.07
   1 -11  -1    1.08    0.06
   0 -11  -1    0.36    0.05
   0 -11  -1    0.51    0.05
   0 -11  -1    0.46    0.05
   0 -11  -1    0.49    0.05
  -1 -11  -1    2.03    0.08
  -1 -11  -1    2.09    0.08
  -1 -11  -1    1.95    0.10
  -1 -11  -1    2.15    0.08
  -2 -11  -1    0.06    0.03
  -2 -11  -1    0.06    0.03
  -2 -11  -1    0.02    0.02
  -2 -11  -1    0.05    0.03
  -3 -11  -1    0.10    0.03
  -3 -11  -1    0.08    0.03
  -3 -11  -1    0.05    0.03
  -3 -11  -1    0.11    0.03
  -4 -11  -1    2.57    0.11
  -4 -11  -1    2.49    0.11
  -4 -11  -1    2.46    0.10
  -5 -11  -1    2.96    0.12
  -5 -11  -1    3.14    0.13
  -5 -11  -1    3.08    0.12
  -6 -11  -1    1.80    0.10
  -6 -11  -1    1.72    0.10
  -7 -11  -1    0.22    0.05
  -8 -11  -1    1.04    0.09
   6 -12  -1    0.19    0.04
   5 -12  -1    0.49    0.06
   4 -12  -1    0.37    0.05
   4 -12  -1    0.33    0.05
   3 -12  -1    0.42    0.05
   3 -12  -1    0.48    0.05
   2 -12  -1    0.17    0.04
   2 -12  -1    0.06    0.04
   2 -12  -1    0.06    0.05
   2 -12  -1    0.06    0.03
   1 -12  -1    3.43    0.15
   1 -12  -1    3.45    0.12
   1 -12  -1    3.38    0.12
   0 -12  -1    1.80    0.11
   0 -12  -1    1.93    0.09
   0 -12  -1    1.95    0.09
  -1 -12  -1    0.22    0.04
  -1 -12  -1    0.22    0.05
  -1 -12  -1    0.20    0.04
  -1 -12  -1    0.16    0.03
  -2 -12  -1    0.49    0.05
  -2 -12  -1    0.53    0.06
  -2 -12  -1    0.53    0.05
  -3 -12  -1    3.45    0.12
  -3 -12  -1    3.59    0.12
  -3 -12  -1    3.38    0.14
  -4 -12  -1    0.50    0.05
  -4 -12  -1    0.47    0.06
  -4 -12  -1    0.44    0.05
  -5 -12  -1    0.13    0.04
  -5 -12  -1    0.16    0.04
  -6 -12  -1    1.49    0.09
  -7 -12  -1    0.18    0.05
   5 -13  -1    0.65    0.07
   4 -13  -1    1.54    0.09
   3 -13  -1    0.77    0.07
   2 -13  -1    0.44    0.05
   2 -13  -1    0.38    0.05
   1 -13  -1    0.17    0.04
   1 -13  -1    0.14    0.04
   0 -13  -1   -0.01    0.03
   0 -13  -1    0.00    0.03
  -1 -13  -1    0.20    0.04
  -1 -13  -1    0.20    0.04
  -2 -13  -1    0.44    0.05
  -2 -13  -1    0.46    0.05
  -3 -13  -1    0.54    0.06
  -3 -13  -1    0.61    0.06
  -4 -13  -1    0.17    0.04
  -4 -13  -1    0.08    0.04
  -5 -13  -1    0.24    0.05
  -6 -13  -1    0.05    0.04
   3 -14  -1    0.12    0.04
   2 -14  -1    0.65    0.07
   1 -14  -1    0.48    0.06
   1 -14  -1    0.58    0.06
   0 -14  -1    0.52    0.06
   0 -14  -1    0.34    0.05
  -1 -14  -1    0.44    0.05
  -1 -14  -1    0.38    0.05
  -2 -14  -1   -0.02    0.03
  -2 -14  -1   -0.01    0.03
  -3 -14  -1    0.37    0.05
  -4 -14  -1    0.34    0.05
  -4 -14   2   -0.01    0.03
  -3 -14   2    0.01    0.03
  -2 -14   2    0.22    0.05
  -1 -14   2    0.34    0.05
   0 -14   2    0.39    0.06
   1 -14   2    2.06    0.11
   2 -14   2   -0.04    0.04
   3 -14   2    0.69    0.08
  -5 -13   2    0.64    0.07
  -4 -13   2    0.12    0.04
  -3 -13   2    1.15    0.09
  -3 -13   2    1.20    0.08
  -2 -13   2    0.25    0.05
  -2 -13   2    0.23    0.05
  -1 -13   2    0.17    0.05
  -1 -13   2    0.18    0.04
   0 -13   2    0.48    0.06
   0 -13   2    0.53    0.06
   1 -13   2    0.53    0.06
   1 -13   2    0.54    0.07
   2 -13   2    0.17    0.04
   3 -13   2    0.05    0.04
   4 -13   2   -0.02    0.03
   5 -13   2    0.00    0.04
  -7 -12   2    0.61    0.07
  -6 -12   2    0.09    0.04
  -5 -12   2    0.17    0.04
  -5 -12   2    0.14    0.04
  -4 -12   2    0.40    0.05
  -4 -12   2    0.28    0.05
  -3 -12   2    0.71    0.06
  -3 -12   2    0.82    0.07
  -3 -12   2    0.78    0.06
  -2 -12   2    0.13    0.04
  -2 -12   2    0.10    0.04
  -2 -12   2    0.09    0.03
  -1 -12   2    0.07    0.03
  -1 -12   2    0.01    0.03
  -1 -12   2    0.04    0.03
   0 -12   2   -0.02    0.03
   0 -12   2    0.04    0.03
   0 -12   2    0.02    0.03
   1 -12   2   -0.03    0.03
   1 -12   2   -0.03    0.03
   1 -12   2    0.04    0.03
   2 -12   2    0.06    0.03
   2 -12   2    0.06    0.03
   2 -12   2    0.00    0.04
   3 -12   2    2.37    0.12
   3 -12   2    2.29    0.11
   4 -12   2    1.10    0.08
   5 -12   2    0.04    0.04
   6 -12   2   -0.02    0.03
  -8 -11   2    0.12    0.05
  -7 -11   2    0.28    0.05
  -6 -11   2    0.04    0.04
  -5 -11   2    0.32    0.05
  -5 -11   2    0.31    0.05
  -4 -11   2    0.71    0.06
  -4 -11   2    0.69    0.06
  -4 -11   2    0.79    0.06
  -3 -11   2    1.46    0.08
  -3 -11   2    1.50    0.08
  -3 -11   2    1.37    0.08
  -2 -11   2    2.93    0.11
  -2 -11   2    2.92    0.12
  -2 -11   2    2.79    0.11
  -1 -11   2    0.38    0.05
  -1 -11   2    0.42    0.05
  -1 -11   2    0.51    0.05
   0 -11   2    0.31    0.05
   0 -11   2    0.26    0.04
   0 -11   2    0.36    0.04
   1 -11   2    2.64    0.10
   1 -11   2    2.36    0.11
   1 -11   2    2.71    0.11
   2 -11   2    2.76    0.11
   2 -11   2    2.55    0.12
   2 -11   2    2.91    0.11
   3 -11   2    0.42    0.06
   3 -11   2    0.35    0.05
   3 -11   2    0.40    0.05
   4 -11   2    3.19    0.12
   4 -11   2    2.99    0.14
   5 -11   2    0.33    0.06
   5 -11   2    0.28    0.05
   6 -11   2    0.21    0.05
   7 -11   2   -0.02    0.03
  -8 -10   2    1.05    0.09
  -7 -10   2    0.01    0.04
  -6 -10   2    1.76    0.10
  -5 -10   2    0.69    0.07
  -4 -10   2    2.32    0.10
  -4 -10   2    2.55    0.11
  -4 -10   2    2.65    0.11
  -3 -10   2   13.16    0.32
  -3 -10   2   12.49    0.33
  -3 -10   2   14.30    0.34
  -3 -10   2   12.75    0.32
  -2 -10   2    0.08    0.03
  -2 -10   2    0.11    0.03
  -2 -10   2    0.05    0.03
  -1 -10   2    0.09    0.03
  -1 -10   2    0.06    0.03
  -1 -10   2    0.05    0.03
   0 -10   2    0.54    0.05
   0 -10   2    0.46    0.05
   0 -10   2    0.53    0.05
   1 -10   2    0.55    0.05
   1 -10   2    0.50    0.05
   1 -10   2    0.57    0.05
   2 -10   2    2.09    0.09
   2 -10   2    2.15    0.09
   2 -10   2    1.90    0.10
   3 -10   2   10.63    0.28
   3 -10   2   11.27    0.28
   3 -10   2   10.78    0.30
   4 -10   2    0.11    0.05
   4 -10   2    0.15    0.04
   5 -10   2    5.39    0.19
   5 -10   2    5.64    0.18
   6 -10   2    0.04    0.04
   6 -10   2   -0.02    0.03
   7 -10   2    0.19    0.04
   8 -10   2    0.04    0.04
  -9  -9   2    0.17    0.05
  -8  -9   2    0.20    0.05
  -7  -9   2    3.42    0.14
  -6  -9   2    2.23    0.11
  -5  -9   2    1.32    0.08
  -5  -9   2    1.35    0.09
  -4  -9   2   -0.01    0.03
  -4  -9   2    0.02    0.03
  -3  -9   2    0.19    0.03
  -3  -9   2    0.18    0.04
  -3  -9   2    0.18    0.03
  -3  -9   2    0.22    0.03
  -2  -9   2    2.66    0.08
  -2  -9   2    2.42    0.10
  -2  -9   2    2.47    0.09
  -2  -9   2    2.61    0.10
  -2  -9   2    2.61    0.10
  -1  -9   2    0.22    0.03
  -1  -9   2    0.23    0.03
  -1  -9   2    0.23    0.03
  -1  -9   2    0.19    0.03
   0  -9   2    0.01    0.02
   0  -9   2    0.01    0.02
   0  -9   2    0.00    0.02
   0  -9   2   -0.04    0.02
   1  -9   2   -0.01    0.02
   1  -9   2    0.01    0.02
   1  -9   2    0.04    0.02
   1  -9   2    0.02    0.02
   2  -9   2    0.13    0.03
   2  -9   2    0.12    0.03
   2  -9   2    0.16    0.04
  -3   9  -2   26.12    0.56
   3  -9   2   26.17    0.56
   3  -9   2   25.30    0.61
   3  -9   2   25.50    0.57
  -4   9  -2    6.66    0.18
   4  -9   2    6.66    0.21
   4  -9   2    6.69    0.19
   5  -9   2    7.79    0.22
   5  -9   2    8.17    0.24
   6  -9   2    1.39    0.09
   6  -9   2    1.26    0.08
   7  -9   2    0.11    0.04
   8  -9   2    1.08    0.08
  -9  -8   2    1.06    0.09
  -8  -8   2    4.01    0.16
  -7  -8   2    4.64    0.17
   6   8  -2   17.92    0.39
  -6  -8   2   16.86    0.43
   5   8  -2   32.37    0.66
  -5  -8   2   29.82    0.69
   4   8  -2    0.12    0.02
  -4  -8   2    0.09    0.03
  -4  -8   2    0.10    0.04
  -4  -8   2    0.11    0.03
   3   8  -2    0.44    0.03
  -3  -8   2    0.44    0.04
  -3  -8   2    0.37    0.04
  -3  -8   2    0.43    0.04
  -3  -8   2    0.36    0.04
  -3  -8   2    0.39    0.04
  -2  -8   2    6.62    0.16
  -2  -8   2    6.27    0.17
  -2  -8   2    6.53    0.17
  -2  -8   2    6.46    0.18
  -2  -8   2    6.42    0.17
  -1  -8   2    0.10    0.02
  -1  -8   2    0.08    0.02
  -1  -8   2    0.21    0.03
  -1  -8   2    0.11    0.02
  -1  -8   2    0.14    0.03
  -1  -8   2    0.12    0.02
   0  -8   2    1.57    0.07
   0  -8   2    1.62    0.07
   0  -8   2    1.61    0.06
   0  -8   2    1.73    0.07
   0  -8   2    1.55    0.07
   1  -8   2    0.62    0.05
   1  -8   2    0.56    0.05
   1  -8   2    0.65    0.04
   1  -8   2    0.64    0.05
   1  -8   2    0.62    0.04
  -2   8  -2    2.80    0.08
  -2   8  -2    2.89    0.09
   2  -8   2    2.89    0.10
   2  -8   2    2.98    0.10
   2  -8   2    3.00    0.10
   2  -8   2    2.76    0.11
  -3   8  -2    0.51    0.03
  -3   8  -2    0.52    0.04
   3  -8   2    0.48    0.05
   3  -8   2    0.49    0.04
   3  -8   2    0.57    0.05
   3  -8   2    0.51    0.05
  -4   8  -2    7.38    0.19
   4  -8   2    7.31    0.22
   4  -8   2    7.28    0.20
  -5   8  -2    0.40    0.05
   5  -8   2    0.40    0.06
   5  -8   2    0.34    0.05
  -6   8  -2    0.57    0.05
   6  -8   2    0.53    0.05
   7  -8   2   -0.04    0.03
   8  -8   2    0.08    0.04
   9  -8   2    0.03    0.04
 -10  -7   2    0.55    0.08
  -9  -7   2    0.06    0.04
  -8  -7   2    2.33    0.12
   7   7  -2    0.20    0.04
  -7  -7   2    0.14    0.05
   6   7  -2    9.32    0.22
  -6  -7   2    9.19    0.26
   5   7  -2    8.00    0.19
   4   7  -2    4.96    0.12
  -4  -7   2    4.56    0.15
  -4  -7   2    5.11    0.16
  -4  -7   2    4.71    0.15
   3   7  -2    6.76    0.16
  -3  -7   2    7.02    0.20
  -3  -7   2    6.61    0.18
  -3  -7   2    6.57    0.18
  -3  -7   2    6.74    0.18
  -2  -7   2    0.15    0.03
  -2  -7   2    0.18    0.03
  -2  -7   2    0.12    0.02
  -2  -7   2    0.13    0.03
  -2  -7   2    0.14    0.03
  -1  -7   2   14.75    0.35
  -1  -7   2   15.13    0.32
  -1  -7   2   14.85    0.34
  -1  -7   2   14.58    0.33
  -1  -7   2   14.51    0.33
  -1  -7   2   15.44    0.35
   0  -7   2    5.08    0.14
   0  -7   2    5.28    0.14
   0  -7   2    5.30    0.15
   0  -7   2    5.26    0.14
   0  -7   2    5.36    0.14
   0  -7   2    5.28    0.13
   1  -7   2    0.20    0.03
   1  -7   2    0.18    0.03
   1  -7   2    0.23    0.03
   1  -7   2    0.26    0.03
   1  -7   2    0.23    0.02
  -2   7  -2    2.03    0.07
  -2   7  -2    1.96    0.06
   2  -7   2    1.96    0.08
   2  -7   2    2.03    0.08
   2  -7   2    2.03    0.08
   2  -7   2    2.16    0.07
   2  -7   2    2.09    0.08
  -3   7  -2    0.54    0.04
  -3   7  -2    0.57    0.03
   3  -7   2    0.60    0.05
   3  -7   2    0.62    0.04
   3  -7   2    0.60    0.04
   3  -7   2    0.58    0.05
  -4   7  -2    0.34    0.04
   4  -7   2    0.39    0.05
   4  -7   2    0.38    0.04
  -5   7  -2    1.93    0.08
   5  -7   2    1.68    0.09
  -6   7  -2    6.77    0.19
   6  -7   2    6.67    0.19
  -7   7  -2    0.32    0.05
   7  -7   2    0.26    0.04
   8  -7   2   -0.04    0.03
   9  -7   2    0.82    0.07
  10  -7   2   -0.03    0.04
 -10  -6   2    0.09    0.05
  -9  -6   2    0.51    0.07
   8   6  -2    1.06    0.06
   8   6  -2    1.16    0.06
  -8  -6   2    1.00    0.08
   7   6  -2    8.47    0.20
   7   6  -2    8.40    0.20
  -7  -6   2    8.15    0.24
   6   6  -2   33.77    0.71
   5   6  -2    0.15    0.02
  -5  -6   2    0.14    0.03
   4   6  -2    0.61    0.04
  -4  -6   2    0.62    0.05
  -4  -6   2    0.65    0.04
   3   6  -2    2.20    0.07
  -3  -6   2    2.19    0.09
  -3  -6   2    2.28    0.09
  -3  -6   2    2.27    0.09
  -2  -6   2   63.81    1.31
  -2  -6   2   65.08    1.41
  -2  -6   2   62.73    1.32
  -1  -6   2   -0.02    0.02
  -1  -6   2    0.12    0.02
  -1  -6   2    0.04    0.02
  -1  -6   2   -0.02    0.02
  -1  -6   2    0.00    0.02
   0   6  -2  115.69    3.36
   0  -6   2  113.86    2.49
   0  -6   2  117.23    2.57
   0  -6   2  119.04    2.65
   0  -6   2  121.04    2.46
   0  -6   2  123.84    3.05
  -1   6  -2   14.37    0.33
   1  -6   2   14.61    0.32
   1  -6   2   14.02    0.34
   1  -6   2   14.54    0.32
  -2   6  -2    0.58    0.03
   2  -6   2    0.56    0.03
   2  -6   2    0.62    0.04
   2  -6   2    0.56    0.04
   2  -6   2    0.56    0.04
  -3   6  -2    4.11    0.11
   3  -6   2    4.28    0.12
   3  -6   2    4.03    0.11
   3  -6   2    4.14    0.13
  -4   6  -2    1.21    0.06
   4  -6   2    1.14    0.06
   4  -6   2    1.13    0.04
   4  -6   2    1.16    0.06
   4  -6   2    1.16    0.05
  -5   6  -2   22.16    0.48
   5  -6   2   21.45    0.51
  -6   6  -2    1.70    0.08
   6  -6   2    1.65    0.08
  -7   6  -2   -0.01    0.03
   7  -6   2    0.00    0.03
   8  -6   2    0.48    0.05
   9  -6   2    0.22    0.04
  10  -6   2    0.62    0.06
 -11  -5   2    0.19    0.06
  10   5  -2    0.29    0.04
 -10  -5   2    0.28    0.06
  -9  -5   2    0.00    0.04
   8   5  -2    0.10    0.03
  -8  -5   2    0.08    0.04
   7   5  -2    0.04    0.02
  -7  -5   2    0.03    0.03
   6   5  -2    2.46    0.08
   6   5  -2    2.61    0.08
   5   5  -2    3.62    0.10
   5   5  -2    3.74    0.10
  -5  -5   2    3.90    0.11
  -5  -5   2    3.83    0.13
   4   5  -2    0.26    0.03
  -4  -5   2    0.28    0.04
  -4  -5   2    0.27    0.03
   3   5  -2    1.60    0.05
  -3  -5   2    1.52    0.07
  -3  -5   2    1.65    0.07
  -2  -5   2    1.86    0.07
  -2  -5   2    1.90    0.07
  -2  -5   2    1.93    0.07
  -2  -5   2    1.85    0.07
  -1  -5   2    0.47    0.03
  -1  -5   2    0.40    0.03
  -1  -5   2    0.45    0.03
  -1  -5   2    0.50    0.04
  -1  -5   2    0.50    0.03
   0   5  -2   37.12    0.77
   0   5  -2   35.19    0.80
   0  -5   2   36.48    0.73
   0  -5   2   35.93    0.75
   0  -5   2   35.67    0.74
   0  -5   2   35.95    0.74
   0  -5   2   35.89    0.79
  -1   5  -2    3.96    0.10
   1  -5   2    3.88    0.11
   1  -5   2    4.08    0.11
   1  -5   2    3.96    0.10
   1  -5   2    3.92    0.11
   2  -5   2    0.44    0.03
   2  -5   2    0.57    0.04
   2  -5   2    0.50    0.03
   2  -5   2    0.58    0.04
  -3   5  -2    4.71    0.12
   3  -5   2    4.78    0.13
   3  -5   2    4.62    0.12
   3  -5   2    4.88    0.14
   3  -5   2    4.81    0.13
  -4   5  -2   15.07    0.34
   4  -5   2   14.90    0.33
   4  -5   2   15.29    0.36
   4  -5   2   14.86    0.34
  -5   5  -2    3.76    0.12
   5  -5   2    3.72    0.12
  -6   5  -2    4.00    0.13
   6  -5   2    3.80    0.12
  -7   5  -2    0.57    0.05
   7  -5   2    0.46    0.04
  -8   5  -2    2.08    0.10
   8  -5   2    2.04    0.09
   9  -5   2    0.43    0.05
 -10   5  -2    1.59    0.10
  10  -5   2    1.70    0.10
  11   4  -2    0.17    0.04
 -11  -4   2    0.18    0.06
  10   4  -2    5.33    0.16
 -10  -4   2    5.13    0.20
   9   4  -2    1.53    0.07
  -9  -4   2    1.53    0.10
   8   4  -2    0.02    0.02
  -8  -4   2    0.03    0.03
   7   4  -2    3.40    0.10
  -7  -4   2    3.28    0.13
   6   4  -2    3.82    0.11
  -6  -4   2    3.93    0.13
   5   4  -2   13.28    0.29
  -5  -4   2   13.06    0.32
  -5  -4   2   12.69    0.31
  -5  -4   2   12.93    0.29
  -5  -4   2   12.75    0.32
   4   4  -2    0.26    0.03
   4   4  -2    0.39    0.03
  -4  -4   2    0.41    0.03
  -4  -4   2    0.45    0.04
  -4  -4   2    0.40    0.04
  -3  -4   2    2.44    0.08
  -3  -4   2    2.57    0.09
  -3  -4   2    2.67    0.07
  -2  -4   2   13.89    0.30
  -2  -4   2   13.34    0.32
  -2  -4   2   13.24    0.30
  -1  -4   2   99.40    2.07
  -1  -4   2   99.97    2.07
  -1  -4   2   99.95    2.20
  -1  -4   2  101.14    2.07
  -1  -4   2  103.03    2.07
  -1  -4   2  102.97    3.14
   0   4  -2   43.04    0.95
   0   4  -2   44.09    0.93
   0   4  -2   42.90    0.91
   0  -4   2   44.45    0.89
   0  -4   2   42.25    0.96
   0  -4   2   42.55    0.88
   0  -4   2   43.13    0.88
   0  -4   2   44.46    0.89
   0  -4   2   44.02    0.93
  -1   4  -2   25.11    0.54
  -1   4  -2   24.38    0.55
   1  -4   2   24.47    0.51
   1  -4   2   24.88    0.51
  -2   4  -2  110.95    2.43
   2  -4   2  109.43    2.26
   2  -4   2  111.49    2.23
   2  -4   2  110.75    2.29
  -3   4  -2    4.49    0.11
   3  -4   2    4.46    0.12
   3  -4   2    4.24    0.11
   3  -4   2    4.56    0.11
   3  -4   2    4.52    0.12
   3  -4   2    4.33    0.13
  -4   4  -2   36.86    0.76
  -4   4  -2   35.28    0.74
   4  -4   2   36.13    0.75
   4  -4   2   35.89    0.74
   4  -4   2   35.97    0.76
   4  -4   2   36.07    0.74
  -5   4  -2   17.97    0.40
   5  -4   2   17.70    0.39
   5  -4   2   17.99    0.40
   5  -4   2   17.82    0.39
  -6   4  -2    0.04    0.02
   6  -4   2    0.06    0.02
  -7   4  -2    0.05    0.03
   7  -4   2    0.02    0.02
  -8   4  -2   -0.01    0.03
   8  -4   2    0.04    0.03
  -9   4  -2    1.24    0.08
   9  -4   2    1.21    0.08
 -10   4  -2    1.36    0.09
  10  -4   2    1.36    0.08
 -11   4  -2    0.61    0.08
  11  -4   2    0.67    0.07
  11   3  -2    0.03    0.04
 -11  -3   2    0.02    0.05
  10   3  -2    2.32    0.10
 -10  -3   2    2.40    0.13
   9   3  -2   -0.02    0.02
  -9  -3   2   -0.02    0.03
   8   3  -2    0.26    0.03
  -8  -3   2    0.23    0.04
   7   3  -2    0.01    0.02
  -7  -3   2    0.02    0.03
   6   3  -2    0.74    0.04
  -6  -3   2    0.67    0.06
   5   3  -2   30.63    0.64
   5   3  -2   30.77    0.63
  -5  -3   2   29.88    0.65
  -5  -3   2   30.34    0.67
  -5  -3   2   30.91    0.66
   4   3  -2    0.66    0.03
  -4  -3   2    0.62    0.04
  -4  -3   2    0.65    0.05
  -4  -3   2    0.59    0.04
  -4  -3   2    0.61    0.04
  -3  -3   2    7.60    0.17
  -3  -3   2    7.57    0.19
  -3  -3   2    7.52    0.18
  -2  -3   2    0.05    0.01
  -2  -3   2    0.07    0.02
  -2  -3   2    0.02    0.01
  -2  -3   2    0.06    0.02
   1   3  -2   29.85    0.62
  -1  -3   2   28.83    0.60
  -1  -3   2   29.67    0.66
  -1  -3   2   29.67    0.60
  -1  -3   2   29.49    0.61
   0   3  -2   37.62    1.07
   0   3  -2   38.00    0.78
   0   3  -2   38.59    0.80
   0   3  -2   36.60    0.77
   0  -3   2   38.92    0.78
   0  -3   2   38.01    0.77
   0  -3   2   37.82    0.83
   0  -3   2   36.11    0.76
   0  -3   2   37.24    0.75
   0  -3   2   36.63    0.83
  -1   3  -2    3.19    0.08
  -1   3  -2    3.37    0.09
   1  -3   2    3.18    0.08
   1  -3   2    3.25    0.08
   1  -3   2    3.32    0.08
   1  -3   2    3.27    0.09
  -2   3  -2    1.03    0.04
  -2   3  -2    0.96    0.03
   2  -3   2    0.85    0.03
   2  -3   2    0.91    0.04
   2  -3   2    0.95    0.04
   2  -3   2    0.87    0.03
  -3   3  -2    2.28    0.07
  -3   3  -2    2.23    0.06
  -3   3  -2    2.34    0.08
   3  -3   2    2.32    0.07
   3  -3   2    2.30    0.07
   3  -3   2    2.28    0.07
  -4   3  -2    9.00    0.22
   4  -3   2    9.49    0.21
   4  -3   2    9.31    0.21
   4  -3   2    9.38    0.22
  -5   3  -2    1.83    0.07
  -5   3  -2    1.83    0.07
  -5   3  -2    1.81    0.05
   5  -3   2    1.83    0.07
   5  -3   2    1.83    0.07
   5  -3   2    1.86    0.07
  -6   3  -2    2.60    0.07
  -6   3  -2    2.56    0.09
   6  -3   2    2.62    0.09
  -7   3  -2    0.00    0.02
   7  -3   2    0.18    0.03
  -8   3  -2    0.08    0.03
   8  -3   2    0.09    0.03
  -9   3  -2    3.31    0.13
   9  -3   2    3.40    0.12
 -10   3  -2    0.05    0.04
  10  -3   2    0.02    0.03
 -11   3  -2    3.43    0.15
  11  -3   2    3.13    0.13
  11   2  -2    0.05    0.04
 -11  -2   2    0.03    0.05
  10   2  -2    2.77    0.11
 -10  -2   2    2.75    0.14
   9   2  -2    0.06    0.03
  -9  -2   2    0.06    0.04
   8   2  -2    0.10    0.03
  -8  -2   2    0.10    0.03
   7   2  -2    2.56    0.09
  -7  -2   2    2.50    0.11
   6   2  -2   26.61    0.59
   6   2  -2   27.76    0.57
  -6  -2   2   27.22    0.61
  -6  -2   2   27.86    0.60
   5   2  -2   44.24    0.91
   5   2  -2   44.18    0.92
   5   2  -2   45.24    0.93
  -5  -2   2   45.09    0.93
  -5  -2   2   45.51    0.94
  -5  -2   2   44.87    0.95
   4   2  -2   28.04    0.57
   4   2  -2   28.45    0.59
   4   2  -2   28.48    0.58
  -4  -2   2   26.86    0.61
  -4  -2   2   28.48    0.59
  -4  -2   2   28.62    0.60
   3   2  -2    2.68    0.07
   3   2  -2    2.63    0.08
   3   2  -2    2.56    0.07
  -3  -2   2    2.85    0.07
  -3  -2   2    2.74    0.08
  -3  -2   2    2.60    0.08
   2   2  -2  772.67   15.16
   2   2  -2  735.96   16.21
  -2  -2   2  709.09   15.56
  -2  -2   2  713.89   15.32
  -2  -2   2  673.95   15.80
   1   2  -2  936.21   18.95
   1   2  -2 1000.00   21.64
   1   2  -2  922.51   19.86
  -1  -2   2  908.05   19.36
  -1  -2   2  846.85   19.51
   0   2  -2   48.09    0.97
   0   2  -2   46.15    0.99
   0   2  -2   48.08    1.09
   0   2  -2   48.33    1.01
   0   2  -2   47.73    0.98
   0   2  -2   47.55    1.03
   0  -2   2   47.11    1.04
   0  -2   2   46.86    0.98
   0  -2   2   48.46    0.96
   0  -2   2   47.79    1.06
  -1   2  -2  295.39    7.02
  -1   2  -2  302.64    6.70
  -1   2  -2  307.61    6.88
  -1   2  -2  300.57    6.62
   1  -2   2  299.75    6.85
   1  -2   2  301.11    6.76
   1  -2   2  310.91    7.29
  -2   2  -2    0.19    0.02
  -2   2  -2    0.22    0.02
  -2   2  -2    0.22    0.02
  -2   2  -2    0.19    0.02
   2  -2   2    0.23    0.02
   2  -2   2    0.19    0.02
   2  -2   2    0.21    0.02
  -3   2  -2    2.66    0.08
  -3   2  -2    2.65    0.07
  -3   2  -2    2.61    0.07
  -3   2  -2    2.91    0.08
   3  -2   2    2.57    0.07
   3  -2   2    2.82    0.08
  -4   2  -2   21.61    0.46
  -4   2  -2   21.70    0.45
   4  -2   2   21.60    0.45
   4  -2   2   21.50    0.46
   4  -2   2   21.80    0.46
  -5   2  -2    1.52    0.06
  -5   2  -2    1.46    0.06
  -5   2  -2    1.54    0.06
   5  -2   2    1.46    0.06
   5  -2   2    1.38    0.06
   5  -2   2    1.50    0.06
  -6   2  -2    0.00    0.02
  -6   2  -2    0.03    0.02
  -6   2  -2    0.02    0.02
   6  -2   2    0.05    0.02
   6  -2   2    0.03    0.02
  -7   2  -2    0.19    0.03
   7  -2   2    0.12    0.03
  -8   2  -2    0.28    0.04
   8  -2   2    0.30    0.04
  -9   2  -2    0.61    0.06
   9  -2   2    0.51    0.05
 -10   2  -2    4.22    0.16
  10  -2   2    4.21    0.15
 -11   2  -2    2.65    0.13
  11  -2   2    2.44    0.11
  11   1  -2    0.05    0.04
 -11  -1   2    0.08    0.05
  10   1  -2    0.03    0.04
 -10  -1   2    0.01    0.05
   9   1  -2    0.13    0.03
  -9  -1   2    0.14    0.05
   8   1  -2    0.12    0.03
  -8  -1   2    0.10    0.03
   7   1  -2    0.02    0.02
  -7  -1   2    0.08    0.03
   6   1  -2    1.96    0.07
   6   1  -2    1.99    0.07
   6   1  -2    1.91    0.07
  -6  -1   2    2.00    0.08
  -6  -1   2    2.08    0.09
   5   1  -2   12.35    0.28
   5   1  -2   13.01    0.28
   5   1  -2   12.72    0.28
  -5  -1   2   12.23    0.30
  -5  -1   2   12.82    0.29
  -5  -1   2   12.81    0.30
   4   1  -2   33.69    0.70
   4   1  -2   35.03    0.72
   4   1  -2   35.18    0.71
   4   1  -2   34.26    0.70
   4   1  -2   34.93    0.72
  -4  -1   2   35.54    0.73
  -4  -1   2   34.58    0.72
  -4  -1   2   34.35    0.74
   3   1  -2   99.42    2.09
   3   1  -2  104.22    2.13
   3   1  -2  103.08    2.13
   3   1  -2  102.33    2.09
  -3  -1   2  106.62    2.16
  -3  -1   2  103.45    2.08
   2   1  -2    0.44    0.03
   2   1  -2    0.39    0.02
   2   1  -2    0.40    0.02
  -2  -1   2    0.43    0.03
  -2  -1   2    0.39    0.03
  -2  -1   2    0.41    0.03
   1   1  -2   18.09    0.38
   1   1  -2   18.63    0.38
   1   1  -2   17.81    0.47
   1   1  -2   18.10    0.37
   1   1  -2   17.78    0.41
  -1  -1   2   17.86    0.38
  -1  -1   2   17.99    0.37
  -1  -1   2   18.25    0.37
   0   1  -2    0.49    0.02
   0   1  -2    0.48    0.02
   0   1  -2    0.47    0.02
   0   1  -2    0.45    0.02
   0   1  -2    0.50    0.02
   0   1  -2    0.49    0.03
   0   1  -2    0.50    0.02
   0  -1   2    0.44    0.02
   0  -1   2    0.44    0.02
   0  -1   2    0.45    0.02
   0  -1   2    0.47    0.02
   0  -1   2    0.51    0.02
  -1   1  -2    0.12    0.01
  -1   1  -2    0.12    0.01
  -1   1  -2    0.09    0.01
  -1   1  -2    0.09    0.01
  -1   1  -2    0.12    0.01
  -1   1  -2    0.08    0.01
   1  -1   2    0.11    0.01
   1  -1   2    0.13    0.01
   1  -1   2    0.17    0.01
  -2   1  -2    0.54    0.02
  -2   1  -2    0.51    0.03
  -2   1  -2    0.53    0.02
  -2   1  -2    0.52    0.02
   2  -1   2    0.51    0.02
   2  -1   2    0.56    0.02
   2  -1   2    0.53    0.02
  -3   1  -2    0.01    0.01
  -3   1  -2    0.01    0.01
  -3   1  -2    0.01    0.01
  -3   1  -2    0.00    0.01
   3  -1   2    0.01    0.01
  -4   1  -2    3.62    0.10
  -4   1  -2    3.54    0.10
  -4   1  -2    3.49    0.10
  -4   1  -2    3.71    0.10
   4  -1   2    3.64    0.10
   4  -1   2    3.77    0.10
  -5   1  -2    1.24    0.05
  -5   1  -2    1.24    0.06
  -5   1  -2    1.25    0.05
  -5   1  -2    1.26    0.05
   5  -1   2    1.30    0.05
   5  -1   2    1.28    0.05
  -6   1  -2    0.11    0.02
  -6   1  -2    0.12    0.03
  -6   1  -2    0.08    0.02
   6  -1   2    0.06    0.02
  -7   1  -2    6.58    0.19
   7  -1   2    6.66    0.18
  -8   1  -2    0.17    0.04
   8  -1   2    0.17    0.03
  -9   1  -2    2.25    0.11
   9  -1   2    2.33    0.10
 -10   1  -2    5.07    0.18
  10  -1   2    5.32    0.16
 -11   1  -2    0.11    0.05
  11  -1   2    0.11    0.04
  11   0  -2    0.02    0.04
 -11   0   2    0.00    0.05
  10   0  -2    3.22    0.12
 -10   0   2    3.42    0.15
   9   0  -2    4.57    0.15
  -9   0   2    4.45    0.17
   8   0  -2    2.43    0.09
  -8   0   2    2.63    0.11
   7   0  -2    4.05    0.12
  -7   0   2    4.17    0.14
   6   0  -2    0.79    0.05
   6   0  -2    0.74    0.04
   6   0  -2    0.83    0.04
  -6   0   2    0.75    0.06
  -6   0   2    0.74    0.05
   5   0  -2    7.69    0.19
   5   0  -2    7.40    0.18
   5   0  -2    7.54    0.18
   5   0  -2    7.53    0.18
  -5   0   2    7.54    0.19
  -5   0   2    7.42    0.19
   4   0  -2    1.09    0.05
   4   0  -2    1.07    0.04
   4   0  -2    1.05    0.04
   3   0  -2   26.05    0.54
   3   0  -2   25.81    0.53
   3   0  -2   25.74    0.53
   3   0  -2   26.52    0.54
  -3   0   2   26.03    0.55
   2   0  -2    7.00    0.16
   2   0  -2    7.21    0.16
   2   0  -2    7.12    0.16
   2   0  -2    7.16    0.15
  -2   0   2    7.30    0.16
  -2   0   2    7.10    0.16
   1   0  -2  290.90    6.72
   1   0  -2  304.44    6.85
   1   0  -2  315.49    7.56
   1   0  -2  286.72    6.62
   1   0  -2  320.12    7.00
   1   0  -2  283.06    6.51
   1   0  -2  320.47    6.66
  -1   0   2  308.85    7.40
  -1   0   2  311.19    6.88
  -1   0   2  324.74    7.00
  -1   0   2  307.69    6.90
   0   0  -2   65.61    1.31
   0   0  -2   61.96    1.49
   0   0  -2   65.00    1.32
   0   0  -2   65.07    1.29
   0   0  -2   64.30    1.33
   0   0   2   64.42    1.32
   0   0   2   64.93    1.30
   0   0   2   62.38    1.32
  -1   0  -2    3.43    0.10
  -1   0  -2    3.58    0.11
  -1   0  -2    3.58    0.10
  -1   0  -2    3.57    0.09
  -1   0  -2    3.57    0.10
  -1   0  -2    3.56    0.10
  -1   0  -2    3.41    0.10
   1   0   2    3.38    0.10
   1   0   2    3.51    0.10
   1   0   2    3.39    0.10
  -2   0  -2  722.96   14.80
  -2   0  -2  714.20   14.94
  -2   0  -2  692.43   15.13
  -3   0  -2   25.07    0.50
  -3   0  -2   24.80    0.50
  -3   0  -2   24.71    0.51
  -3   0  -2   24.37    0.51
   3   0   2   25.14    0.52
  -4   0  -2    1.32    0.05
  -4   0  -2    1.33    0.05
  -4   0  -2    1.26    0.05
  -5   0  -2    1.36    0.06
  -5   0  -2    1.40    0.05
  -5   0  -2    1.30    0.06
   5   0   2    1.29    0.05
  -6   0  -2    0.27    0.03
  -6   0  -2    0.29    0.03
  -6   0  -2    0.28    0.03
  -6   0  -2    0.25    0.03
   6   0   2    0.26    0.03
   6   0   2    0.25    0.03
  -7   0  -2    0.00    0.02
   7   0   2    0.00    0.02
  -8   0  -2    2.90    0.11
   8   0   2    3.00    0.10
  -9   0  -2    0.24    0.05
   9   0   2    0.22    0.04
 -10   0  -2    1.39    0.09
  10   0   2    1.32    0.07
 -11   0  -2    1.91    0.12
  11   0   2    1.82    0.09
  11  -1  -2    0.09    0.04
 -11   1   2    0.08    0.04
  10  -1  -2    2.81    0.12
 -10   1   2    2.78    0.14
   9  -1  -2    0.22    0.04
  -9   1   2    0.27    0.05
   8  -1  -2    0.66    0.05
  -8   1   2    0.59    0.06
   7  -1  -2    0.65    0.05
  -7   1   2    0.64    0.05
   6  -1  -2    3.63    0.11
   6  -1  -2    3.70    0.11
   6  -1  -2    3.79    0.12
  -6   1   2    3.49    0.12
   5  -1  -2    0.25    0.03
   5  -1  -2    0.21    0.02
   5  -1  -2    0.21    0.03
  -5   1   2    0.23    0.03
   4  -1  -2   17.32    0.37
   4  -1  -2   17.50    0.38
   4  -1  -2   17.42    0.37
  -4   1   2   17.47    0.40
   3  -1  -2   17.60    0.37
   3  -1  -2   17.41    0.36
   3  -1  -2   17.74    0.37
   3  -1  -2   16.96    0.37
  -3   1   2   17.29    0.39
  -3   1   2   17.68    0.38
   2  -1  -2    7.89    0.18
   2  -1  -2    8.04    0.18
   2  -1  -2    7.70    0.18
   2  -1  -2    7.76    0.17
   2  -1  -2    8.10    0.17
  -2   1   2    7.95    0.18
   1  -1  -2    7.77    0.16
   1  -1  -2    7.73    0.16
   1  -1  -2    7.85    0.17
   1  -1  -2    7.66    0.16
   1  -1  -2    7.75    0.18
   1  -1  -2    7.67    0.16
   1  -1  -2    7.64    0.16
  -1   1   2    7.69    0.16
  -1   1   2    8.11    0.17
  -1   1   2    7.97    0.18
  -1   1   2    7.63    0.19
  -1   1   2    7.49    0.16
   0  -1  -2    0.72    0.03
   0   1   2    0.77    0.03
   0   1   2    0.72    0.03
  -1  -1  -2    0.08    0.01
  -1  -1  -2    0.05    0.01
  -1  -1  -2    0.08    0.01
  -2  -1  -2    0.27    0.02
  -2  -1  -2    0.24    0.02
  -2  -1  -2    0.24    0.02
  -2  -1  -2    0.26    0.02
   2   1   2    0.23    0.02
  -3  -1  -2    0.23    0.02
  -3  -1  -2    0.21    0.02
  -3  -1  -2    0.19    0.02
  -3  -1  -2    0.24    0.02
   3   1   2    0.24    0.02
  -4  -1  -2   11.70    0.26
  -4  -1  -2   11.49    0.26
  -4  -1  -2   11.72    0.26
  -4  -1  -2   12.01    0.26
  -5  -1  -2    0.61    0.04
  -5  -1  -2    0.61    0.04
  -5  -1  -2    0.60    0.04
   5   1   2    0.58    0.03
  -6  -1  -2    1.24    0.06
  -6  -1  -2    1.26    0.06
   6   1   2    1.28    0.05
   7   1   2   14.14    0.32
  -8  -1  -2    1.74    0.09
   8   1   2    1.90    0.08
  -9  -1  -2    0.01    0.03
   9   1   2    0.07    0.03
 -10  -1  -2    0.23    0.05
 -11  -1  -2    0.26    0.06
  11   1   2    0.24    0.04
  11  -2  -2    0.03    0.04
 -11   2   2    0.05    0.04
  10  -2  -2    3.69    0.14
   9  -2  -2   40.58    0.88
  -9   2   2   40.89    0.91
   8  -2  -2   20.73    0.47
  -8   2   2   20.69    0.49
  -7   2   2    1.88    0.09
   6  -2  -2   30.50    0.63
   6  -2  -2   29.94    0.64
  -6   2   2   29.30    0.65
   5  -2  -2    3.18    0.10
   5  -2  -2    3.31    0.10
  -5   2   2    3.38    0.11
   4  -2  -2   23.85    0.50
   4  -2  -2   24.36    0.50
   4  -2  -2   23.15    0.51
   3  -2  -2   18.02    0.38
   3  -2  -2   17.19    0.37
   3  -2  -2   17.86    0.40
   3  -2  -2   17.75    0.37
   3  -2  -2   17.70    0.38
  -3   2   2   17.40    0.42
  -3   2   2   18.16    0.38
  -3   2   2   17.91    0.40
   2  -2  -2    1.57    0.05
   2  -2  -2    1.54    0.04
   2  -2  -2    1.54    0.05
   2  -2  -2    1.58    0.04
  -2   2   2    1.58    0.05
  -2   2   2    1.58    0.05
  -2   2   2    1.58    0.05
   1  -2  -2  156.09    3.56
   1  -2  -2  150.56    3.92
   1  -2  -2  158.50    3.46
   1  -2  -2  157.78    3.17
   1  -2  -2  154.10    3.40
   1  -2  -2  154.45    3.33
   1  -2  -2  153.03    3.25
   1  -2  -2  148.65    3.58
  -1   2   2  148.56    3.78
  -1   2   2  159.93    3.34
  -1   2   2  161.56    3.56
   0  -2  -2   75.01    2.22
   0   2   2   74.05    1.62
  -2  -2  -2    6.95    0.14
  -2  -2  -2    6.67    0.15
  -2  -2  -2    6.70    0.15
  -2  -2  -2    7.23    0.15
   2   2   2    6.79    0.14
   2   2   2    6.69    0.14
   2   2   2    6.76    0.14
  -3  -2  -2    0.56    0.03
  -3  -2  -2    0.52    0.03
  -3  -2  -2    0.60    0.03
   3   2   2    0.58    0.02
  -4  -2  -2   29.28    0.60
  -4  -2  -2   28.68    0.61
  -4  -2  -2   28.91    0.60
   4   2   2   29.31    0.60
  -5  -2  -2    4.26    0.12
  -5  -2  -2    4.44    0.12
  -5  -2  -2    4.33    0.12
  -6  -2  -2   16.55    0.38
  -6  -2  -2   17.52    0.38
   6   2   2   17.08    0.37
   7   2   2    0.63    0.04
  -8  -2  -2    1.25    0.07
   8   2   2    1.24    0.06
  -9  -2  -2    3.68    0.15
   9   2   2    3.83    0.12
 -10  -2  -2    0.47    0.07
 -11  -2  -2    0.82    0.09
  11  -3  -2    0.26    0.05
  10  -3  -2    0.28    0.05
   9  -3  -2   -0.01    0.03
   8  -3  -2    0.05    0.03
  -8   3   2    0.07    0.03
  -7   3   2    9.05    0.24
  -7   3   2    8.85    0.25
   6  -3  -2   15.76    0.36
   6  -3  -2   15.94    0.36
  -6   3   2   16.01    0.40
  -6   3   2   15.94    0.37
   5  -3  -2   -0.02    0.01
   5  -3  -2   -0.02    0.01
   5  -3  -2   -0.01    0.01
  -5   3   2   -0.01    0.02
   4  -3  -2   15.04    0.32
   4  -3  -2   14.64    0.32
   4  -3  -2   14.49    0.35
   4  -3  -2   14.99    0.32
  -4   3   2   14.63    0.36
   3  -3  -2    0.13    0.02
   3  -3  -2    0.16    0.02
   3  -3  -2    0.18    0.02
   3  -3  -2    0.16    0.02
  -3   3   2    0.16    0.02
  -3   3   2    0.18    0.02
  -3   3   2    0.16    0.02
   2  -3  -2    7.97    0.17
   2  -3  -2    8.02    0.18
   2  -3  -2    8.05    0.18
   2  -3  -2    8.13    0.20
   2  -3  -2    7.88    0.17
  -2   3   2    8.19    0.20
  -2   3   2    7.68    0.18
  -2   3   2    8.30    0.18
  -2   3   2    8.14    0.20
   1  -3  -2    6.36    0.14
   1  -3  -2    6.47    0.16
   1  -3  -2    6.23    0.14
   1  -3  -2    6.00    0.16
   1  -3  -2    6.29    0.13
   1  -3  -2    6.31    0.13
   1  -3  -2    6.28    0.13
   1  -3  -2    6.32    0.13
   0  -3  -2    0.45    0.02
  -2  -3  -2   11.21    0.24
  -2  -3  -2   11.71    0.23
  -2  -3  -2   11.68    0.24
  -3  -3  -2    0.97    0.04
  -3  -3  -2    0.98    0.04
  -3  -3  -2    0.95    0.03
  -3  -3  -2    0.98    0.04
   3   3   2    0.94    0.03
   3   3   2    0.95    0.03
  -4  -3  -2    0.01    0.01
  -4  -3  -2    0.00    0.01
  -4  -3  -2    0.00    0.01
   4   3   2    0.01    0.01
  -5  -3  -2    1.04    0.05
  -5  -3  -2    1.08    0.05
  -5  -3  -2    1.10    0.05
  -6  -3  -2    0.07    0.02
  -6  -3  -2    0.08    0.02
  -6  -3  -2    0.05    0.02
   6   3   2    0.07    0.02
  -7  -3  -2   11.16    0.27
   7   3   2   11.31    0.26
  -8  -3  -2    0.22    0.04
   8   3   2    0.19    0.03
  -9  -3  -2    0.09    0.04
   9   3   2    0.08    0.03
 -10  -3  -2    0.25    0.05
 -11  -3  -2    0.15    0.05
  10  -4  -2    0.05    0.04
   9  -4  -2    1.80    0.09
   8  -4  -2    5.68    0.17
  -8   4   2    6.11    0.19
   7  -4  -2    2.57    0.10
  -7   4   2    2.65    0.10
  -7   4   2    2.48    0.10
   6  -4  -2    1.62    0.07
   6  -4  -2    1.64    0.07
   6  -4  -2    1.85    0.07
  -6   4   2    1.73    0.07
  -6   4   2    1.75    0.08
   5  -4  -2    0.03    0.02
   5  -4  -2    0.07    0.02
   5  -4  -2    0.06    0.02
   5  -4  -2    0.04    0.02
  -5   4   2    0.03    0.02
   4  -4  -2   31.60    0.67
   4  -4  -2   31.88    0.66
   4  -4  -2   31.61    0.66
   4  -4  -2   31.89    0.66
   4  -4  -2   31.32    0.71
  -4   4   2   32.89    0.67
   3  -4  -2  269.71    5.34
   3  -4  -2  259.03    7.49
   3  -4  -2  267.08    5.38
   3  -4  -2  265.79    5.46
   3  -4  -2  261.40    5.37
  -3   4   2  262.92    6.85
  -3   4   2  266.23    5.44
   2  -4  -2   38.69    0.78
   2  -4  -2   38.32    0.83
   2  -4  -2   37.63    0.77
   2  -4  -2   39.69    0.77
   2  -4  -2   37.80    0.76
  -2   4   2   38.11    0.79
  -2   4   2   35.99    0.84
   1  -4  -2    0.12    0.02
   1  -4  -2    0.14    0.01
   1  -4  -2    0.12    0.01
   1  -4  -2    0.17    0.01
   1  -4  -2    0.13    0.01
  -1   4   2    0.12    0.02
   0  -4  -2   10.24    0.22
   0  -4  -2   10.50    0.22
   0  -4  -2   10.54    0.21
   0   4   2   10.83    0.24
  -1  -4  -2   10.63    0.22
  -1  -4  -2   10.43    0.22
  -1  -4  -2   10.76    0.21
  -3  -4  -2   38.49    0.76
  -3  -4  -2   37.49    0.76
  -3  -4  -2   37.60    0.75
  -3  -4  -2   37.42    0.78
   3   4   2   36.86    0.77
  -4  -4  -2    3.66    0.10
  -4  -4  -2    3.58    0.10
  -4  -4  -2    3.66    0.10
   4   4   2    3.58    0.08
  -5  -4  -2   16.83    0.37
  -5  -4  -2   16.55    0.37
  -5  -4  -2   16.42    0.38
  -5  -4  -2   16.78    0.36
   5   4   2   16.75    0.35
  -6  -4  -2    8.15    0.21
  -6  -4  -2    8.24    0.20
  -6  -4  -2    8.16    0.21
  -6  -4  -2    7.93    0.21
  -7  -4  -2    0.20    0.04
  -7  -4  -2    0.27    0.04
   7   4   2    0.19    0.03
  -8  -4  -2    2.40    0.11
   8   4   2    2.63    0.09
  -9  -4  -2    1.64    0.10
   9   4   2    1.84    0.07
 -10  -4  -2    5.25    0.19
 -11  -4  -2    2.74    0.14
  10  -5  -2    0.26    0.05
   9  -5  -2   -0.03    0.03
   8  -5  -2   13.43    0.33
   7  -5  -2    7.11    0.20
  -7   5   2    7.42    0.20
   6  -5  -2    0.57    0.05
   6  -5  -2    0.61    0.05
   6  -5  -2    0.60    0.05
  -6   5   2    0.59    0.04
  -6   5   2    0.58    0.05
   5  -5  -2    0.52    0.04
   5  -5  -2    0.47    0.04
   5  -5  -2    0.51    0.04
  -5   5   2    0.48    0.04
   4  -5  -2    8.67    0.21
   4  -5  -2    8.68    0.20
   4  -5  -2    8.72    0.20
   4  -5  -2    8.56    0.20
  -4   5   2    8.93    0.21
   3  -5  -2    7.47    0.18
   3  -5  -2    7.54    0.17
   3  -5  -2    7.59    0.17
   3  -5  -2    7.65    0.17
   3  -5  -2    7.27    0.20
  -3   5   2    6.94    0.17
  -3   5   2    7.64    0.17
   2  -5  -2   15.92    0.33
   2  -5  -2   15.07    0.38
   2  -5  -2   16.07    0.34
   2  -5  -2   15.89    0.33
   2  -5  -2   16.17    0.33
  -2   5   2   16.04    0.33
   1  -5  -2    8.94    0.19
   1  -5  -2    8.82    0.19
   1  -5  -2    8.99    0.19
   1  -5  -2    8.73    0.19
   0  -5  -2   11.64    0.24
   0  -5  -2   11.58    0.24
   0  -5  -2   11.63    0.25
   0  -5  -2   11.53    0.24
   0   5   2   11.89    0.27
  -1  -5  -2   44.66    0.91
  -1  -5  -2   45.17    0.91
  -1  -5  -2   45.64    0.93
  -1  -5  -2   44.60    0.93
  -2  -5  -2    1.30    0.04
  -2  -5  -2    1.39    0.04
  -2  -5  -2    1.31    0.05
  -2  -5  -2    1.30    0.04
  -3  -5  -2   11.42    0.24
  -3  -5  -2   11.36    0.26
  -3  -5  -2   11.39    0.25
   3   5   2   11.24    0.23
  -4  -5  -2    4.99    0.13
  -4  -5  -2    4.96    0.12
  -4  -5  -2    5.05    0.13
  -4  -5  -2    5.06    0.12
   4   5   2    5.04    0.11
  -5  -5  -2    1.78    0.07
  -5  -5  -2    1.78    0.07
  -5  -5  -2    1.93    0.06
  -5  -5  -2    1.80    0.07
  -5  -5  -2    1.81    0.06
   5   5   2    1.84    0.05
  -6  -5  -2    1.79    0.08
  -6  -5  -2    1.87    0.08
  -6  -5  -2    1.92    0.07
  -7  -5  -2    1.62    0.08
  -7  -5  -2    1.75    0.09
  -8  -5  -2    4.91    0.17
  -8  -5  -2    4.88    0.16
  -9  -5  -2   -0.03    0.04
 -10  -5  -2    0.22    0.06
 -11  -5  -2    0.13    0.05
  10  -6  -2    0.28    0.05
   9  -6  -2    0.93    0.07
   8  -6  -2    8.96    0.24
   7  -6  -2    1.26    0.07
   7  -6  -2    1.50    0.07
   6  -6  -2    7.21    0.19
   6  -6  -2    7.04    0.19
  -6   6   2    7.34    0.20
   5  -6  -2    2.22    0.08
   5  -6  -2    2.31    0.08
   5  -6  -2    2.41    0.08
   4  -6  -2    8.41    0.21
   4  -6  -2    8.42    0.20
   4  -6  -2    8.47    0.20
   4  -6  -2    8.48    0.20
  -4   6   2    8.67    0.20
   3  -6  -2    0.31    0.03
   3  -6  -2    0.30    0.03
   3  -6  -2    0.28    0.03
   3  -6  -2    0.32    0.03
   3  -6  -2    0.32    0.03
  -3   6   2    0.29    0.01
  -3   6   2    0.33    0.03
   2  -6  -2    0.19    0.02
   2  -6  -2    0.23    0.02
   2  -6  -2    0.16    0.02
   2  -6  -2    0.16    0.02
   2  -6  -2    0.16    0.02
   2  -6  -2    0.16    0.02
   1  -6  -2   14.00    0.30
   1  -6  -2   14.44    0.30
   1  -6  -2   14.33    0.29
   1  -6  -2   14.06    0.30
   1  -6  -2   13.99    0.30
   0  -6  -2   79.72    1.54
   0  -6  -2   74.71    1.56
   0  -6  -2   75.73    1.56
   0  -6  -2   76.61    1.55
   0  -6  -2   76.85    1.59
  -1  -6  -2   36.49    0.76
  -1  -6  -2   37.97    0.78
  -1  -6  -2   37.42    0.77
  -1  -6  -2   39.78    0.76
  -1  -6  -2   37.29    0.76
  -2  -6  -2    4.11    0.09
  -2  -6  -2    3.84    0.09
  -2  -6  -2    3.93    0.11
  -2  -6  -2    3.98    0.10
  -2  -6  -2    3.90    0.11
  -3  -6  -2   13.35    0.30
  -3  -6  -2   13.56    0.30
  -3  -6  -2   13.41    0.29
  -3  -6  -2   13.65    0.28
  -4  -6  -2    9.69    0.24
  -4  -6  -2   10.19    0.22
  -4  -6  -2    9.83    0.23
  -4  -6  -2    9.91    0.22
  -4  -6  -2    9.87    0.24
   4   6   2    9.89    0.21
  -5  -6  -2    5.71    0.15
  -5  -6  -2    5.76    0.14
  -5  -6  -2    5.77    0.16
  -5  -6  -2    5.78    0.16
  -6  -6  -2    0.21    0.04
  -6  -6  -2    0.23    0.03
  -6  -6  -2    0.23    0.03
  -7  -6  -2    0.17    0.04
  -7  -6  -2    0.23    0.04
  -8  -6  -2    0.63    0.06
  -8  -6  -2    0.56    0.06
  -9  -6  -2   -0.03    0.04
 -10  -6  -2    0.03    0.04
 -11  -6  -2    0.31    0.07
   9  -7  -2    1.82    0.10
   8  -7  -2    0.35    0.05
   7  -7  -2    4.29    0.14
   7  -7  -2    4.39    0.14
   6  -7  -2    7.22    0.22
   6  -7  -2    7.07    0.19
   6  -7  -2    7.28    0.19
   5  -7  -2    2.31    0.09
   5  -7  -2    2.26    0.09
   5  -7  -2    2.28    0.09
   4  -7  -2    0.32    0.03
   4  -7  -2    0.30    0.03
   4  -7  -2    0.29    0.03
   4  -7  -2    0.39    0.04
   4  -7  -2    0.29    0.04
   4  -7  -2    0.33    0.04
  -4   7   2    0.39    0.02
   3  -7  -2    0.02    0.02
   3  -7  -2    0.01    0.02
   3  -7  -2    0.08    0.02
   3  -7  -2   -0.01    0.01
   3  -7  -2    0.02    0.02
   3  -7  -2   -0.01    0.02
   2  -7  -2    8.59    0.23
   2  -7  -2    8.58    0.20
   2  -7  -2    8.55    0.19
   2  -7  -2    8.70    0.20
   2  -7  -2    8.75    0.20
   2  -7  -2    8.75    0.19
   1  -7  -2    2.10    0.07
   1  -7  -2    2.11    0.06
   1  -7  -2    2.14    0.07
   1  -7  -2    2.12    0.06
   1  -7  -2    2.07    0.06
   0  -7  -2    5.24    0.12
   0  -7  -2    5.23    0.12
   0  -7  -2    5.06    0.15
   0  -7  -2    5.24    0.13
   0  -7  -2    5.08    0.12
   0  -7  -2    5.15    0.12
   0  -7  -2    5.26    0.13
  -1  -7  -2    0.33    0.02
  -1  -7  -2    0.31    0.03
  -1  -7  -2    0.33    0.02
  -1  -7  -2    0.28    0.03
  -1  -7  -2    0.31    0.03
  -1  -7  -2    0.31    0.03
  -2  -7  -2    1.80    0.06
  -2  -7  -2    1.81    0.07
  -2  -7  -2    1.89    0.05
  -2  -7  -2    1.87    0.07
  -2  -7  -2    1.86    0.05
  -2  -7  -2    1.82    0.07
  -3  -7  -2   10.65    0.25
  -3  -7  -2   10.41    0.22
  -3  -7  -2   10.52    0.25
  -3  -7  -2   10.75    0.24
  -4  -7  -2   11.95    0.28
  -4  -7  -2   12.08    0.29
  -4  -7  -2   12.03    0.29
  -4  -7  -2   12.13    0.26
  -5  -7  -2    0.58    0.05
  -5  -7  -2    0.50    0.05
  -5  -7  -2    0.50    0.05
  -5  -7  -2    0.52    0.04
  -6  -7  -2    5.88    0.18
  -6  -7  -2    5.88    0.17
  -7  -7  -2    3.60    0.14
  -7  -7  -2    3.51    0.13
  -8  -7  -2    0.23    0.05
  -8  -7  -2    0.31    0.05
  -9  -7  -2    2.08    0.12
 -10  -7  -2    0.60    0.08
   9  -8  -2    0.07    0.04
   8  -8  -2    0.10    0.04
   7  -8  -2    3.57    0.13
   6  -8  -2    2.81    0.11
   6  -8  -2    2.54    0.10
   6  -8  -2    2.78    0.13
   5  -8  -2    2.40    0.09
   5  -8  -2    2.32    0.09
   5  -8  -2    2.50    0.11
   4  -8  -2    1.68    0.07
   4  -8  -2    1.57    0.07
   4  -8  -2    1.64    0.07
   4  -8  -2    1.66    0.08
   4  -8  -2    1.71    0.08
   3  -8  -2    1.67    0.06
   3  -8  -2    1.61    0.07
   3  -8  -2    1.89    0.07
   3  -8  -2    1.74    0.06
   3  -8  -2    1.60    0.08
   3  -8  -2    1.63    0.07
   2  -8  -2    8.79    0.24
   2  -8  -2    8.93    0.21
   2  -8  -2    8.76    0.21
   2  -8  -2    8.71    0.20
   2  -8  -2    8.99    0.21
   2  -8  -2    9.05    0.20
   1  -8  -2    6.16    0.15
   1  -8  -2    6.07    0.15
   1  -8  -2    5.95    0.15
   1  -8  -2    6.38    0.14
   1  -8  -2    6.14    0.14
   0  -8  -2   10.62    0.25
   0  -8  -2   11.50    0.26
   0  -8  -2   11.35    0.25
   0  -8  -2   11.51    0.26
   0  -8  -2   11.71    0.24
   0  -8  -2   12.02    0.24
  -1  -8  -2    0.11    0.02
  -1  -8  -2    0.19    0.02
  -1  -8  -2    0.12    0.02
  -1  -8  -2    0.15    0.02
  -1  -8  -2    0.12    0.03
  -1  -8  -2    0.12    0.02
  -2  -8  -2    1.57    0.06
  -2  -8  -2    1.53    0.06
  -2  -8  -2    1.48    0.07
  -2  -8  -2    1.55    0.05
  -2  -8  -2    1.56    0.06
  -2  -8  -2    1.49    0.05
  -3  -8  -2    0.18    0.03
  -3  -8  -2    0.24    0.02
  -3  -8  -2    0.17    0.03
  -3  -8  -2    0.16    0.03
  -4  -8  -2    5.12    0.15
  -4  -8  -2    5.32    0.13
  -4  -8  -2    5.16    0.15
  -4  -8  -2    5.03    0.15
  -5  -8  -2    2.95    0.11
  -5  -8  -2    3.18    0.12
  -5  -8  -2    3.06    0.11
  -5  -8  -2    3.13    0.10
  -6  -8  -2    0.83    0.06
  -6  -8  -2    0.65    0.06
  -7  -8  -2    3.63    0.14
  -7  -8  -2    3.72    0.14
  -8  -8  -2    2.12    0.11
  -8  -8  -2    2.09    0.11
  -9  -8  -2    1.19    0.10
 -10  -8  -2   -0.01    0.05
   8  -9  -2    0.23    0.04
   7  -9  -2    0.12    0.03
   6  -9  -2    6.15    0.18
   6  -9  -2    6.01    0.18
   6  -9  -2    6.13    0.21
   5  -9  -2    2.17    0.11
   5  -9  -2    2.06    0.09
   5  -9  -2    2.08    0.09
   4  -9  -2   -0.03    0.03
   4  -9  -2   -0.05    0.03
   4  -9  -2   -0.02    0.03
   4  -9  -2   -0.02    0.03
   3  -9  -2   24.07    0.58
   3  -9  -2   24.58    0.52
   3  -9  -2   24.94    0.51
   3  -9  -2   24.22    0.53
   3  -9  -2   24.50    0.53
   3  -9  -2   23.24    0.59
   2  -9  -2    1.72    0.07
   2  -9  -2    1.79    0.07
   2  -9  -2    1.86    0.08
   2  -9  -2    1.82    0.07
   2  -9  -2    1.69    0.08
   1  -9  -2   16.49    0.35
   1  -9  -2   15.94    0.36
   1  -9  -2   16.50    0.36
   1  -9  -2   16.58    0.37
   1  -9  -2   16.90    0.35
   0  -9  -2    4.17    0.10
   0  -9  -2    4.22    0.10
   0  -9  -2    4.17    0.12
   0  -9  -2    4.11    0.12
   0  -9  -2    4.18    0.11
  -1  -9  -2    0.03    0.01
  -1  -9  -2    0.02    0.02
  -1  -9  -2   -0.01    0.02
  -1  -9  -2    0.02    0.02
  -1  -9  -2    0.02    0.02
  -1  -9  -2   -0.03    0.02
  -1  -9  -2    0.02    0.02
  -2  -9  -2    0.13    0.02
  -2  -9  -2    0.12    0.03
  -2  -9  -2    0.14    0.03
  -2  -9  -2    0.11    0.02
  -2  -9  -2    0.10    0.03
  -2  -9  -2    0.14    0.02
  -3  -9  -2    0.23    0.03
  -3  -9  -2    0.28    0.03
  -3  -9  -2    0.22    0.03
  -3  -9  -2    0.26    0.04
  -4  -9  -2    0.19    0.03
  -4  -9  -2    0.23    0.04
  -4  -9  -2    0.23    0.04
  -5  -9  -2    0.00    0.03
  -5  -9  -2    0.00    0.02
  -6  -9  -2    2.98    0.12
  -6  -9  -2    2.97    0.12
  -7  -9  -2    0.24    0.05
  -7  -9  -2    0.24    0.05
  -8  -9  -2    4.91    0.18
  -9  -9  -2    0.50    0.07
   8 -10  -2    0.00    0.03
   7 -10  -2    0.08    0.03
   6 -10  -2    0.28    0.04
   6 -10  -2    0.49    0.05
   5 -10  -2    1.88    0.09
   5 -10  -2    1.92    0.11
   5 -10  -2    1.96    0.09
   4 -10  -2   13.65    0.37
   4 -10  -2   13.93    0.33
   4 -10  -2   13.90    0.37
   4 -10  -2   13.45    0.32
   3 -10  -2    9.21    0.27
   3 -10  -2    9.43    0.28
   3 -10  -2    9.61    0.24
   3 -10  -2    9.12    0.23
   3 -10  -2    9.71    0.24
   2 -10  -2    3.44    0.11
   2 -10  -2    3.52    0.13
   2 -10  -2    3.46    0.14
   2 -10  -2    3.53    0.12
   2 -10  -2    3.45    0.11
   1 -10  -2    1.08    0.06
   1 -10  -2    1.17    0.08
   1 -10  -2    1.27    0.06
   1 -10  -2    1.24    0.07
   1 -10  -2    1.08    0.06
   0 -10  -2    1.28    0.06
   0 -10  -2    1.12    0.06
   0 -10  -2    1.25    0.06
   0 -10  -2    1.00    0.07
   0 -10  -2    1.21    0.05
  -1 -10  -2    7.06    0.21
  -1 -10  -2    7.05    0.18
  -1 -10  -2    6.88    0.18
  -1 -10  -2    7.29    0.16
  -1 -10  -2    6.99    0.18
  -2 -10  -2    0.27    0.03
  -2 -10  -2    0.33    0.04
  -2 -10  -2    0.18    0.04
  -2 -10  -2    0.31    0.04
  -3 -10  -2    0.12    0.03
  -3 -10  -2    0.14    0.03
  -3 -10  -2    0.09    0.03
  -3 -10  -2    0.09    0.03
  -4 -10  -2    0.20    0.04
  -4 -10  -2    0.18    0.04
  -4 -10  -2    0.17    0.04
  -4 -10  -2    0.17    0.04
  -5 -10  -2    1.00    0.07
  -5 -10  -2    1.07    0.07
  -5 -10  -2    1.08    0.07
  -6 -10  -2    0.31    0.05
  -6 -10  -2    0.35    0.05
  -7 -10  -2    0.36    0.06
  -7 -10  -2    0.34    0.06
  -8 -10  -2    0.64    0.08
  -9 -10  -2    0.31    0.06
   7 -11  -2    0.39    0.05
   6 -11  -2   -0.02    0.03
   5 -11  -2    1.08    0.07
   5 -11  -2    1.01    0.07
   4 -11  -2    0.00    0.04
   4 -11  -2    0.02    0.03
   4 -11  -2    0.00    0.03
   3 -11  -2    1.38    0.08
   3 -11  -2    1.41    0.10
   3 -11  -2    1.55    0.08
   3 -11  -2    1.36    0.07
   2 -11  -2   -0.02    0.04
   2 -11  -2    0.06    0.03
   2 -11  -2    0.04    0.03
   2 -11  -2    0.04    0.03
   2 -11  -2    0.05    0.03
   1 -11  -2    0.94    0.06
   1 -11  -2    1.04    0.07
   1 -11  -2    0.99    0.08
   1 -11  -2    1.03    0.06
   0 -11  -2   23.33    0.51
   0 -11  -2   23.95    0.51
   0 -11  -2   23.68    0.52
   0 -11  -2   23.16    0.57
  -1 -11  -2    0.58    0.05
  -1 -11  -2    0.59    0.05
  -1 -11  -2    0.53    0.06
  -1 -11  -2    0.59    0.05
  -2 -11  -2    0.38    0.04
  -2 -11  -2    0.31    0.04
  -2 -11  -2    0.30    0.04
  -2 -11  -2    0.25    0.05
  -3 -11  -2    0.82    0.06
  -3 -11  -2    0.74    0.06
  -3 -11  -2    0.79    0.06
  -3 -11  -2    0.78    0.05
  -4 -11  -2    0.01    0.03
  -4 -11  -2    0.02    0.03
  -4 -11  -2   -0.02    0.03
  -4 -11  -2    0.01    0.03
  -5 -11  -2    0.48    0.06
  -5 -11  -2    0.43    0.05
  -5 -11  -2    0.43    0.05
  -6 -11  -2    0.80    0.07
  -6 -11  -2    0.78    0.07
  -7 -11  -2    0.01    0.04
  -8 -11  -2    1.44    0.10
   6 -12  -2    0.52    0.06
   5 -12  -2    0.11    0.04
   4 -12  -2    0.20    0.04
   4 -12  -2    0.15    0.04
   3 -12  -2    0.59    0.06
   3 -12  -2    0.66    0.06
   2 -12  -2    0.32    0.06
   2 -12  -2    0.36    0.04
   2 -12  -2    0.34    0.04
   1 -12  -2    1.07    0.06
   1 -12  -2    1.03    0.08
   1 -12  -2    1.06    0.07
   1 -12  -2    1.00    0.07
   0 -12  -2    0.96    0.06
   0 -12  -2    0.94    0.06
   0 -12  -2    0.84    0.07
   0 -12  -2    0.89    0.06
  -1 -12  -2    0.49    0.05
  -1 -12  -2    0.48    0.06
  -1 -12  -2    0.47    0.05
  -1 -12  -2    0.53    0.05
  -2 -12  -2   -0.01    0.03
  -2 -12  -2    0.01    0.03
  -2 -12  -2    0.01    0.03
  -2 -12  -2    0.01    0.02
  -3 -12  -2    1.75    0.09
  -3 -12  -2    1.73    0.09
  -3 -12  -2    1.79    0.10
  -3 -12  -2    1.73    0.08
  -4 -12  -2    0.02    0.03
  -4 -12  -2    0.04    0.03
  -4 -12  -2    0.07    0.03
  -5 -12  -2    0.22    0.05
  -5 -12  -2    0.18    0.04
  -6 -12  -2    1.25    0.09
  -7 -12  -2    2.68    0.13
   5 -13  -2    5.29    0.18
   4 -13  -2    0.09    0.04
   3 -13  -2    0.11    0.04
   3 -13  -2    0.15    0.04
   2 -13  -2    0.02    0.03
   2 -13  -2    0.03    0.03
   1 -13  -2    0.08    0.03
   1 -13  -2    0.06    0.03
   0 -13  -2    0.17    0.04
   0 -13  -2    0.16    0.04
  -1 -13  -2    0.65    0.05
  -1 -13  -2    0.68    0.05
  -2 -13  -2    0.27    0.04
  -2 -13  -2    0.30    0.04
  -3 -13  -2    0.13    0.04
  -3 -13  -2    0.19    0.04
  -4 -13  -2    1.16    0.08
  -4 -13  -2    1.10    0.07
  -5 -13  -2    0.04    0.04
  -5 -13  -2    0.02    0.04
  -6 -13  -2    0.34    0.06
   3 -14  -2    0.00    0.03
   3 -14  -2   -0.01    0.04
   2 -14  -2    0.20    0.04
   2 -14  -2    0.18    0.04
   1 -14  -2    0.56    0.06
   1 -14  -2    0.46    0.05
   0 -14  -2    0.38    0.05
   0 -14  -2    0.39    0.05
  -1 -14  -2    0.14    0.04
  -1 -14  -2    0.10    0.04
  -2 -14  -2    0.02    0.03
  -2 -14  -2    0.00    0.03
  -3 -14  -2    0.04    0.03
  -3 -14  -2    0.09    0.04
  -4 -14  -2    0.18    0.04
  -4 -14  -2    0.17    0.05
  -3 -14   3    1.13    0.09
  -2 -14   3    1.82    0.10
  -1 -14   3    0.00    0.04
   0 -14   3    0.68    0.07
   1 -14   3    0.26    0.05
   2 -14   3    0.01    0.04
  -5 -13   3    0.26    0.05
  -4 -13   3    0.01    0.03
  -3 -13   3    0.12    0.04
  -3 -13   3    0.06    0.04
  -2 -13   3    0.19    0.05
  -2 -13   3    0.22    0.04
  -1 -13   3    1.87    0.11
  -1 -13   3    2.01    0.10
   0 -13   3    1.39    0.09
   0 -13   3    1.34    0.09
   1 -13   3    1.43    0.10
   1 -13   3    1.47    0.09
   2 -13   3    0.81    0.07
   3 -13   3    0.05    0.04
   4 -13   3    0.53    0.06
  -6 -12   3    0.06    0.04
  -5 -12   3    0.34    0.05
  -5 -12   3    0.38    0.05
  -4 -12   3    0.03    0.04
  -4 -12   3    0.05    0.03
  -3 -12   3    1.88    0.09
  -3 -12   3    1.74    0.09
  -2 -12   3    0.90    0.07
  -2 -12   3    0.85    0.07
  -1 -12   3    2.36    0.10
  -1 -12   3    2.16    0.11
   0 -12   3    1.33    0.08
   0 -12   3    1.36    0.09
   1 -12   3    0.06    0.04
   1 -12   3    0.05    0.04
   2 -12   3    0.23    0.04
   2 -12   3    0.10    0.04
   3 -12   3    1.13    0.09
   3 -12   3    0.96    0.08
   4 -12   3    0.11    0.04
   5 -12   3    0.13    0.04
   6 -12   3    0.13    0.04
  -7 -11   3    0.22    0.05
  -6 -11   3    0.53    0.06
  -5 -11   3    0.53    0.06
  -5 -11   3    0.51    0.05
  -4 -11   3    0.29    0.05
  -4 -11   3    0.35    0.05
  -3 -11   3    0.54    0.05
  -3 -11   3    0.44    0.05
  -2 -11   3    2.96    0.12
  -2 -11   3    2.93    0.11
  -2 -11   3    2.77    0.11
  -1 -11   3    2.29    0.10
  -1 -11   3    2.39    0.11
  -1 -11   3    2.44    0.10
   0 -11   3    3.62    0.13
   0 -11   3    3.63    0.13
   0 -11   3    3.84    0.14
   1 -11   3    4.15    0.16
   1 -11   3    4.09    0.14
   1 -11   3    4.32    0.14
   2 -11   3    7.11    0.21
   2 -11   3    7.05    0.22
   3 -11   3    0.15    0.04
   3 -11   3    0.05    0.04
   4 -11   3    0.55    0.07
   4 -11   3    0.58    0.06
   5 -11   3    4.40    0.15
   5 -11   3    4.20    0.17
   6 -11   3    0.27    0.05
   7 -11   3   -0.04    0.03
  -8 -10   3    0.05    0.04
  -7 -10   3   -0.05    0.03
  -6 -10   3    0.63    0.06
  -5 -10   3    0.07    0.04
  -4 -10   3    0.63    0.05
  -4 -10   3    0.64    0.06
  -3 -10   3    0.13    0.03
  -3 -10   3    0.17    0.04
  -2 -10   3   -0.02    0.02
  -2 -10   3    0.00    0.03
  -1 -10   3    0.25    0.04
   0 -10   3    3.98    0.13
   0 -10   3    3.95    0.13
   1 -10   3    0.23    0.04
   1 -10   3    0.35    0.05
  -2  10  -3    1.32    0.06
   2 -10   3    1.30    0.08
   2 -10   3    1.36    0.08
   3 -10   3    0.07    0.03
   3 -10   3    0.01    0.04
   4 -10   3   19.57    0.48
   4 -10   3   18.34    0.45
   5 -10   3    1.31    0.09
   5 -10   3    1.14    0.08
   6 -10   3    0.54    0.06
   6 -10   3    0.48    0.07
   7 -10   3    0.24    0.05
   8 -10   3    0.28    0.05
  -9  -9   3    0.06    0.05
  -8  -9   3    0.07    0.04
  -7  -9   3    1.71    0.10
  -6  -9   3    5.46    0.18
   5   9  -3    9.95    0.23
  -5  -9   3    9.90    0.27
   4   9  -3    0.86    0.05
  -4  -9   3    0.93    0.07
   3   9  -3   21.99    0.45
  -3  -9   3   21.13    0.51
  -3  -9   3   19.54    0.48
   2   9  -3    3.51    0.10
  -2  -9   3    3.45    0.12
  -2  -9   3    3.42    0.12
  -2  -9   3    3.67    0.12
  -1  -9   3   -0.05    0.02
  -1  -9   3    0.00    0.02
  -1  -9   3    0.01    0.02
   0   9  -3    1.34    0.05
   0  -9   3    1.37    0.07
   0  -9   3    1.34    0.06
   0  -9   3    1.38    0.07
   0  -9   3    1.29    0.07
  -1   9  -3    0.11    0.02
   1  -9   3    0.08    0.03
   1  -9   3    0.07    0.03
   1  -9   3    0.09    0.02
  -2   9  -3    4.63    0.12
  -2   9  -3    4.42    0.13
   2  -9   3    4.53    0.15
   2  -9   3    4.59    0.14
  -3   9  -3    0.46    0.04
   3  -9   3    0.47    0.05
   3  -9   3    0.43    0.05
  -4   9  -3   37.35    0.80
   4  -9   3   37.80    0.86
   4  -9   3   37.29    0.82
  -5   9  -3   17.12    0.40
   5  -9   3   17.69    0.41
   5  -9   3   16.98    0.44
   6  -9   3   11.83    0.30
   7  -9   3   -0.04    0.03
   8  -9   3   -0.02    0.03
  -9  -8   3    0.00    0.04
  -8  -8   3    0.57    0.07
   7   8  -3    1.75    0.08
  -7  -8   3    1.73    0.10
   6   8  -3    7.80    0.19
  -6  -8   3    7.34    0.22
   5   8  -3    1.47    0.07
  -5  -8   3    1.41    0.08
   4   8  -3   12.28    0.28
   3   8  -3    7.02    0.17
  -3  -8   3    6.75    0.18
  -3  -8   3    6.88    0.19
  -3  -8   3    7.36    0.21
   2   8  -3    0.36    0.03
  -2  -8   3    0.40    0.04
  -2  -8   3    0.43    0.04
  -2  -8   3    0.38    0.04
  -2  -8   3    0.39    0.04
   1   8  -3    0.07    0.02
  -1  -8   3    0.07    0.02
  -1  -8   3    0.06    0.02
  -1  -8   3    0.08    0.02
  -1  -8   3    0.06    0.02
  -1  -8   3    0.05    0.02
   0   8  -3    0.18    0.02
   0  -8   3    0.16    0.03
   0  -8   3    0.16    0.03
   0  -8   3    0.18    0.03
   0  -8   3    0.16    0.03
  -1   8  -3    0.51    0.04
  -1   8  -3    0.53    0.03
   1  -8   3    0.52    0.04
   1  -8   3    0.52    0.04
   1  -8   3    0.52    0.05
  -2   8  -3    0.28    0.03
  -2   8  -3    0.29    0.03
   2  -8   3    0.23    0.03
   2  -8   3    0.26    0.03
   2  -8   3    0.28    0.04
  -3   8  -3    6.21    0.16
  -3   8  -3    6.34    0.16
   3  -8   3    6.31    0.19
  -4   8  -3    0.60    0.05
   4  -8   3    0.55    0.05
   4  -8   3    0.55    0.06
  -5   8  -3   10.82    0.27
   5  -8   3   10.78    0.30
   5  -8   3   10.46    0.27
  -6   8  -3    2.01    0.09
   6  -8   3    1.91    0.09
   7  -8   3    0.84    0.07
   8  -8   3    2.84    0.12
   9  -8   3    0.31    0.05
 -10  -7   3    0.09    0.05
  -9  -7   3   -0.03    0.04
  -8  -7   3    0.42    0.06
   7   7  -3    3.22    0.10
  -7  -7   3    3.11    0.13
   6   7  -3    5.61    0.15
  -6  -7   3    5.13    0.18
   5   7  -3   18.57    0.41
   4   7  -3   19.34    0.42
  -4  -7   3   19.65    0.48
   3   7  -3    0.05    0.02
  -3  -7   3    0.04    0.02
  -3  -7   3    0.06    0.03
   2   7  -3   11.90    0.26
  -2  -7   3   11.88    0.30
  -2  -7   3   11.67    0.28
  -2  -7   3   11.59    0.28
   1   7  -3    0.02    0.02
  -1  -7   3    0.04    0.02
  -1  -7   3    0.05    0.02
  -1  -7   3    0.04    0.02
  -1  -7   3    0.04    0.02
   0   7  -3    5.38    0.13
   0   7  -3    5.09    0.15
   0  -7   3    5.39    0.14
   0  -7   3    5.47    0.13
   0  -7   3    5.06    0.15
  -1   7  -3   14.95    0.33
  -1   7  -3   15.15    0.36
   1  -7   3   15.49    0.34
   1  -7   3   14.97    0.36
  -2   7  -3    5.73    0.15
  -2   7  -3    5.49    0.14
   2  -7   3    5.75    0.17
   2  -7   3    5.78    0.14
   2  -7   3    5.75    0.16
  -3   7  -3   13.97    0.33
  -3   7  -3   14.02    0.32
   3  -7   3   14.15    0.33
   3  -7   3   14.01    0.35
  -4   7  -3    0.21    0.03
   4  -7   3    0.20    0.04
   4  -7   3    0.22    0.02
  -5   7  -3    0.36    0.04
   5  -7   3    0.32    0.04
   5  -7   3    0.26    0.04
  -6   7  -3    2.30    0.10
   6  -7   3    2.39    0.10
  -7   7  -3    1.96    0.09
   7  -7   3    2.01    0.09
   8  -7   3    4.34    0.15
  -9   7  -3    0.02    0.04
   9  -7   3   -0.08    0.03
  10  -7   3    0.18    0.05
 -10  -6   3    1.03    0.09
  -9  -6   3    0.22    0.05
  -8  -6   3    0.21    0.05
   7   6  -3   -0.03    0.02
   7   6  -3    0.03    0.02
  -7  -6   3    0.01    0.03
   6   6  -3   15.12    0.33
  -6  -6   3   14.53    0.37
   5   6  -3    7.68    0.18
   4   6  -3    1.39    0.06
  -4  -6   3    1.33    0.07
  -4  -6   3    1.30    0.08
  -4  -6   3    1.37    0.06
   3   6  -3   10.30    0.23
  -3  -6   3    9.79    0.25
  -3  -6   3   10.11    0.27
   2   6  -3    2.94    0.08
  -2  -6   3    2.95    0.10
  -2  -6   3    2.84    0.09
  -2  -6   3    3.13    0.10
   1   6  -3   16.37    0.34
  -1  -6   3   15.43    0.34
  -1  -6   3   16.15    0.38
  -1  -6   3   16.09    0.36
  -1  -6   3   15.65    0.35
   0   6  -3  107.41    2.44
   0   6  -3  112.26    2.30
   0  -6   3  108.55    2.67
   0  -6   3  108.57    2.20
   0  -6   3  107.41    2.33
   0  -6   3  110.48    2.25
   0  -6   3  109.11    2.44
  -1   6  -3    5.78    0.14
  -1   6  -3    5.71    0.15
   1  -6   3    5.89    0.15
   1  -6   3    5.82    0.14
   1  -6   3    5.82    0.16
   1  -6   3    5.84    0.15
  -2   6  -3    0.39    0.03
  -2   6  -3    0.30    0.03
   2  -6   3    0.31    0.03
   2  -6   3    0.38    0.04
   2  -6   3    0.37    0.03
  -3   6  -3    9.20    0.22
   3  -6   3    9.01    0.21
   3  -6   3    9.69    0.24
   3  -6   3    9.43    0.23
  -4   6  -3    1.99    0.07
   4  -6   3    2.06    0.07
   4  -6   3    1.95    0.06
   4  -6   3    2.08    0.08
   4  -6   3    2.07    0.09
  -5   6  -3    1.77    0.08
  -6   6  -3    0.56    0.05
   6  -6   3    0.66    0.05
  -7   6  -3    0.32    0.04
   7  -6   3    0.30    0.04
  -8   6  -3    0.78    0.07
   8  -6   3    0.73    0.06
   9  -6   3    1.04    0.07
 -10   6  -3    0.01    0.04
  10  -6   3   -0.02    0.03
  10   5  -3    0.30    0.05
 -10  -5   3    0.35    0.07
  -9  -5   3    0.04    0.04
   8   5  -3    3.44    0.11
  -8  -5   3    3.26    0.14
   7   5  -3    0.52    0.04
  -7  -5   3    0.62    0.06
   6   5  -3   10.55    0.24
   6   5  -3   10.36    0.24
  -6  -5   3   10.34    0.28
   5   5  -3    1.16    0.05
   5   5  -3    1.18    0.05
   4   5  -3    7.08    0.17
  -4  -5   3    7.26    0.20
  -4  -5   3    7.26    0.20
  -4  -5   3    7.54    0.19
  -4  -5   3    7.28    0.18
   3   5  -3   80.34    1.65
  -3  -5   3   77.24    1.60
  -3  -5   3   77.21    1.58
  -3  -5   3   78.53    1.73
   2   5  -3  139.61    3.20
  -2  -5   3  140.28    2.99
  -2  -5   3  133.41    2.78
  -2  -5   3  138.30    2.83
   1   5  -3   15.88    0.33
  -1  -5   3   15.59    0.34
  -1  -5   3   15.48    0.34
  -1  -5   3   16.12    0.37
  -1  -5   3   15.42    0.33
   0   5  -3  124.85    2.78
   0   5  -3  126.49    2.68
   0  -5   3  121.99    2.76
   0  -5   3  122.73    2.49
   0  -5   3  122.81    2.53
   0  -5   3  121.78    2.54
  -1   5  -3  146.17    3.22
  -1   5  -3  144.61    3.01
   1  -5   3  144.21    2.98
   1  -5   3  145.03    2.94
   1  -5   3  146.07    2.93
  -2   5  -3   63.97    1.34
   2  -5   3   64.26    1.32
   2  -5   3   66.18    1.39
   2  -5   3   65.67    1.31
  -3   5  -3    2.37    0.07
  -3   5  -3    2.34    0.07
   3  -5   3    2.40    0.08
   3  -5   3    2.43    0.08
   3  -5   3    2.40    0.09
   3  -5   3    2.43    0.08
  -4   5  -3   -0.01    0.02
  -4   5  -3    0.02    0.02
   4  -5   3    0.00    0.02
   4  -5   3    0.03    0.02
   4  -5   3    0.03    0.02
   4  -5   3    0.00    0.02
   4  -5   3    0.00    0.02
  -5   5  -3    5.65    0.15
   5  -5   3    5.53    0.15
  -6   5  -3   25.21    0.56
   6  -5   3   25.43    0.56
  -7   5  -3    1.98    0.09
   7  -5   3    1.88    0.08
  -8   5  -3    0.07    0.04
   8  -5   3    0.07    0.03
  -9   5  -3    0.22    0.04
   9  -5   3    0.24    0.04
 -10   5  -3    0.06    0.04
  10  -5   3    0.06    0.04
  11   4  -3    0.05    0.04
 -11  -4   3    0.03    0.04
  10   4  -3   -0.01    0.03
 -10  -4   3    0.03    0.05
   9   4  -3    0.86    0.06
  -9  -4   3    0.89    0.08
   8   4  -3    0.05    0.02
  -8  -4   3    0.09    0.03
   7   4  -3    0.00    0.02
  -7  -4   3   -0.01    0.02
   6   4  -3    0.04    0.02
  -6  -4   3    0.01    0.02
   5   4  -3    1.56    0.06
   5   4  -3    1.55    0.06
  -5  -4   3    1.43    0.07
  -5  -4   3    1.58    0.08
  -5  -4   3    1.59    0.08
   4   4  -3    6.99    0.17
   4   4  -3    7.09    0.16
   4   4  -3    7.15    0.17
  -4  -4   3    6.86    0.21
  -4  -4   3    7.29    0.19
  -4  -4   3    6.97    0.19
  -4  -4   3    7.25    0.19
   3   4  -3    3.57    0.09
  -3  -4   3    3.78    0.10
  -3  -4   3    3.67    0.11
  -3  -4   3    3.52    0.11
  -3  -4   3    3.72    0.11
   2   4  -3    2.11    0.06
  -2  -4   3    2.19    0.07
  -2  -4   3    2.21    0.08
  -2  -4   3    2.09    0.07
  -2  -4   3    2.31    0.07
   1   4  -3    2.49    0.07
   1   4  -3    2.41    0.08
  -1  -4   3    2.36    0.07
  -1  -4   3    2.47    0.08
  -1  -4   3    2.54    0.07
  -1  -4   3    2.46    0.08
  -1  -4   3    2.40    0.07
   0   4  -3    2.81    0.09
   0   4  -3    2.91    0.07
   0   4  -3    3.04    0.08
   0  -4   3    2.88    0.08
   0  -4   3    2.93    0.09
   0  -4   3    2.89    0.07
   0  -4   3    2.98    0.08
   0  -4   3    2.96    0.08
  -1   4  -3   15.31    0.32
  -1   4  -3   15.80    0.35
  -1   4  -3   15.41    0.32
  -1   4  -3   15.33    0.36
   1  -4   3   15.72    0.35
   1  -4   3   15.62    0.34
   1  -4   3   15.38    0.33
  -2   4  -3    1.64    0.05
  -2   4  -3    1.69    0.06
   2  -4   3    1.74    0.06
   2  -4   3    1.68    0.05
   2  -4   3    1.69    0.06
   2  -4   3    1.73    0.06
  -3   4  -3    2.95    0.08
   3  -4   3    3.05    0.09
   3  -4   3    2.96    0.08
   3  -4   3    2.93    0.09
   3  -4   3    3.04    0.09
   3  -4   3    3.01    0.09
   3  -4   3    2.90    0.07
  -4   4  -3    1.03    0.05
  -4   4  -3    0.97    0.05
   4  -4   3    0.92    0.05
   4  -4   3    0.93    0.05
   4  -4   3    0.99    0.05
  -5   4  -3    1.73    0.07
  -5   4  -3    1.68    0.07
   5  -4   3    1.76    0.07
   5  -4   3    1.67    0.07
   5  -4   3    1.69    0.07
  -6   4  -3    0.00    0.02
   6  -4   3    0.03    0.02
  -7   4  -3    0.03    0.03
   7  -4   3   -0.02    0.02
  -8   4  -3    1.16    0.08
   8  -4   3    1.07    0.07
  -9   4  -3    0.29    0.05
   9  -4   3    0.31    0.05
 -10   4  -3    0.09    0.04
  10  -4   3    0.13    0.04
 -11   4  -3    2.18    0.12
  11  -4   3    2.08    0.11
  11   3  -3    0.08    0.04
 -11  -3   3    0.14    0.05
  10   3  -3    0.37    0.05
 -10  -3   3    0.42    0.07
   9   3  -3    1.44    0.07
  -9  -3   3    1.34    0.09
   8   3  -3    1.27    0.06
  -8  -3   3    1.34    0.09
   7   3  -3    3.58    0.11
  -7  -3   3    3.68    0.14
   6   3  -3    0.03    0.02
  -6  -3   3    0.02    0.02
   5   3  -3   14.42    0.31
   5   3  -3   14.18    0.32
  -5  -3   3   14.33    0.34
  -5  -3   3   14.13    0.34
  -5  -3   3   14.83    0.34
   4   3  -3   58.04    1.14
   4   3  -3   55.87    1.17
  -4  -3   3   57.38    1.18
  -4  -3   3   57.21    1.17
  -4  -3   3   56.56    1.19
   3   3  -3   46.17    0.95
   3   3  -3   45.15    0.91
  -3  -3   3   45.38    0.93
  -3  -3   3   44.99    0.96
  -3  -3   3   45.68    0.93
  -3  -3   3   46.07    0.94
   2   3  -3   12.72    0.27
  -2  -3   3   13.31    0.29
  -2  -3   3   13.31    0.32
  -2  -3   3   13.13    0.29
   1   3  -3   89.60    1.83
   1   3  -3   90.90    1.83
   1   3  -3   86.82    1.98
   1   3  -3   89.60    1.83
  -1  -3   3   90.94    2.03
  -1  -3   3   89.70    1.84
  -1  -3   3   89.04    1.86
   0   3  -3    7.25    0.18
   0   3  -3    7.12    0.16
   0   3  -3    7.19    0.16
   0   3  -3    7.36    0.17
   0   3  -3    7.50    0.16
   0  -3   3    7.15    0.17
   0  -3   3    7.52    0.17
   0  -3   3    7.43    0.17
   0  -3   3    7.34    0.18
   0  -3   3    7.04    0.16
  -1   3  -3  116.20    2.41
  -1   3  -3  113.36    2.39
  -1   3  -3  115.94    2.37
  -1   3  -3  118.51    2.52
   1  -3   3  115.21    2.38
   1  -3   3  116.93    2.41
   1  -3   3  116.58    2.39
   1  -3   3  122.28    2.53
  -3   3  -3   20.20    0.42
  -3   3  -3   20.11    0.42
  -3   3  -3   19.63    0.41
   3  -3   3   20.13    0.43
   3  -3   3   19.46    0.42
   3  -3   3   19.59    0.42
  -4   3  -3    8.39    0.20
  -4   3  -3    8.38    0.20
  -4   3  -3    8.46    0.19
   4  -3   3    8.07    0.20
   4  -3   3    8.50    0.20
   4  -3   3    8.42    0.20
  -5   3  -3    7.84    0.20
  -5   3  -3    8.06    0.20
  -5   3  -3    7.94    0.19
   5  -3   3    8.14    0.19
   5  -3   3    8.11    0.20
   5  -3   3    8.43    0.20
  -6   3  -3   18.22    0.42
  -6   3  -3   19.02    0.42
   6  -3   3   18.61    0.42
  -7   3  -3    5.70    0.17
   7  -3   3    5.54    0.16
  -8   3  -3    2.72    0.11
   8  -3   3    2.68    0.10
  -9   3  -3    1.68    0.09
   9  -3   3    1.82    0.09
 -10   3  -3    0.28    0.05
  10  -3   3    0.22    0.04
 -11   3  -3    0.56    0.07
  11  -3   3    0.48    0.06
  11   2  -3    0.41    0.05
 -11  -2   3    0.47    0.07
  10   2  -3    0.76    0.06
 -10  -2   3    0.84    0.08
   9   2  -3    2.73    0.10
  -9  -2   3    2.85    0.13
   8   2  -3    0.02    0.02
  -8  -2   3   -0.01    0.03
   7   2  -3    0.20    0.03
  -7  -2   3    0.26    0.04
   6   2  -3    0.89    0.05
  -6  -2   3    0.93    0.06
   5   2  -3    1.51    0.06
   5   2  -3    1.36    0.06
   5   2  -3    1.41    0.06
  -5  -2   3    1.48    0.07
  -5  -2   3    1.46    0.07
   4   2  -3   18.53    0.39
   4   2  -3   18.40    0.38
   4   2  -3   18.11    0.39
  -4  -2   3   18.24    0.41
  -4  -2   3   18.32    0.40
  -4  -2   3   18.17    0.41
   3   2  -3    3.08    0.10
   3   2  -3    3.07    0.08
   3   2  -3    3.06    0.08
  -3  -2   3    3.09    0.09
  -3  -2   3    3.07    0.09
  -3  -2   3    3.02    0.09
   2   2  -3    0.02    0.02
   2   2  -3    0.06    0.01
  -2  -2   3    0.02    0.01
  -2  -2   3    0.01    0.01
   1   2  -3    0.06    0.02
   1   2  -3    0.05    0.02
   1   2  -3    0.04    0.01
   1   2  -3    0.05    0.02
  -1  -2   3    0.04    0.02
  -1  -2   3    0.09    0.02
  -1  -2   3    0.07    0.02
   0   2  -3    0.34    0.02
   0   2  -3    0.34    0.02
   0   2  -3    0.33    0.01
   0   2  -3    0.28    0.02
   0   2  -3    0.29    0.02
   0   2  -3    0.35    0.02
   0  -2   3    0.33    0.01
   0  -2   3    0.27    0.02
   0  -2   3    0.29    0.02
   0  -2   3    0.27    0.02
  -1   2  -3   21.98    0.45
  -1   2  -3   21.56    0.45
  -1   2  -3   22.28    0.44
  -1   2  -3   22.11    0.47
  -1   2  -3   21.34    0.45
   1  -2   3   21.90    0.47
   1  -2   3   21.99    0.45
   1  -2   3   22.06    0.46
   1  -2   3   22.07    0.45
  -2   2  -3    8.60    0.20
  -2   2  -3    8.62    0.18
  -2   2  -3    8.63    0.19
  -2   2  -3    8.49    0.19
   2  -2   3    8.59    0.19
   2  -2   3    8.41    0.19
  -3   2  -3    0.88    0.04
  -3   2  -3    0.87    0.04
  -3   2  -3    0.90    0.03
  -3   2  -3    0.87    0.04
   3  -2   3    0.89    0.04
   3  -2   3    0.80    0.04
  -4   2  -3    6.03    0.15
  -4   2  -3    6.24    0.15
  -4   2  -3    6.43    0.15
  -4   2  -3    6.30    0.15
   4  -2   3    6.10    0.15
  -5   2  -3    1.56    0.06
  -5   2  -3    1.49    0.06
   5  -2   3    1.44    0.05
   5  -2   3    1.42    0.06
  -6   2  -3    2.01    0.08
  -6   2  -3    2.06    0.08
   6  -2   3    1.95    0.07
  -7   2  -3    7.91    0.21
   7  -2   3    7.79    0.20
  -8   2  -3    0.45    0.05
   8  -2   3    0.44    0.05
  -9   2  -3    0.07    0.04
   9  -2   3    0.05    0.03
 -10   2  -3    2.12    0.11
  10  -2   3    2.07    0.10
 -11   2  -3    0.08    0.04
  11  -2   3    0.10    0.04
  11   1  -3    0.31    0.05
 -11  -1   3    0.33    0.06
  10   1  -3    1.33    0.08
 -10  -1   3    1.45    0.10
   9   1  -3    0.21    0.04
  -9  -1   3    0.17    0.05
   8   1  -3    3.27    0.11
  -8  -1   3    3.31    0.13
   7   1  -3    4.18    0.13
  -7  -1   3    4.33    0.15
   6   1  -3    0.04    0.02
  -6  -1   3    0.03    0.02
   5   1  -3    8.33    0.20
   5   1  -3    8.10    0.20
   5   1  -3    8.49    0.19
   5   1  -3    8.14    0.19
  -5  -1   3    8.01    0.21
  -5  -1   3    8.28    0.21
   4   1  -3  175.01    3.63
   4   1  -3  179.88    3.76
   4   1  -3  183.72    3.71
   4   1  -3  181.87    3.63
   4   1  -3  180.31    3.74
  -4  -1   3  179.41    3.82
   3   1  -3   12.39    0.27
   3   1  -3   11.89    0.25
   3   1  -3   11.78    0.25
   3   1  -3   12.10    0.26
   3   1  -3   11.69    0.27
   2   1  -3  225.28    4.47
   2   1  -3  218.35    5.10
   2   1  -3  218.24    4.42
   2   1  -3  207.47    4.41
  -2  -1   3  222.72    4.52
   1   1  -3   20.27    0.46
   1   1  -3   20.45    0.42
   1   1  -3   20.17    0.42
   1   1  -3   20.10    0.41
  -1  -1   3   19.89    0.42
  -1  -1   3   20.50    0.42
  -1  -1   3   19.87    0.41
   0   1  -3    8.41    0.18
   0   1  -3    8.33    0.20
   0   1  -3    8.57    0.18
   0   1  -3    8.44    0.18
   0   1  -3    8.69    0.17
   0   1  -3    8.51    0.18
   0  -1   3    8.31    0.18
   0  -1   3    8.55    0.18
   0  -1   3    8.60    0.18
  -1   1  -3  642.93   13.85
  -1   1  -3  589.36   13.20
  -1   1  -3  648.42   13.63
   1  -1   3  674.62   14.00
   1  -1   3  666.89   13.60
  -2   1  -3  678.18   14.04
  -2   1  -3  601.04   13.63
  -2   1  -3  664.53   13.99
   2  -1   3  666.29   14.25
  -3   1  -3    9.98    0.21
  -3   1  -3    9.43    0.21
  -3   1  -3    9.77    0.21
  -3   1  -3    9.79    0.22
  -4   1  -3    0.06    0.01
  -4   1  -3    0.03    0.01
  -4   1  -3    0.06    0.01
  -5   1  -3   39.19    0.83
  -5   1  -3   39.81    0.81
  -5   1  -3   39.28    0.82
  -5   1  -3   39.18    0.81
   5  -1   3   40.12    0.83
   5  -1   3   39.08    0.80
  -6   1  -3    1.11    0.06
  -6   1  -3    1.22    0.06
  -6   1  -3    1.10    0.06
  -6   1  -3    1.12    0.06
   6  -1   3    1.13    0.05
   6  -1   3    1.12    0.05
  -7   1  -3    1.03    0.06
   7  -1   3    1.05    0.06
  -8   1  -3    3.98    0.14
   8  -1   3    3.89    0.12
  -9   1  -3    0.08    0.04
   9  -1   3    0.04    0.03
 -10   1  -3    0.02    0.03
  10  -1   3   -0.01    0.03
 -11   1  -3    0.10    0.04
  11  -1   3    0.00    0.03
  11   0  -3    0.02    0.03
 -11   0   3    0.05    0.04
  10   0  -3    0.08    0.04
 -10   0   3    0.14    0.05
   9   0  -3    7.29    0.21
  -9   0   3    8.04    0.24
   8   0  -3    0.02    0.02
  -8   0   3    0.00    0.03
   7   0  -3    1.26    0.06
  -7   0   3    1.25    0.07
   6   0  -3    1.21    0.07
   6   0  -3    1.15    0.05
  -6   0   3    1.21    0.07
   5   0  -3    0.03    0.02
   5   0  -3    0.08    0.02
   5   0  -3    0.00    0.01
  -5   0   3    0.00    0.01
   4   0  -3   20.53    0.44
   4   0  -3   20.85    0.44
   4   0  -3   21.36    0.45
   3   0  -3   37.09    0.75
   3   0  -3   36.87    0.74
   3   0  -3   36.57    0.74
   3   0  -3   35.66    0.76
  -3   0   3   36.76    0.78
  -3   0   3   36.25    0.76
   2   0  -3    1.82    0.06
   2   0  -3    1.85    0.05
   2   0  -3    1.83    0.05
  -2   0   3    1.76    0.05
  -2   0   3    1.81    0.05
   1   0  -3    1.49    0.04
   1   0  -3    1.48    0.04
   1   0  -3    1.53    0.05
   1   0  -3    1.45    0.04
   1   0  -3    1.44    0.05
  -1   0   3    1.47    0.05
  -1   0   3    1.49    0.04
  -1   0   3    1.46    0.04
   0   0  -3    2.25    0.05
   0   0  -3    2.15    0.05
   0   0  -3    2.21    0.05
   0   0  -3    2.18    0.05
   0   0   3    2.19    0.05
   0   0   3    2.13    0.05
  -1   0  -3    0.27    0.02
  -1   0  -3    0.28    0.02
  -1   0  -3    0.30    0.02
  -1   0  -3    0.31    0.02
   1   0   3    0.29    0.02
   1   0   3    0.26    0.02
   1   0   3    0.28    0.02
  -2   0  -3   -0.28    0.02
  -2   0  -3   -0.30    0.02
  -2   0  -3   -0.28    0.02
  -2   0  -3   -0.31    0.02
   2   0   3   -0.31    0.02
  -3   0  -3    1.05    0.04
  -3   0  -3    1.13    0.04
  -3   0  -3    1.07    0.04
   3   0   3    1.07    0.04
  -4   0  -3    4.92    0.12
  -4   0  -3    5.06    0.13
  -4   0  -3    4.91    0.12
  -5   0  -3    0.00    0.01
  -5   0  -3   -0.01    0.01
  -5   0  -3   -0.01    0.01
   5   0   3    0.00    0.01
  -6   0  -3    0.06    0.02
  -6   0  -3    0.06    0.02
  -6   0  -3    0.06    0.02
   6   0   3    0.04    0.02
   7   0   3    2.87    0.09
  -8   0  -3    0.45    0.05
   8   0   3    0.33    0.04
  -9   0  -3    0.92    0.07
   9   0   3    1.08    0.06
 -10   0  -3    0.89    0.07
 -11   0  -3    1.59    0.11
  11   0   3    1.48    0.08
  11  -1  -3    0.66    0.06
 -11   1   3    0.59    0.08
  10  -1  -3   -0.02    0.03
   9  -1  -3   12.61    0.31
  -9   1   3   12.43    0.34
   8  -1  -3    4.09    0.13
  -8   1   3    4.27    0.15
  -7   1   3    5.42    0.17
   6  -1  -3    2.64    0.09
   6  -1  -3    2.81    0.10
  -6   1   3    2.64    0.10
   5  -1  -3    4.00    0.12
   5  -1  -3    4.93    0.12
  -5   1   3    3.80    0.12
   4  -1  -3   39.08    0.80
   4  -1  -3   39.29    0.81
   4  -1  -3   38.16    0.81
   3  -1  -3    6.47    0.15
   3  -1  -3    6.55    0.16
   3  -1  -3    6.72    0.15
   3  -1  -3    6.50    0.15
  -3   1   3    6.73    0.16
  -3   1   3    6.58    0.16
   2  -1  -3    1.39    0.05
   2  -1  -3    1.42    0.05
   2  -1  -3    1.46    0.04
   2  -1  -3    1.42    0.04
  -2   1   3    1.47    0.05
  -2   1   3    1.42    0.04
  -2   1   3    1.46    0.05
   1  -1  -3    3.08    0.07
   1  -1  -3    2.92    0.07
   1  -1  -3    3.05    0.08
   1  -1  -3    2.92    0.07
   1  -1  -3    2.99    0.07
   1  -1  -3    2.99    0.08
  -1   1   3    3.02    0.08
  -1   1   3    2.98    0.08
  -1   1   3    2.99    0.09
  -1   1   3    2.83    0.06
  -1   1   3    3.03    0.06
   0  -1  -3    0.69    0.03
   0  -1  -3    0.70    0.02
   0   1   3    0.69    0.03
  -1  -1  -3  392.02    8.00
  -1  -1  -3  401.27    8.05
  -1  -1  -3  339.77    7.85
  -1  -1  -3  434.49    9.78
  -1  -1  -3  367.29    7.97
  -2  -1  -3  937.40   19.52
  -3  -1  -3  231.71    4.65
  -3  -1  -3  231.07    5.52
  -3  -1  -3  221.64    4.72
   3   1   3  236.50    4.72
  -4  -1  -3    6.29    0.15
  -4  -1  -3    6.08    0.15
  -4  -1  -3    6.35    0.15
   4   1   3    6.19    0.14
  -5  -1  -3    0.72    0.04
  -5  -1  -3    0.70    0.04
  -5  -1  -3    0.73    0.04
  -6  -1  -3    2.76    0.09
  -6  -1  -3    2.79    0.09
   6   1   3    2.84    0.09
   7   1   3   26.09    0.56
  -8  -1  -3    1.75    0.09
   8   1   3    1.92    0.08
  -9  -1  -3    8.21    0.24
   9   1   3    8.58    0.22
 -10  -1  -3    1.76    0.10
 -11  -1  -3    0.08    0.04
  11  -2  -3    0.18    0.05
  10  -2  -3    1.31    0.08
   9  -2  -3    4.71    0.16
   8  -2  -3    1.90    0.09
  -8   2   3    1.98    0.10
  -7   2   3    2.33    0.10
   6  -2  -3    2.05    0.08
   6  -2  -3    2.20    0.09
  -6   2   3    2.14    0.09
   5  -2  -3    0.68    0.04
   5  -2  -3    0.63    0.04
   5  -2  -3    0.59    0.04
  -5   2   3    0.64    0.04
   4  -2  -3    0.11    0.02
   4  -2  -3    0.08    0.02
   4  -2  -3    0.08    0.02
   3  -2  -3    4.47    0.11
   3  -2  -3    4.34    0.12
   3  -2  -3    4.45    0.11
   3  -2  -3    4.64    0.12
   3  -2  -3    4.73    0.12
  -3   2   3    4.50    0.11
  -3   2   3    4.42    0.13
  -3   2   3    4.42    0.12
  -3   2   3    4.53    0.12
   2  -2  -3    4.00    0.09
   2  -2  -3    4.00    0.09
   2  -2  -3    3.99    0.11
   2  -2  -3    3.92    0.10
  -2   2   3    3.98    0.11
  -2   2   3    4.11    0.10
  -2   2   3    4.08    0.09
   1  -2  -3    2.90    0.06
   1  -2  -3    2.86    0.06
   1  -2  -3    2.93    0.06
   1  -2  -3    2.84    0.06
   1  -2  -3    2.92    0.08
   1  -2  -3    2.91    0.07
   1  -2  -3    2.91    0.08
  -1   2   3    2.95    0.08
   0  -2  -3   -0.20    0.01
   0   2   3   -0.20    0.01
  -2  -2  -3    2.05    0.05
  -2  -2  -3    2.01    0.05
  -2  -2  -3    2.07    0.05
  -2  -2  -3    2.04    0.05
  -2  -2  -3    2.07    0.05
  -3  -2  -3    1.97    0.06
  -3  -2  -3    1.89    0.05
  -3  -2  -3    1.91    0.06
  -3  -2  -3    1.92    0.05
   3   2   3    1.89    0.05
  -4  -2  -3    0.08    0.02
  -4  -2  -3    0.09    0.02
  -4  -2  -3    0.07    0.02
   4   2   3    0.09    0.01
  -5  -2  -3    1.93    0.07
  -5  -2  -3    2.03    0.07
  -5  -2  -3    2.08    0.07
  -6  -2  -3    0.95    0.05
  -6  -2  -3    0.98    0.05
  -6  -2  -3    0.99    0.05
  -6  -2  -3    0.87    0.05
   6   2   3    0.97    0.04
  -7  -2  -3   -0.01    0.02
  -7  -2  -3    0.00    0.02
   7   2   3    0.02    0.02
  -8  -2  -3    0.35    0.05
   8   2   3    0.38    0.04
  -9  -2  -3    0.06    0.04
   9   2   3    0.08    0.03
 -10  -2  -3    0.05    0.04
 -11  -2  -3    0.17    0.05
  11  -3  -3    0.01    0.04
  10  -3  -3    0.05    0.04
   9  -3  -3   11.00    0.28
   8  -3  -3   24.67    0.57
  -8   3   3   26.09    0.58
   7  -3  -3    5.18    0.15
  -7   3   3    5.36    0.16
   6  -3  -3   16.94    0.38
   6  -3  -3   16.86    0.37
   6  -3  -3   16.76    0.38
  -6   3   3   16.97    0.39
  -6   3   3   16.95    0.42
   5  -3  -3   20.19    0.44
   5  -3  -3   20.59    0.43
   5  -3  -3   19.45    0.44
   5  -3  -3   19.75    0.43
  -5   3   3   20.48    0.49
   4  -3  -3    8.75    0.20
   4  -3  -3    8.72    0.21
   4  -3  -3    8.45    0.22
   4  -3  -3    8.46    0.20
   4  -3  -3    8.72    0.20
  -4   3   3    8.75    0.21
   3  -3  -3   19.80    0.41
   3  -3  -3   19.43    0.44
   3  -3  -3   19.93    0.42
   3  -3  -3   19.97    0.41
   3  -3  -3   20.04    0.41
   3  -3  -3   19.33    0.41
  -3   3   3   19.90    0.42
  -3   3   3   18.61    0.44
  -3   3   3   19.53    0.44
  -3   3   3   19.36    0.47
   2  -3  -3   58.86    1.24
   2  -3  -3   60.36    1.25
   2  -3  -3   59.42    1.22
   2  -3  -3   59.81    1.28
  -2   3   3   58.97    1.33
  -2   3   3   60.94    1.41
  -2   3   3   61.24    1.28
  -2   3   3   59.80    1.24
   1  -3  -3  299.75    6.53
   1  -3  -3  302.34    7.48
   1  -3  -3  314.34    6.56
   1  -3  -3  304.41    6.49
   1  -3  -3  315.78    6.60
  -1   3   3  320.13    8.10
   0  -3  -3   22.89    0.50
  -2  -3  -3   71.53    1.46
  -2  -3  -3   70.67    1.45
  -2  -3  -3   68.55    1.45
  -2  -3  -3   72.17    1.45
  -3  -3  -3   57.35    1.18
  -3  -3  -3   56.28    1.31
  -3  -3  -3   56.66    1.18
  -3  -3  -3   56.25    1.14
  -3  -3  -3   55.88    1.17
   3   3   3   57.68    1.16
   3   3   3   55.98    1.16
  -4  -3  -3   28.48    0.57
  -4  -3  -3   27.30    0.58
  -4  -3  -3   28.20    0.57
  -4  -3  -3   27.87    0.59
   4   3   3   27.89    0.57
  -5  -3  -3    7.28    0.17
  -5  -3  -3    7.24    0.17
  -5  -3  -3    7.32    0.18
  -5  -3  -3    7.14    0.18
   5   3   3    7.27    0.16
  -6  -3  -3    1.74    0.07
  -6  -3  -3    1.77    0.07
  -6  -3  -3    1.87    0.08
  -6  -3  -3    1.82    0.07
  -7  -3  -3    8.48    0.22
  -7  -3  -3    8.35    0.21
  -7  -3  -3    8.18    0.22
   7   3   3    8.28    0.20
  -8  -3  -3   18.02    0.44
   8   3   3   18.56    0.40
  -9  -3  -3    0.95    0.08
   9   3   3    0.95    0.06
 -10  -3  -3    2.05    0.11
 -11  -3  -3   -0.01    0.04
  10  -4  -3    2.13    0.10
   9  -4  -3    0.02    0.03
   8  -4  -3    0.09    0.03
  -8   4   3    0.12    0.04
   7  -4  -3   20.79    0.48
  -7   4   3   21.67    0.49
   6  -4  -3    1.41    0.06
   6  -4  -3    1.28    0.06
   6  -4  -3    1.38    0.07
  -6   4   3    1.34    0.07
  -6   4   3    1.33    0.07
   5  -4  -3    2.59    0.08
   5  -4  -3    2.50    0.08
   5  -4  -3    2.66    0.09
  -5   4   3    2.56    0.09
   4  -4  -3    0.24    0.03
   4  -4  -3    0.27    0.03
   4  -4  -3    0.23    0.03
   4  -4  -3    0.29    0.03
   4  -4  -3    0.29    0.03
  -4   4   3    0.24    0.03
   3  -4  -3   18.55    0.43
   3  -4  -3   18.23    0.40
   3  -4  -3   18.89    0.39
   3  -4  -3   18.85    0.40
   3  -4  -3   18.78    0.39
  -3   4   3   19.05    0.45
  -3   4   3   18.75    0.42
  -3   4   3   18.76    0.39
   2  -4  -3    0.00    0.01
   2  -4  -3    0.00    0.01
   2  -4  -3    0.02    0.01
   2  -4  -3    0.00    0.01
   2  -4  -3    0.01    0.01
   2  -4  -3    0.02    0.01
   2  -4  -3    0.01    0.01
  -2   4   3    0.03    0.01
  -2   4   3    0.00    0.01
  -2   4   3    0.02    0.01
   1  -4  -3    1.96    0.05
   1  -4  -3    2.06    0.07
   1  -4  -3    2.00    0.05
   1  -4  -3    1.94    0.05
   1  -4  -3    1.87    0.05
  -1   4   3    1.92    0.07
   0  -4  -3    7.72    0.19
   0   4   3    7.74    0.18
  -1  -4  -3    2.87    0.08
  -2  -4  -3    2.38    0.06
  -2  -4  -3    2.43    0.05
  -2  -4  -3    2.41    0.06
  -3  -4  -3    6.46    0.15
  -3  -4  -3    6.55    0.14
  -3  -4  -3    6.56    0.14
  -3  -4  -3    6.57    0.14
  -3  -4  -3    6.45    0.14
  -4  -4  -3    0.70    0.04
  -4  -4  -3    0.74    0.04
  -4  -4  -3    0.74    0.04
  -4  -4  -3    0.76    0.03
  -4  -4  -3    0.78    0.03
   4   4   3    0.75    0.03
  -5  -4  -3    3.64    0.10
  -5  -4  -3    3.47    0.10
  -5  -4  -3    3.74    0.10
  -5  -4  -3    3.46    0.11
   5   4   3    3.49    0.09
   5   4   3    3.53    0.09
  -6  -4  -3    2.64    0.09
  -6  -4  -3    2.53    0.09
  -6  -4  -3    2.48    0.09
  -7  -4  -3    0.78    0.06
  -7  -4  -3    0.80    0.06
  -8  -4  -3   -0.01    0.03
   8   4   3    0.02    0.02
  -9  -4  -3    0.02    0.04
 -10  -4  -3    0.00    0.04
 -11  -4  -3   -0.01    0.04
  10  -5  -3    0.01    0.04
   9  -5  -3   -0.01    0.03
   8  -5  -3    0.52    0.06
   7  -5  -3    6.72    0.18
   7  -5  -3    6.41    0.18
   6  -5  -3    7.31    0.19
   6  -5  -3    6.47    0.18
  -6   5   3    7.03    0.20
   5  -5  -3    0.09    0.02
   5  -5  -3    0.09    0.02
   5  -5  -3    0.09    0.02
   5  -5  -3    0.12    0.03
  -5   5   3    0.10    0.02
   4  -5  -3    1.66    0.06
   4  -5  -3    1.68    0.06
   4  -5  -3    1.64    0.06
   4  -5  -3    1.57    0.08
  -4   5   3    1.67    0.06
  -4   5   3    1.82    0.07
   3  -5  -3   40.00    0.81
   3  -5  -3   39.23    0.80
   3  -5  -3   39.45    0.87
   3  -5  -3   39.33    0.92
   3  -5  -3   38.92    0.80
   3  -5  -3   39.88    0.82
  -3   5   3   39.21    0.80
  -3   5   3   38.84    0.86
   2  -5  -3  209.23    4.33
   2  -5  -3  212.43    4.90
   2  -5  -3  214.84    4.27
   2  -5  -3  208.56    4.24
   2  -5  -3  205.40    4.27
   2  -5  -3  211.66    4.54
   2  -5  -3  212.21    4.23
   2  -5  -3  211.25    4.34
   1  -5  -3    0.18    0.02
   1  -5  -3    0.17    0.03
   1  -5  -3    0.26    0.02
   1  -5  -3    0.17    0.02
   1  -5  -3    0.17    0.01
   1  -5  -3    0.17    0.02
   1  -5  -3    0.21    0.02
   1  -5  -3    0.13    0.02
   0  -5  -3    3.03    0.07
   0  -5  -3    2.91    0.09
   0  -5  -3    2.89    0.07
  -2  -5  -3   13.72    0.28
  -2  -5  -3   14.04    0.29
  -2  -5  -3   14.08    0.28
  -2  -5  -3   13.80    0.29
  -2  -5  -3   14.00    0.29
  -3  -5  -3   32.77    0.69
  -3  -5  -3   32.76    0.68
  -3  -5  -3   34.10    0.66
  -3  -5  -3   32.46    0.68
  -3  -5  -3   33.28    0.67
  -4  -5  -3   75.08    1.57
  -4  -5  -3   77.35    1.58
  -4  -5  -3   75.16    1.56
  -4  -5  -3   75.61    1.54
  -4  -5  -3   78.30    1.52
   4   5   3   75.73    1.57
  -5  -5  -3   24.83    0.52
  -5  -5  -3   24.89    0.51
  -5  -5  -3   24.14    0.53
  -5  -5  -3   24.70    0.51
  -5  -5  -3   24.52    0.52
   5   5   3   24.34    0.51
  -6  -5  -3    1.92    0.08
  -6  -5  -3    1.95    0.07
  -6  -5  -3    1.70    0.07
  -7  -5  -3    1.88    0.08
  -7  -5  -3    1.96    0.09
  -8  -5  -3    0.30    0.05
  -8  -5  -3    0.30    0.05
  -9  -5  -3    1.04    0.08
 -10  -5  -3    3.99    0.16
 -11  -5  -3    0.79    0.09
  10  -6  -3    0.00    0.03
   9  -6  -3    0.63    0.06
   8  -6  -3    2.09    0.10
   7  -6  -3    4.70    0.15
   7  -6  -3    4.46    0.14
   6  -6  -3    1.34    0.06
   6  -6  -3    1.32    0.07
   6  -6  -3    1.24    0.08
  -6   6   3    1.26    0.07
   5  -6  -3    0.00    0.02
   5  -6  -3    0.03    0.02
   5  -6  -3    0.01    0.03
   5  -6  -3    0.00    0.02
   5  -6  -3    0.01    0.02
  -5   6   3    0.02    0.02
   4  -6  -3    4.24    0.12
   4  -6  -3    4.23    0.12
   4  -6  -3    4.17    0.14
   4  -6  -3    4.27    0.12
   4  -6  -3    4.49    0.12
   4  -6  -3    4.43    0.12
  -4   6   3    4.23    0.11
   3  -6  -3    1.49    0.07
   3  -6  -3    1.42    0.07
   3  -6  -3    1.38    0.05
   3  -6  -3    1.39    0.05
   3  -6  -3    1.44    0.05
   3  -6  -3    1.42    0.05
   3  -6  -3    1.39    0.05
  -3   6   3    1.35    0.04
   2  -6  -3    0.68    0.05
   2  -6  -3    0.64    0.03
   2  -6  -3    0.63    0.03
   2  -6  -3    0.61    0.03
   2  -6  -3    0.56    0.04
   2  -6  -3    0.60    0.03
   2  -6  -3    0.60    0.03
   1  -6  -3   11.82    0.29
   1  -6  -3   12.02    0.26
   1  -6  -3   11.75    0.25
   1  -6  -3   12.02    0.30
   1  -6  -3   12.02    0.25
   1  -6  -3   12.13    0.25
   1  -6  -3   12.23    0.26
   0  -6  -3   17.43    0.36
   0  -6  -3   17.17    0.36
   0  -6  -3   17.81    0.41
   0  -6  -3   17.40    0.36
   0  -6  -3   17.74    0.37
   0  -6  -3   17.50    0.35
  -1  -6  -3   20.92    0.43
  -1  -6  -3   21.39    0.45
  -1  -6  -3   22.07    0.45
  -1  -6  -3   21.84    0.43
  -2  -6  -3   13.72    0.30
  -2  -6  -3   13.91    0.28
  -2  -6  -3   13.86    0.30
  -2  -6  -3   13.79    0.29
  -2  -6  -3   13.60    0.28
  -3  -6  -3    5.24    0.13
  -3  -6  -3    5.13    0.13
  -3  -6  -3    5.02    0.11
  -3  -6  -3    5.26    0.12
  -4  -6  -3    9.91    0.23
  -4  -6  -3   10.01    0.23
  -4  -6  -3    9.92    0.21
  -4  -6  -3    9.69    0.22
  -4  -6  -3    9.91    0.23
  -5  -6  -3    4.39    0.12
  -5  -6  -3    4.61    0.13
  -5  -6  -3    4.48    0.13
  -5  -6  -3    4.52    0.12
  -5  -6  -3    4.39    0.13
  -6  -6  -3    0.00    0.02
  -6  -6  -3    0.01    0.02
  -6  -6  -3    0.02    0.02
  -6  -6  -3    0.01    0.02
  -7  -6  -3    0.19    0.04
  -7  -6  -3    0.18    0.04
  -8  -6  -3    0.01    0.03
  -8  -6  -3    0.02    0.03
  -9  -6  -3    4.47    0.17
 -10  -6  -3    2.03    0.12
 -11  -6  -3    0.07    0.05
   9  -7  -3    0.22    0.04
   8  -7  -3    1.33    0.08
   7  -7  -3   15.53    0.37
   7  -7  -3   15.64    0.36
   6  -7  -3    8.51    0.22
   6  -7  -3    8.75    0.22
   6  -7  -3    8.01    0.25
   5  -7  -3   15.75    0.40
   5  -7  -3   16.21    0.36
   5  -7  -3   15.91    0.36
   5  -7  -3   15.32    0.35
   4  -7  -3    4.31    0.12
   4  -7  -3    4.23    0.12
   4  -7  -3    4.34    0.12
   4  -7  -3    4.46    0.15
   4  -7  -3    4.57    0.12
   4  -7  -3    4.48    0.13
   3  -7  -3    0.04    0.02
   3  -7  -3    0.07    0.02
   3  -7  -3    0.08    0.02
   3  -7  -3    0.07    0.02
   3  -7  -3    0.11    0.02
   3  -7  -3    0.07    0.02
   2  -7  -3    2.69    0.07
   2  -7  -3    2.64    0.08
   2  -7  -3    2.70    0.08
   2  -7  -3    2.77    0.08
   2  -7  -3    2.76    0.10
   2  -7  -3    2.66    0.08
   1  -7  -3   30.69    0.61
   1  -7  -3   30.78    0.61
   1  -7  -3   27.94    0.61
   1  -7  -3   30.30    0.60
   1  -7  -3   29.51    0.71
   1  -7  -3   30.64    0.62
   0  -7  -3   36.92    0.74
   0  -7  -3   37.62    0.76
   0  -7  -3   35.91    0.74
   0  -7  -3   36.03    0.73
  -1  -7  -3   13.47    0.27
  -1  -7  -3   13.40    0.29
  -1  -7  -3   13.38    0.29
  -1  -7  -3   13.59    0.28
  -2  -7  -3    7.90    0.17
  -2  -7  -3    8.11    0.19
  -2  -7  -3    7.90    0.17
  -2  -7  -3    7.97    0.18
  -2  -7  -3    7.91    0.19
  -3  -7  -3   12.11    0.27
  -3  -7  -3   11.93    0.28
  -3  -7  -3   12.26    0.25
  -3  -7  -3   12.25    0.28
  -4  -7  -3   15.20    0.36
  -4  -7  -3   16.43    0.34
  -4  -7  -3   16.36    0.33
  -4  -7  -3   15.80    0.35
  -4  -7  -3   15.79    0.36
  -5  -7  -3    1.14    0.07
  -5  -7  -3    1.10    0.06
  -5  -7  -3    1.18    0.05
  -5  -7  -3    1.14    0.06
  -5  -7  -3    1.26    0.06
  -6  -7  -3    0.44    0.05
  -6  -7  -3    0.49    0.05
  -6  -7  -3    0.53    0.05
  -7  -7  -3    0.06    0.03
  -7  -7  -3    0.03    0.03
  -8  -7  -3    2.46    0.11
  -8  -7  -3    2.32    0.11
  -9  -7  -3    0.02    0.04
 -10  -7  -3    0.71    0.08
   9  -8  -3   -0.02    0.03
   8  -8  -3    0.05    0.03
   7  -8  -3    0.55    0.05
   7  -8  -3    0.67    0.06
   6  -8  -3    7.90    0.25
   6  -8  -3    8.27    0.22
   6  -8  -3    8.34    0.22
   5  -8  -3    3.55    0.12
   5  -8  -3    3.48    0.14
   5  -8  -3    3.57    0.12
   4  -8  -3    0.27    0.04
   4  -8  -3    0.30    0.04
   4  -8  -3    0.29    0.04
   4  -8  -3    0.26    0.03
   4  -8  -3    0.33    0.05
   4  -8  -3    0.32    0.05
   3  -8  -3    8.99    0.21
   3  -8  -3    8.98    0.22
   3  -8  -3    8.95    0.25
   3  -8  -3    9.02    0.22
   3  -8  -3    9.08    0.21
   3  -8  -3    8.79    0.21
   2  -8  -3   14.01    0.30
   2  -8  -3   14.27    0.30
   2  -8  -3   13.67    0.36
   2  -8  -3   14.31    0.31
   2  -8  -3   14.17    0.31
   2  -8  -3   14.30    0.32
   1  -8  -3    0.72    0.04
   1  -8  -3    0.70    0.04
   1  -8  -3    0.71    0.05
   1  -8  -3    0.83    0.03
   1  -8  -3    0.73    0.04
   1  -8  -3    0.81    0.04
   0  -8  -3    0.18    0.02
   0  -8  -3    0.20    0.02
   0  -8  -3    0.27    0.03
   0  -8  -3    0.20    0.02
   0  -8  -3    0.22    0.02
  -1  -8  -3    2.09    0.06
  -1  -8  -3    2.20    0.07
  -1  -8  -3    2.32    0.07
  -1  -8  -3    2.15    0.07
  -1  -8  -3    2.18    0.06
  -2  -8  -3    0.00    0.02
  -2  -8  -3   -0.01    0.01
  -2  -8  -3    0.00    0.02
  -2  -8  -3    0.00    0.01
  -2  -8  -3    0.01    0.01
  -3  -8  -3    0.01    0.02
  -3  -8  -3    0.03    0.02
  -3  -8  -3    0.00    0.02
  -3  -8  -3    0.00    0.02
  -4  -8  -3    0.03    0.02
  -4  -8  -3    0.04    0.02
  -4  -8  -3    0.01    0.02
  -4  -8  -3    0.04    0.02
  -5  -8  -3    0.23    0.04
  -5  -8  -3    0.26    0.03
  -5  -8  -3    0.25    0.04
  -5  -8  -3    0.31    0.04
  -6  -8  -3    1.47    0.08
  -6  -8  -3    1.43    0.08
  -7  -8  -3    0.02    0.03
  -7  -8  -3    0.07    0.03
  -8  -8  -3    2.99    0.13
  -8  -8  -3    3.11    0.13
  -9  -8  -3    0.31    0.06
 -10  -8  -3    0.18    0.06
   8  -9  -3    0.02    0.03
   7  -9  -3    0.88    0.07
   6  -9  -3    1.65    0.10
   6  -9  -3    1.70    0.08
   6  -9  -3    1.67    0.08
   5  -9  -3    1.04    0.08
   5  -9  -3    1.05    0.07
   5  -9  -3    1.08    0.07
   4  -9  -3    6.84    0.18
   4  -9  -3    6.44    0.18
   4  -9  -3    6.86    0.21
   4  -9  -3    6.80    0.22
   4  -9  -3    6.86    0.18
   3  -9  -3    8.01    0.20
   3  -9  -3    7.68    0.20
   3  -9  -3    7.87    0.20
   3  -9  -3    7.79    0.24
   3  -9  -3    7.99    0.23
   2  -9  -3   63.39    1.47
   2  -9  -3   62.33    1.28
   2  -9  -3   64.04    1.29
   2  -9  -3   64.38    1.31
   2  -9  -3   62.74    1.28
   2  -9  -3   63.43    1.27
   1  -9  -3   41.75    0.86
   1  -9  -3   42.17    0.83
   1  -9  -3   41.14    0.85
   1  -9  -3   40.33    0.97
   1  -9  -3   40.88    0.84
   1  -9  -3   41.73    0.84
   0  -9  -3   48.76    0.97
   0  -9  -3   47.20    0.97
   0  -9  -3   47.42    0.98
   0  -9  -3   48.20    0.96
   0  -9  -3   48.19    0.99
  -1  -9  -3    0.71    0.04
  -1  -9  -3    0.72    0.03
  -1  -9  -3    0.70    0.04
  -1  -9  -3    0.80    0.04
  -1  -9  -3    0.68    0.03
  -2  -9  -3    0.50    0.04
  -2  -9  -3    0.53    0.04
  -2  -9  -3    0.53    0.03
  -2  -9  -3    0.47    0.03
  -2  -9  -3    0.53    0.04
  -3  -9  -3    1.47    0.07
  -3  -9  -3    1.59    0.07
  -3  -9  -3    1.28    0.07
  -3  -9  -3    1.44    0.05
  -3  -9  -3    1.44    0.06
  -4  -9  -3    6.47    0.18
  -4  -9  -3    6.86    0.19
  -4  -9  -3    6.63    0.18
  -5  -9  -3    2.41    0.10
  -5  -9  -3    2.39    0.10
  -5  -9  -3    2.44    0.10
  -6  -9  -3    8.89    0.24
  -6  -9  -3    9.32    0.25
  -6  -9  -3    9.07    0.25
  -7  -9  -3    0.72    0.07
  -7  -9  -3    0.76    0.07
  -8  -9  -3    0.03    0.04
  -8  -9  -3    0.08    0.05
  -9  -9  -3    5.47    0.20
   8 -10  -3    0.24    0.05
   7 -10  -3    0.31    0.04
   6 -10  -3    0.15    0.04
   6 -10  -3    0.13    0.04
   5 -10  -3    0.18    0.04
   5 -10  -3    0.21    0.05
   5 -10  -3    0.15    0.04
   4 -10  -3    6.56    0.18
   4 -10  -3    6.56    0.21
   4 -10  -3    6.37    0.22
   4 -10  -3    6.27    0.18
   4 -10  -3    6.33    0.18
   3 -10  -3    0.10    0.04
   3 -10  -3    0.15    0.03
   3 -10  -3    0.19    0.03
   3 -10  -3    0.18    0.04
   3 -10  -3    0.19    0.04
   2 -10  -3    1.62    0.09
   2 -10  -3    1.53    0.07
   2 -10  -3    1.50    0.07
   2 -10  -3    1.55    0.09
   2 -10  -3    1.46    0.07
   1 -10  -3   39.71    0.78
   1 -10  -3   36.65    0.87
   1 -10  -3   38.51    0.81
   1 -10  -3   37.93    0.91
   1 -10  -3   39.14    0.80
   1 -10  -3   37.72    0.79
   0 -10  -3   23.27    0.51
   0 -10  -3   23.71    0.50
   0 -10  -3   23.83    0.49
   0 -10  -3   23.89    0.48
   0 -10  -3   23.14    0.56
   0 -10  -3   23.29    0.50
  -1 -10  -3    5.81    0.13
  -1 -10  -3    5.84    0.15
  -1 -10  -3    5.48    0.18
  -1 -10  -3    5.80    0.14
  -1 -10  -3    5.92    0.15
  -1 -10  -3    5.58    0.15
  -2 -10  -3    1.71    0.07
  -2 -10  -3    1.70    0.07
  -2 -10  -3    1.65    0.09
  -2 -10  -3    1.78    0.06
  -2 -10  -3    1.81    0.07
  -3 -10  -3    0.18    0.03
  -3 -10  -3    0.10    0.03
  -3 -10  -3    0.13    0.03
  -3 -10  -3    0.12    0.03
  -4 -10  -3   -0.01    0.02
  -4 -10  -3   -0.01    0.02
  -4 -10  -3   -0.02    0.02
  -4 -10  -3   -0.02    0.02
  -5 -10  -3    1.12    0.07
  -5 -10  -3    1.09    0.08
  -5 -10  -3    1.18    0.07
  -6 -10  -3   -0.01    0.03
  -6 -10  -3    0.02    0.03
  -7 -10  -3    0.17    0.05
  -7 -10  -3    0.18    0.05
  -8 -10  -3    0.68    0.08
  -9 -10  -3    1.37    0.11
   7 -11  -3    0.58    0.06
   6 -11  -3    0.67    0.06
   5 -11  -3   -0.01    0.03
   5 -11  -3    0.00    0.03
   4 -11  -3    0.10    0.03
   4 -11  -3    0.14    0.05
   4 -11  -3    0.12    0.03
   3 -11  -3    0.36    0.06
   3 -11  -3    0.29    0.04
   3 -11  -3    0.30    0.04
   3 -11  -3    0.34    0.04
   3 -11  -3    0.35    0.05
   2 -11  -3    8.36    0.22
   2 -11  -3    8.10    0.26
   2 -11  -3    8.40    0.21
   2 -11  -3    8.39    0.22
   2 -11  -3    8.31    0.25
   1 -11  -3   17.30    0.38
   1 -11  -3   16.62    0.44
   1 -11  -3   16.07    0.43
   1 -11  -3   17.36    0.38
   1 -11  -3   16.31    0.37
   0 -11  -3    1.89    0.08
   0 -11  -3    1.95    0.08
   0 -11  -3    1.78    0.10
   0 -11  -3    1.96    0.08
  -1 -11  -3    1.52    0.09
  -1 -11  -3    1.64    0.07
  -1 -11  -3    1.70    0.07
  -1 -11  -3    1.73    0.07
  -2 -11  -3    0.00    0.03
  -2 -11  -3    0.01    0.02
  -2 -11  -3    0.03    0.02
  -2 -11  -3    0.05    0.02
  -3 -11  -3    1.55    0.08
  -3 -11  -3    1.42    0.07
  -3 -11  -3    1.49    0.07
  -3 -11  -3    1.42    0.08
  -4 -11  -3    2.10    0.09
  -4 -11  -3    1.81    0.09
  -4 -11  -3    1.98    0.10
  -4 -11  -3    1.94    0.09
  -5 -11  -3    3.96    0.14
  -5 -11  -3    3.80    0.14
  -5 -11  -3    3.85    0.14
  -5 -11  -3    3.91    0.14
  -6 -11  -3    0.09    0.04
  -6 -11  -3    0.09    0.04
  -7 -11  -3    0.00    0.04
  -7 -11  -3    0.02    0.04
  -8 -11  -3    0.08    0.05
   6 -12  -3    0.11    0.04
   5 -12  -3    0.29    0.05
   4 -12  -3    0.49    0.05
   4 -12  -3    0.56    0.06
   3 -12  -3    0.52    0.05
   3 -12  -3    0.66    0.06
   2 -12  -3    1.34    0.07
   2 -12  -3    1.30    0.09
   2 -12  -3    1.42    0.08
   2 -12  -3    1.47    0.08
   1 -12  -3    0.03    0.03
   1 -12  -3    0.00    0.02
   1 -12  -3   -0.02    0.03
   1 -12  -3    0.01    0.03
   0 -12  -3    2.41    0.12
   0 -12  -3    2.48    0.09
   0 -12  -3    2.31    0.09
   0 -12  -3    2.59    0.10
  -1 -12  -3    0.42    0.06
  -1 -12  -3    0.48    0.05
  -1 -12  -3    0.57    0.05
  -1 -12  -3    0.49    0.05
  -1 -12  -3    0.47    0.04
  -2 -12  -3    1.99    0.08
  -2 -12  -3    1.90    0.08
  -2 -12  -3    1.87    0.08
  -2 -12  -3    1.92    0.10
  -3 -12  -3    0.15    0.03
  -3 -12  -3    0.17    0.04
  -3 -12  -3    0.18    0.04
  -3 -12  -3    0.19    0.04
  -4 -12  -3   -0.05    0.03
  -4 -12  -3    0.01    0.03
  -4 -12  -3   -0.03    0.03
  -5 -12  -3    0.86    0.07
  -5 -12  -3    0.79    0.07
  -6 -12  -3    0.26    0.05
  -6 -12  -3    0.26    0.05
  -7 -12  -3    1.57    0.10
   4 -13  -3    0.31    0.05
   4 -13  -3    0.43    0.05
   3 -13  -3    0.04    0.03
   3 -13  -3   -0.05    0.03
   2 -13  -3    0.06    0.03
   2 -13  -3    0.06    0.03
   1 -13  -3    0.24    0.04
   1 -13  -3    0.30    0.04
   0 -13  -3    0.37    0.04
   0 -13  -3    0.39    0.04
   0 -13  -3    0.34    0.04
  -1 -13  -3    0.32    0.04
  -1 -13  -3    0.28    0.04
  -1 -13  -3    0.31    0.04
  -2 -13  -3    0.12    0.03
  -2 -13  -3    0.08    0.03
  -2 -13  -3    0.12    0.03
  -3 -13  -3    0.01    0.03
  -3 -13  -3    0.01    0.03
  -4 -13  -3    1.71    0.09
  -4 -13  -3    1.80    0.09
  -5 -13  -3    0.02    0.04
  -5 -13  -3    0.04    0.04
  -6 -13  -3    0.93    0.08
  -6 -13  -3    0.95    0.08
   3 -14  -3    0.33    0.05
   3 -14  -3    0.36    0.05
   2 -14  -3    0.04    0.03
   2 -14  -3    0.03    0.03
   1 -14  -3    0.57    0.06
   1 -14  -3    0.44    0.05
   0 -14  -3    0.26    0.04
   0 -14  -3    0.23    0.04
  -1 -14  -3    0.98    0.06
  -1 -14  -3    0.95    0.06
  -2 -14  -3    0.07    0.03
  -2 -14  -3    0.10    0.04
  -3 -14  -3    0.21    0.04
  -3 -14  -3    0.17    0.04
  -4 -14  -3    1.21    0.08
  -4 -14  -3    1.18    0.08
  -2 -14   4    0.01    0.04
  -1 -14   4    0.33    0.05
   0 -14   4    0.23    0.05
   1 -14   4    0.36    0.06
   2 -14   4    0.00    0.03
  -4 -13   4    0.42    0.06
  -3 -13   4    1.27    0.08
  -3 -13   4    1.30    0.09
  -2 -13   4    0.05    0.04
  -2 -13   4    0.40    0.06
  -1 -13   4    0.58    0.07
  -1 -13   4    0.61    0.07
   0 -13   4    0.10    0.04
   0 -13   4    0.10    0.04
   1 -13   4    0.93    0.08
   1 -13   4    0.94    0.08
   2 -13   4    0.00    0.03
   2 -13   4    0.02    0.04
   3 -13   4    0.26    0.05
   4 -13   4    0.04    0.04
  -6 -12   4    0.01    0.04
  -5 -12   4    1.29    0.09
  -4 -12   4    1.22    0.08
  -4 -12   4    1.28    0.09
  -3 -12   4    0.23    0.05
  -3 -12   4    0.29    0.05
  -2 -12   4    0.05    0.03
  -2 -12   4    0.08    0.04
  -1 -12   4   -0.05    0.03
  -1 -12   4   -0.02    0.03
   0 -12   4    0.08    0.04
   0 -12   4    0.07    0.03
   1 -12   4    2.38    0.11
   1 -12   4    2.30    0.11
   2 -12   4    1.00    0.08
   2 -12   4    0.92    0.07
   3 -12   4    1.23    0.09
   3 -12   4    1.14    0.08
   4 -12   4    0.39    0.06
   5 -12   4    0.12    0.04
  -7 -11   4    0.46    0.06
  -6 -11   4    0.73    0.06
  -6 -11   4    0.87    0.07
  -5 -11   4    0.14    0.04
  -5 -11   4    0.12    0.04
  -4 -11   4    0.39    0.05
  -4 -11   4    0.38    0.05
  -3 -11   4    0.02    0.03
  -2 -11   4    5.77    0.18
  -1 -11   4    0.18    0.04
   0 -11   4    0.07    0.03
   1 -11   4    2.40    0.11
   1 -11   4    2.32    0.10
   2 -11   4    6.54    0.21
   2 -11   4    6.15    0.19
   3 -11   4    1.76    0.09
   3 -11   4    2.00    0.11
   4 -11   4    5.23    0.18
   4 -11   4    5.33    0.19
   5 -11   4    0.01    0.04
   5 -11   4    0.02    0.04
   6 -11   4    0.09    0.04
   7 -11   4    0.14    0.04
  -8 -10   4    0.00    0.04
  -7 -10   4   -0.03    0.04
  -6 -10   4    0.46    0.06
  -5 -10   4    1.96    0.10
  -4 -10   4    0.11    0.04
   3  10  -4   -0.01    0.02
  -3 -10   4    0.01    0.03
   2  10  -4    0.28    0.03
  -2 -10   4    0.36    0.05
  -2 -10   4    0.34    0.04
   1  10  -4    0.01    0.02
  -1 -10   4   -0.01    0.03
   0  10  -4    2.67    0.09
   0 -10   4    2.66    0.11
  -1  10  -4    0.05    0.02
   1 -10   4    0.06    0.03
  -2  10  -4    1.39    0.06
   2 -10   4    1.27    0.07
  -3  10  -4    4.42    0.13
   3 -10   4    4.34    0.16
   3 -10   4    4.47    0.15
  -4  10  -4    2.36    0.09
   4 -10   4    2.30    0.11
   4 -10   4    2.28    0.11
   5 -10   4    1.07    0.09
   5 -10   4    0.99    0.07
   6 -10   4    1.77    0.10
   7 -10   4    2.09    0.11
  -8  -9   4    0.01    0.04
  -7  -9   4   -0.02    0.03
   6   9  -4    0.15    0.04
  -6  -9   4    0.22    0.05
   5   9  -4    7.16    0.18
  -5  -9   4    6.76    0.21
   4   9  -4    0.64    0.05
  -4  -9   4    0.65    0.06
   3   9  -4    1.94    0.07
  -3  -9   4    2.01    0.09
   2   9  -4    4.00    0.11
  -2  -9   4    4.20    0.14
  -2  -9   4    3.86    0.13
   1   9  -4    3.42    0.10
  -1  -9   4    3.46    0.12
  -1  -9   4    3.38    0.12
   0   9  -4    0.05    0.02
   0  -9   4    0.10    0.03
  -1   9  -4    0.05    0.02
  -1   9  -4    0.03    0.02
  -2   9  -4    1.50    0.06
  -2   9  -4    1.43    0.07
   2  -9   4    1.57    0.08
  -3   9  -4    0.06    0.02
   3  -9   4    0.03    0.03
   3  -9   4    0.02    0.03
  -4   9  -4    7.81    0.20
   4  -9   4    8.04    0.22
   4  -9   4    7.57    0.23
  -5   9  -4   21.56    0.49
   5  -9   4   21.26    0.52
   5  -9   4   21.40    0.50
   6  -9   4    0.86    0.07
   7  -9   4    1.45    0.09
   8  -9   4    1.19    0.08
  -9  -8   4   -0.01    0.04
  -8  -8   4    0.12    0.05
  -7  -8   4    0.02    0.03
   6   8  -4    1.06    0.07
  -6  -8   4    1.17    0.08
   5   8  -4    0.09    0.04
  -5  -8   4    0.08    0.04
   4   8  -4    1.42    0.07
  -4  -8   4    1.41    0.08
   3   8  -4    8.03    0.19
  -3  -8   4    8.09    0.21
  -3  -8   4    8.46    0.23
   2   8  -4   12.46    0.28
  -2  -8   4   13.28    0.33
  -2  -8   4   12.49    0.31
   1   8  -4    0.36    0.03
  -1  -8   4    0.45    0.04
  -1  -8   4    0.50    0.04
   0   8  -4    1.49    0.07
   0   8  -4    1.53    0.06
   0  -8   4    1.54    0.06
   0  -8   4    1.52    0.07
  -1   8  -4   10.14    0.24
  -1   8  -4   10.33    0.26
   1  -8   4   10.11    0.26
  -2   8  -4    5.49    0.15
  -2   8  -4    5.50    0.15
   2  -8   4    5.73    0.17
  -3   8  -4    0.88    0.05
  -3   8  -4    0.90    0.05
   3  -8   4    0.99    0.06
  -4   8  -4    0.86    0.05
  -4   8  -4    0.92    0.05
   4  -8   4    0.81    0.06
   4  -8   4    0.86    0.06
  -5   8  -4   12.17    0.30
   5  -8   4   12.49    0.33
   5  -8   4   12.14    0.31
  -6   8  -4    7.22    0.20
   6  -8   4    7.13    0.20
   7  -8   4    2.64    0.11
  -8   8  -4   -0.01    0.04
   8  -8   4   -0.05    0.03
   9  -8   4    0.03    0.04
   9   7  -4    0.01    0.03
  -9  -7   4    0.01    0.04
  -8  -7   4    0.11    0.04
   7   7  -4    0.19    0.03
  -7  -7   4    0.20    0.04
   6   7  -4    7.19    0.18
  -6  -7   4    7.11    0.22
   5   7  -4    0.54    0.06
  -5  -7   4    0.54    0.06
   4   7  -4   13.91    0.31
   3   7  -4    0.06    0.02
  -3  -7   4    0.06    0.03
   2   7  -4    2.39    0.07
  -2  -7   4    2.62    0.10
  -2  -7   4    2.33    0.08
  -2  -7   4    2.35    0.09
   1   7  -4   16.57    0.36
  -1  -7   4   16.68    0.38
  -1  -7   4   15.96    0.38
  -1  -7   4   16.94    0.36
  -1  -7   4   17.19    0.40
   0   7  -4    0.15    0.03
   0   7  -4    0.17    0.02
   0  -7   4    0.19    0.03
   0  -7   4    0.14    0.03
   0  -7   4    0.15    0.02
  -1   7  -4    0.04    0.02
  -1   7  -4    0.01    0.02
   1  -7   4    0.06    0.02
   1  -7   4    0.04    0.02
   1  -7   4    0.02    0.02
  -2   7  -4    1.77    0.07
  -2   7  -4    1.75    0.07
   2  -7   4    1.69    0.07
   2  -7   4    1.73    0.08
   2  -7   4    1.73    0.06
  -3   7  -4    2.18    0.08
  -3   7  -4    2.10    0.08
   3  -7   4    2.07    0.09
  -4   7  -4    0.10    0.03
   4  -7   4    0.02    0.02
   4  -7   4    0.02    0.03
  -5   7  -4    1.23    0.06
   5  -7   4    1.24    0.07
  -6   7  -4    1.61    0.08
   6  -7   4    1.54    0.08
  -7   7  -4    0.01    0.03
   7  -7   4    0.00    0.03
   8  -7   4    0.87    0.07
  -9   7  -4   -0.04    0.03
   9  -7   4   -0.04    0.03
  10   6  -4    0.92    0.06
  10   6  -4    0.84    0.06
 -10  -6   4    0.79    0.08
   9   6  -4    0.83    0.06
   9   6  -4    0.63    0.06
  -9  -6   4    0.67    0.07
   8   6  -4    0.92    0.06
   8   6  -4    0.98    0.06
  -8  -6   4    1.04    0.08
   7   6  -4    0.63    0.05
   7   6  -4    0.58    0.05
  -7  -6   4    0.57    0.06
   6   6  -4    0.16    0.03
  -6  -6   4    0.14    0.04
   5   6  -4    0.70    0.05
  -5  -6   4    0.61    0.06
   4   6  -4    4.87    0.13
  -4  -6   4    4.97    0.16
   3   6  -4    1.84    0.07
  -3  -6   4    1.96    0.09
  -3  -6   4    1.92    0.08
  -3  -6   4    1.78    0.08
   2   6  -4   48.10    1.00
  -2  -6   4   47.92    1.02
  -2  -6   4   50.33    1.09
  -2  -6   4   47.42    0.99
  -2  -6   4   46.92    1.04
  -2  -6   4   50.23    1.01
   1   6  -4   -0.02    0.01
   1   6  -4   -0.01    0.02
  -1  -6   4   -0.01    0.02
  -1  -6   4    0.01    0.02
  -1  -6   4   -0.01    0.02
  -1  -6   4   -0.02    0.02
  -1  -6   4    0.00    0.02
  -1  -6   4    0.00    0.02
   0   6  -4    3.64    0.12
   0   6  -4    3.78    0.10
   0  -6   4    3.72    0.11
   0  -6   4    3.70    0.11
   0  -6   4    3.61    0.11
   0  -6   4    3.73    0.11
   0  -6   4    3.79    0.10
  -1   6  -4    0.86    0.04
  -1   6  -4    0.81    0.05
  -1   6  -4    0.83    0.04
   1  -6   4    0.85    0.05
   1  -6   4    0.81    0.05
   1  -6   4    0.82    0.05
   1  -6   4    0.84    0.05
   1  -6   4    0.99    0.04
  -2   6  -4   13.80    0.33
  -2   6  -4   13.88    0.30
  -2   6  -4   13.56    0.31
   2  -6   4   13.96    0.32
   2  -6   4   13.22    0.33
   2  -6   4   13.89    0.30
   2  -6   4   13.48    0.32
   2  -6   4   14.05    0.31
  -3   6  -4   39.86    0.86
  -3   6  -4   41.77    0.83
   3  -6   4   40.01    0.87
   3  -6   4   41.59    0.86
   3  -6   4   39.89    0.90
   3  -6   4   42.48    0.85
  -4   6  -4    2.41    0.08
   4  -6   4    2.38    0.09
   4  -6   4    2.27    0.06
   4  -6   4    2.38    0.09
  -5   6  -4    0.62    0.05
   5  -6   4    0.53    0.04
  -6   6  -4    0.81    0.06
   6  -6   4    0.83    0.06
  -7   6  -4    2.83    0.11
   7  -6   4    2.99    0.11
  -8   6  -4    1.53    0.09
   8  -6   4    1.58    0.08
  -9   6  -4    0.14    0.04
   9  -6   4    0.17    0.04
 -10   6  -4    0.04    0.04
  10  -6   4    0.02    0.04
  10   5  -4    0.37    0.05
 -10  -5   4    0.34    0.06
   9   5  -4    0.47    0.05
  -9  -5   4    0.39    0.06
   8   5  -4    0.04    0.03
  -8  -5   4    0.03    0.04
   7   5  -4    0.56    0.05
   7   5  -4    0.63    0.05
  -7  -5   4    0.64    0.06
   6   5  -4    0.17    0.03
   6   5  -4    0.11    0.03
  -6  -5   4    0.19    0.04
   5   5  -4   19.82    0.42
   5   5  -4   19.50    0.42
  -5  -5   4   18.95    0.45
   4   5  -4    2.70    0.08
   4   5  -4    2.57    0.08
  -4  -5   4    2.56    0.11
  -4  -5   4    2.66    0.10
  -4  -5   4    2.61    0.10
   3   5  -4    7.85    0.18
   3   5  -4    7.91    0.19
  -3  -5   4    8.13    0.20
  -3  -5   4    8.12    0.22
  -3  -5   4    7.85    0.20
  -3  -5   4    7.99    0.21
   2   5  -4   35.80    0.74
   2   5  -4   35.87    0.72
  -2  -5   4   35.74    0.75
  -2  -5   4   35.93    0.81
  -2  -5   4   35.64    0.76
  -2  -5   4   35.52    0.74
   1   5  -4    4.64    0.14
   1   5  -4    4.73    0.11
   1   5  -4    4.76    0.12
  -1  -5   4    4.83    0.14
  -1  -5   4    4.82    0.13
  -1  -5   4    4.54    0.13
  -1  -5   4    4.86    0.13
   0   5  -4   42.30    0.89
   0   5  -4   42.25    0.96
   0  -5   4   43.71    0.87
   0  -5   4   44.08    0.89
   0  -5   4   42.91    0.91
   0  -5   4   44.01    0.88
  -1   5  -4    0.65    0.04
  -1   5  -4    0.55    0.03
  -1   5  -4    0.64    0.04
   1  -5   4    0.56    0.04
   1  -5   4    0.66    0.04
   1  -5   4    0.61    0.04
   1  -5   4    0.66    0.04
  -2   5  -4   12.29    0.26
  -2   5  -4   12.04    0.27
   2  -5   4   12.31    0.29
   2  -5   4   12.29    0.28
   2  -5   4   12.26    0.28
   2  -5   4   12.28    0.28
  -3   5  -4    2.62    0.08
  -3   5  -4    2.60    0.08
   3  -5   4    2.66    0.09
   3  -5   4    2.74    0.09
   3  -5   4    2.65    0.09
   3  -5   4    2.62    0.09
  -4   5  -4    0.39    0.04
  -4   5  -4    0.31    0.03
   4  -5   4    0.33    0.03
   4  -5   4    0.32    0.03
  -5   5  -4    0.04    0.02
   5  -5   4    0.03    0.02
  -6   5  -4    3.50    0.12
   6  -5   4    3.38    0.11
  -7   5  -4    0.88    0.07
   7  -5   4    0.84    0.06
  -8   5  -4    0.00    0.03
   8  -5   4    0.00    0.03
  -9   5  -4    1.18    0.08
   9  -5   4    1.22    0.08
 -10   5  -4    0.82    0.08
  10  -5   4    0.78    0.07
  10   4  -4    0.16    0.04
 -10  -4   4    0.24    0.05
   9   4  -4    0.65    0.06
  -9  -4   4    0.59    0.07
   8   4  -4    8.12    0.21
  -8  -4   4    7.78    0.24
   7   4  -4    2.07    0.08
  -7  -4   4    1.91    0.10
   6   4  -4    0.44    0.04
   5   4  -4   19.34    0.42
  -5  -4   4   19.35    0.45
   4   4  -4   14.66    0.31
   4   4  -4   14.41    0.32
   4   4  -4   14.70    0.32
  -4  -4   4   15.08    0.34
  -4  -4   4   15.06    0.35
  -4  -4   4   14.49    0.37
  -4  -4   4   14.54    0.34
   3   4  -4  174.81    3.44
   3   4  -4  169.12    3.54
  -3  -4   4  167.79    3.48
  -3  -4   4  169.65    3.48
  -3  -4   4  168.72    3.51
   2   4  -4    5.18    0.13
   2   4  -4    5.21    0.12
   2   4  -4    5.11    0.12
  -2  -4   4    5.21    0.14
  -2  -4   4    5.26    0.14
  -2  -4   4    5.54    0.14
   1   4  -4    5.82    0.13
   1   4  -4    5.60    0.13
   1   4  -4    5.73    0.13
   1   4  -4    5.79    0.16
  -1  -4   4    5.50    0.15
  -1  -4   4    5.60    0.14
  -1  -4   4    5.59    0.14
  -1  -4   4    5.65    0.14
  -1  -4   4    5.68    0.13
   0   4  -4    0.12    0.02
   0   4  -4    0.08    0.02
   0  -4   4    0.05    0.01
   0  -4   4    0.05    0.01
   0  -4   4    0.07    0.02
   0  -4   4    0.04    0.01
   0  -4   4    0.07    0.01
  -1   4  -4   29.02    0.65
  -1   4  -4   28.83    0.59
  -1   4  -4   29.10    0.61
  -1   4  -4   29.47    0.63
   1  -4   4   29.22    0.62
   1  -4   4   29.16    0.60
   1  -4   4   29.27    0.63
   1  -4   4   28.75    0.59
   1  -4   4   29.59    0.61
  -2   4  -4    0.06    0.01
  -2   4  -4    0.06    0.01
  -2   4  -4    0.03    0.01
  -2   4  -4    0.01    0.01
   2  -4   4    0.06    0.02
   2  -4   4    0.04    0.02
   2  -4   4    0.06    0.02
  -3   4  -4    1.11    0.05
  -3   4  -4    1.46    0.05
  -3   4  -4    1.30    0.05
   3  -4   4    1.17    0.05
   3  -4   4    1.16    0.05
   3  -4   4    1.15    0.05
  -4   4  -4    2.70    0.09
  -4   4  -4    2.87    0.08
  -4   4  -4    2.78    0.09
   4  -4   4    2.67    0.09
   4  -4   4    2.82    0.09
   4  -4   4    2.85    0.09
  -5   4  -4   12.61    0.30
   5  -4   4   13.09    0.30
  -6   4  -4   30.35    0.66
   6  -4   4   30.10    0.66
  -7   4  -4   12.59    0.31
   7  -4   4   12.18    0.30
  -8   4  -4    0.10    0.04
   8  -4   4    0.08    0.03
  -9   4  -4    0.67    0.07
   9  -4   4    0.74    0.06
 -10   4  -4    0.62    0.07
  10  -4   4    0.46    0.05
 -11   4  -4    0.92    0.09
  11  -4   4    0.81    0.07
  10   3  -4   -0.03    0.03
 -10  -3   4    0.02    0.04
   9   3  -4    0.02    0.03
  -9  -3   4    0.02    0.04
   8   3  -4    0.45    0.04
  -8  -3   4    0.32    0.05
   7   3  -4    1.69    0.07
  -7  -3   4    1.69    0.09
   6   3  -4    7.42    0.19
  -6  -3   4    7.31    0.21
   5   3  -4   41.25    0.88
  -5  -3   4   43.03    0.89
  -5  -3   4   42.62    0.91
   4   3  -4   24.90    0.51
   4   3  -4   24.76    0.52
  -4  -3   4   24.84    0.53
  -4  -3   4   24.32    0.54
  -4  -3   4   24.44    0.54
   3   3  -4   36.81    0.77
   3   3  -4   36.81    0.77
   3   3  -4   36.55    0.75
  -3  -3   4   37.40    0.78
  -3  -3   4   37.97    0.79
  -3  -3   4   37.12    0.77
   2   3  -4   19.73    0.40
   2   3  -4   20.31    0.43
   2   3  -4   19.40    0.42
  -2  -3   4   19.36    0.42
  -2  -3   4   19.73    0.42
  -2  -3   4   19.64    0.43
   1   3  -4    3.75    0.09
   1   3  -4    3.97    0.11
   1   3  -4    3.92    0.09
   1   3  -4    3.88    0.12
   1   3  -4    3.83    0.10
  -1  -3   4    3.80    0.10
  -1  -3   4    3.95    0.10
  -1  -3   4    3.92    0.09
  -1  -3   4    3.91    0.11
   0   3  -4    2.75    0.07
   0   3  -4    2.70    0.07
   0   3  -4    2.81    0.09
   0   3  -4    2.72    0.08
   0  -3   4    2.73    0.08
   0  -3   4    2.75    0.08
   0  -3   4    2.83    0.07
  -1   3  -4    3.05    0.07
  -1   3  -4    2.82    0.08
  -1   3  -4    2.72    0.08
  -1   3  -4    2.77    0.07
   1  -3   4    2.68    0.08
   1  -3   4    2.81    0.08
   1  -3   4    2.73    0.07
  -2   3  -4    0.18    0.02
  -2   3  -4    0.23    0.02
  -2   3  -4    0.12    0.02
  -2   3  -4    0.13    0.02
  -2   3  -4    0.12    0.02
   2  -3   4    0.17    0.02
   2  -3   4    0.13    0.02
   2  -3   4    0.16    0.02
  -3   3  -4    3.24    0.09
  -3   3  -4    3.26    0.09
  -3   3  -4    3.21    0.08
  -3   3  -4    3.19    0.09
   3  -3   4    3.10    0.09
   3  -3   4    3.27    0.09
   3  -3   4    3.17    0.09
  -4   3  -4    3.46    0.10
  -4   3  -4    3.52    0.10
  -4   3  -4    3.68    0.10
   4  -3   4    3.54    0.10
   4  -3   4    3.61    0.10
  -5   3  -4    0.24    0.03
  -5   3  -4    0.27    0.03
  -5   3  -4    0.25    0.03
   5  -3   4    0.23    0.03
   5  -3   4    0.21    0.03
  -6   3  -4    3.61    0.12
   6  -3   4    3.59    0.11
  -7   3  -4    0.52    0.05
   7  -3   4    0.50    0.05
  -8   3  -4    3.31    0.13
   8  -3   4    3.56    0.12
  -9   3  -4    1.45    0.09
   9  -3   4    1.46    0.08
 -10   3  -4    1.44    0.10
  10  -3   4    1.46    0.08
 -11   3  -4    0.05    0.05
  11  -3   4    0.02    0.04
  11   2  -4    0.18    0.04
 -11  -2   4    0.17    0.05
  10   2  -4    0.00    0.03
 -10  -2   4   -0.02    0.04
   9   2  -4    0.12    0.03
  -9  -2   4    0.11    0.04
   8   2  -4    0.02    0.02
  -8  -2   4    0.00    0.03
   7   2  -4    2.08    0.08
  -7  -2   4    2.10    0.10
   6   2  -4    0.72    0.05
  -6  -2   4    0.73    0.05
   5   2  -4   12.34    0.28
   5   2  -4   12.49    0.27
   5   2  -4   12.78    0.28
  -5  -2   4   12.40    0.29
  -5  -2   4   12.21    0.30
  -5  -2   4   11.75    0.32
   4   2  -4   43.58    0.94
   4   2  -4   46.06    0.93
   4   2  -4   45.40    0.92
   4   2  -4   46.01    0.95
  -4  -2   4   44.78    1.02
  -4  -2   4   46.53    0.96
  -4  -2   4   45.12    0.93
   3   2  -4   30.50    0.65
   3   2  -4   30.72    0.63
   3   2  -4   30.88    0.64
  -3  -2   4   31.42    0.66
   2   2  -4   45.93    1.13
   2   2  -4   48.05    1.06
   2   2  -4   49.24    0.98
   1   2  -4    4.81    0.11
   1   2  -4    5.23    0.13
   1   2  -4    4.91    0.14
   1   2  -4    5.12    0.11
   1   2  -4    5.06    0.12
  -1  -2   4    5.07    0.14
   0   2  -4  144.71    3.02
   0   2  -4  148.61    3.04
   0   2  -4  143.79    3.33
   0   2  -4  152.91    3.01
   0   2  -4  149.80    3.05
   0  -2   4  150.78    3.10
   0  -2   4  152.94    3.14
  -1   2  -4   12.18    0.26
  -1   2  -4   12.04    0.26
  -1   2  -4   11.58    0.25
  -1   2  -4   12.09    0.25
  -1   2  -4   11.54    0.25
   1  -2   4   11.44    0.26
  -2   2  -4   61.46    1.29
  -2   2  -4   61.60    1.31
  -2   2  -4   64.03    1.34
  -2   2  -4   63.27    1.29
  -2   2  -4   64.44    1.28
   2  -2   4   61.67    1.48
  -3   2  -4   15.73    0.33
  -3   2  -4   15.73    0.35
  -3   2  -4   15.68    0.33
  -3   2  -4   15.39    0.34
  -4   2  -4    0.12    0.02
  -4   2  -4    0.20    0.02
  -4   2  -4    0.11    0.02
   4  -2   4    0.10    0.02
  -5   2  -4    1.01    0.05
  -5   2  -4    1.05    0.05
  -5   2  -4    1.02    0.05
  -5   2  -4    0.98    0.05
   5  -2   4    1.07    0.05
   5  -2   4    1.03    0.05
  -6   2  -4    0.20    0.03
   6  -2   4    0.24    0.03
  -7   2  -4   19.99    0.45
   7  -2   4   19.21    0.44
  -8   2  -4   14.39    0.36
   8  -2   4   14.49    0.34
  -9   2  -4    5.76    0.19
   9  -2   4    5.79    0.17
 -10   2  -4    0.08    0.04
  10  -2   4    0.07    0.03
 -11   2  -4    1.42    0.10
  11  -2   4    1.49    0.08
  11   1  -4    0.94    0.07
 -11  -1   4    0.91    0.09
  10   1  -4    0.80    0.07
 -10  -1   4    0.83    0.08
   9   1  -4    1.22    0.07
  -9  -1   4    1.21    0.09
   8   1  -4    0.04    0.03
  -8  -1   4    0.01    0.03
   7   1  -4    0.63    0.05
  -7  -1   4    0.63    0.06
  -6  -1   4    1.83    0.08
   5   1  -4    2.15    0.07
   5   1  -4    1.98    0.07
   5   1  -4    2.13    0.07
   5   1  -4    2.06    0.08
  -5  -1   4    2.02    0.09
  -5  -1   4    2.08    0.08
   4   1  -4   16.72    0.35
   4   1  -4   16.13    0.34
   4   1  -4   15.84    0.36
   4   1  -4   16.11    0.34
  -4  -1   4   15.62    0.39
  -4  -1   4   15.76    0.36
   3   1  -4   31.30    0.63
   3   1  -4   31.03    0.64
   3   1  -4   31.40    0.66
  -3  -1   4   31.07    0.71
   2   1  -4  104.10    2.10
   2   1  -4  101.40    2.15
   2   1  -4  102.73    3.28
   2   1  -4  104.14    2.13
  -2  -1   4  105.83    2.20
   1   1  -4   24.57    0.50
   1   1  -4   23.01    0.49
   1   1  -4   23.54    0.48
   1   1  -4   24.02    0.54
  -1  -1   4   23.92    0.50
  -1  -1   4   24.03    0.51
   0   1  -4   -0.04    0.01
   0   1  -4   -0.05    0.01
  -1   1  -4    2.34    0.06
  -1   1  -4    2.24    0.06
  -1   1  -4    2.32    0.06
   1  -1   4    2.35    0.06
  -2   1  -4   21.95    0.43
  -2   1  -4   21.15    0.44
  -2   1  -4   20.96    0.44
  -2   1  -4   21.21    0.44
   2  -1   4   21.39    0.48
   2  -1   4   21.21    0.45
  -3   1  -4    1.04    0.04
  -3   1  -4    0.99    0.04
  -3   1  -4    1.03    0.04
  -3   1  -4    1.00    0.03
  -3   1  -4    1.05    0.04
  -4   1  -4    0.11    0.02
  -4   1  -4    0.09    0.02
  -4   1  -4    0.12    0.02
  -5   1  -4    0.11    0.02
  -5   1  -4    0.10    0.02
  -5   1  -4    0.11    0.02
   5  -1   4    0.14    0.02
  -6   1  -4    1.38    0.06
  -6   1  -4    1.28    0.07
   6  -1   4    1.32    0.06
   7  -1   4    0.10    0.02
  -8   1  -4    0.03    0.03
   8  -1   4   -0.03    0.02
  -9   1  -4    0.48    0.06
   9  -1   4    0.48    0.05
 -10   1  -4    0.25    0.05
 -11   1  -4    0.10    0.05
  11  -1   4    0.02    0.03
  11   0  -4    0.04    0.04
  10   0  -4   -0.03    0.03
 -10   0   4   -0.01    0.04
   9   0  -4    1.33    0.08
   8   0  -4   11.98    0.29
  -8   0   4   11.57    0.31
   7   0  -4    4.86    0.14
  -7   0   4    5.13    0.16
   6   0  -4    0.40    0.04
  -6   0   4    0.44    0.04
   5   0  -4    0.48    0.04
   5   0  -4    0.48    0.04
  -5   0   4    0.55    0.04
  -5   0   4    0.47    0.04
   4   0  -4   19.38    0.40
   4   0  -4   18.13    0.41
   4   0  -4   18.13    0.40
  -4   0   4   18.24    0.44
   3   0  -4   50.18    1.08
   3   0  -4   51.12    1.04
   3   0  -4   51.48    1.03
  -3   0   4   51.68    1.09
  -3   0   4   49.06    1.12
   2   0  -4  111.58    2.51
   2   0  -4  107.97    2.33
   2   0  -4  111.65    2.28
   2   0  -4  114.79    2.37
   2   0  -4  111.79    2.29
  -2   0   4  114.85    2.34
  -2   0   4  112.68    2.41
   1   0  -4   56.96    1.17
   1   0  -4   56.67    1.23
   1   0  -4   58.12    1.33
   1   0  -4   55.79    1.21
  -1   0   4   58.43    1.20
  -1   0   4   58.83    1.23
   0   0  -4   60.86    1.59
   0   0  -4   59.17    1.36
   0   0  -4   59.71    1.28
   0   0  -4   61.23    1.26
   0   0  -4   61.46    1.24
   0   0   4   61.94    1.26
   0   0   4   58.58    1.25
  -1   0  -4  325.24    6.93
  -1   0  -4  316.79    6.98
  -1   0  -4  275.07    6.51
  -1   0  -4  315.46    6.79
  -1   0  -4  277.17    6.66
   1   0   4  317.70    7.91
   1   0   4  314.52    6.75
  -2   0  -4  689.76   15.13
  -2   0  -4  762.92   16.97
  -2   0  -4  639.49   14.84
  -2   0  -4  736.21   15.26
   2   0   4  748.72   15.30
  -3   0  -4    9.79    0.23
  -3   0  -4    9.89    0.21
  -3   0  -4    9.90    0.21
  -3   0  -4    9.55    0.21
   3   0   4    9.57    0.21
  -4   0  -4    4.18    0.11
  -4   0  -4    4.14    0.11
  -4   0  -4    4.25    0.11
  -5   0  -4   48.39    0.99
  -5   0  -4   47.76    1.00
  -5   0  -4   49.07    0.99
   5   0   4   47.25    1.00
  -6   0  -4    0.06    0.02
  -6   0  -4    0.03    0.02
   6   0   4    0.02    0.02
   7   0   4    1.38    0.06
  -8   0  -4    1.96    0.10
   8   0   4    2.01    0.08
  -9   0  -4    1.79    0.10
   9   0   4    1.89    0.08
 -10   0  -4    1.36    0.09
 -11   0  -4    0.78    0.08
  11  -1  -4    0.14    0.04
  10  -1  -4   -0.01    0.03
   9  -1  -4    0.56    0.06
   8  -1  -4   27.97    0.62
  -8   1   4   27.90    0.64
  -7   1   4    2.61    0.11
   6  -1  -4    0.64    0.05
  -6   1   4    0.60    0.05
   5  -1  -4   12.36    0.28
   5  -1  -4   12.12    0.29
   5  -1  -4   12.36    0.28
  -5   1   4   12.27    0.29
  -5   1   4   11.81    0.31
   4  -1  -4    1.61    0.06
   4  -1  -4    1.59    0.06
   4  -1  -4    1.53    0.05
  -4   1   4    1.57    0.07
   3  -1  -4    1.20    0.04
   3  -1  -4    1.18    0.04
   3  -1  -4    1.18    0.05
  -3   1   4    1.19    0.05
  -3   1   4    1.11    0.05
   2  -1  -4    0.31    0.02
   2  -1  -4    0.31    0.02
   2  -1  -4    0.34    0.03
   2  -1  -4    0.40    0.03
   2  -1  -4    0.35    0.02
   2  -1  -4    0.31    0.02
  -2   1   4    0.34    0.02
  -2   1   4    0.32    0.02
   1  -1  -4    0.71    0.02
   1  -1  -4    0.63    0.02
   1  -1  -4    0.67    0.03
   1  -1  -4    0.64    0.03
   1  -1  -4    0.63    0.02
   1  -1  -4    0.63    0.03
  -1   1   4    0.63    0.03
  -1   1   4    0.61    0.02
  -1   1   4    0.61    0.02
  -1   1   4    0.64    0.03
   0  -1  -4    1.05    0.03
   0  -1  -4    1.07    0.03
   0  -1  -4    1.02    0.03
   0  -1  -4    1.12    0.04
   0  -1  -4    1.06    0.03
   0  -1  -4    1.07    0.03
   0  -1  -4    1.08    0.03
   0   1   4    1.08    0.04
  -1  -1  -4    2.56    0.06
  -1  -1  -4    2.53    0.05
  -1  -1  -4    2.54    0.06
  -1  -1  -4    2.48    0.06
  -1  -1  -4    2.54    0.06
  -1  -1  -4    2.60    0.08
   1   1   4    2.60    0.07
  -2  -1  -4    3.93    0.09
  -2  -1  -4    4.04    0.11
  -2  -1  -4    4.02    0.09
  -2  -1  -4    3.97    0.09
  -2  -1  -4    4.06    0.09
   2   1   4    3.92    0.09
   2   1   4    3.90    0.08
  -3  -1  -4    6.03    0.14
  -3  -1  -4    5.81    0.13
  -3  -1  -4    5.71    0.13
  -3  -1  -4    5.92    0.13
   3   1   4    5.78    0.13
  -4  -1  -4   -0.02    0.01
  -4  -1  -4   -0.02    0.01
  -4  -1  -4   -0.03    0.01
   4   1   4   -0.02    0.01
  -5  -1  -4    2.06    0.07
  -5  -1  -4    2.06    0.07
  -6  -1  -4    1.20    0.06
  -6  -1  -4    1.20    0.06
  -6  -1  -4    1.14    0.06
  -6  -1  -4    1.16    0.06
   6   1   4    1.15    0.05
   7   1   4    0.17    0.03
  -8  -1  -4    0.82    0.07
   8   1   4    1.29    0.06
  -9  -1  -4    0.20    0.05
   9   1   4    0.21    0.04
 -10  -1  -4    0.28    0.05
 -11  -1  -4    0.32    0.06
  10  -2  -4    1.50    0.09
   9  -2  -4    0.04    0.03
   8  -2  -4   -0.04    0.03
  -8   2   4    0.01    0.04
   7  -2  -4   15.64    0.37
  -7   2   4   16.02    0.38
   6  -2  -4    0.64    0.05
   6  -2  -4    0.57    0.05
   6  -2  -4    0.66    0.05
  -6   2   4    0.52    0.05
   5  -2  -4    0.04    0.02
   5  -2  -4    0.06    0.02
   5  -2  -4    0.06    0.02
   5  -2  -4    0.07    0.02
  -5   2   4    0.09    0.02
   4  -2  -4   11.99    0.26
   4  -2  -4   11.28    0.26
   4  -2  -4   11.78    0.27
   4  -2  -4   11.42    0.25
  -4   2   4   11.49    0.26
  -4   2   4   11.08    0.28
   3  -2  -4   24.35    0.52
   3  -2  -4   24.40    0.51
   3  -2  -4   24.60    0.50
   3  -2  -4   25.04    0.55
   3  -2  -4   23.83    0.52
  -3   2   4   25.94    0.52
  -3   2   4   24.54    0.59
  -3   2   4   24.82    0.55
   2  -2  -4    1.25    0.04
   2  -2  -4    1.28    0.05
   2  -2  -4    1.23    0.04
   2  -2  -4    1.21    0.05
   2  -2  -4    1.13    0.04
  -2   2   4    1.27    0.05
  -2   2   4    1.21    0.05
  -2   2   4    1.34    0.03
  -2   2   4    1.19    0.03
  -2   2   4    1.15    0.05
   1  -2  -4   11.56    0.23
   1  -2  -4   11.36    0.26
   1  -2  -4   11.68    0.24
   1  -2  -4   11.35    0.24
   1  -2  -4   11.54    0.24
   1  -2  -4   11.35    0.27
  -1   2   4   11.27    0.28
  -1   2   4   11.67    0.26
   0  -2  -4  114.96    2.48
   0   2   4  114.08    3.14
  -1  -2  -4   20.75    0.48
  -2  -2  -4   26.91    0.55
  -2  -2  -4   27.37    0.55
  -2  -2  -4   27.93    0.57
  -2  -2  -4   27.63    0.57
  -3  -2  -4  430.46    9.04
  -3  -2  -4  412.98    9.16
  -3  -2  -4  424.44    9.04
  -3  -2  -4  419.44    8.92
   3   2   4  408.83    8.79
  -4  -2  -4   66.28    1.38
  -4  -2  -4   68.68    1.70
  -4  -2  -4   67.56    1.42
  -4  -2  -4   69.06    1.40
   4   2   4   66.16    1.40
  -5  -2  -4    6.98    0.17
  -5  -2  -4    7.33    0.17
  -5  -2  -4    7.23    0.18
  -5  -2  -4    7.25    0.18
   5   2   4    7.51    0.17
  -6  -2  -4    1.32    0.06
  -6  -2  -4    1.33    0.06
  -6  -2  -4    1.27    0.06
  -6  -2  -4    1.27    0.06
  -7  -2  -4    2.86    0.10
  -7  -2  -4    2.70    0.10
  -7  -2  -4    2.90    0.10
   7   2   4    2.78    0.09
  -8  -2  -4   -0.03    0.03
   8   2   4    0.00    0.02
  -9  -2  -4   26.50    0.63
   9   2   4   28.05    0.59
 -10  -2  -4    0.16    0.04
 -11  -2  -4   -0.01    0.04
  10  -3  -4    0.75    0.07
   9  -3  -4    2.21    0.10
   8  -3  -4   11.84    0.30
  -8   3   4   12.56    0.32
   7  -3  -4    1.43    0.07
  -7   3   4    1.44    0.08
   6  -3  -4    5.07    0.15
   6  -3  -4    4.77    0.14
   6  -3  -4    4.88    0.13
  -6   3   4    4.53    0.15
  -6   3   4    4.91    0.14
   5  -3  -4    3.55    0.10
   5  -3  -4    3.50    0.11
   5  -3  -4    3.52    0.10
  -5   3   4    3.63    0.12
  -5   3   4    3.47    0.12
   4  -3  -4    1.60    0.06
   4  -3  -4    1.52    0.07
   4  -3  -4    1.50    0.06
   4  -3  -4    1.45    0.05
   4  -3  -4    1.51    0.06
  -4   3   4    1.53    0.06
   3  -3  -4   49.46    1.07
   3  -3  -4   50.03    1.01
   3  -3  -4   50.62    1.04
   3  -3  -4   49.14    1.01
   3  -3  -4   49.99    1.00
  -3   3   4   48.87    1.14
  -3   3   4   50.19    1.02
   2  -3  -4    1.10    0.04
   2  -3  -4    1.07    0.04
   2  -3  -4    1.11    0.05
   2  -3  -4    1.05    0.04
   2  -3  -4    1.14    0.05
   2  -3  -4    1.03    0.04
   2  -3  -4    1.14    0.03
  -2   3   4    1.04    0.05
  -2   3   4    1.05    0.04
  -2   3   4    1.10    0.05
   1  -3  -4    6.44    0.16
   1  -3  -4    6.28    0.14
   1  -3  -4    6.42    0.15
  -1   3   4    6.39    0.16
  -1   3   4    6.33    0.17
   0  -3  -4    0.03    0.01
  -1  -3  -4    0.32    0.03
  -2  -3  -4    0.22    0.01
  -2  -3  -4    0.21    0.01
  -2  -3  -4    0.22    0.01
  -3  -3  -4    0.04    0.01
  -3  -3  -4    0.04    0.01
  -3  -3  -4    0.05    0.01
  -3  -3  -4    0.04    0.01
  -3  -3  -4    0.03    0.01
  -3  -3  -4    0.06    0.01
  -4  -3  -4    4.55    0.11
  -4  -3  -4    4.46    0.11
  -4  -3  -4    4.44    0.11
  -4  -3  -4    4.49    0.11
   4   3   4    4.41    0.10
  -5  -3  -4    2.90    0.08
  -5  -3  -4    2.89    0.09
  -5  -3  -4    2.80    0.09
  -5  -3  -4    2.96    0.09
   5   3   4    2.85    0.07
  -6  -3  -4   -0.01    0.02
  -6  -3  -4   -0.02    0.01
  -6  -3  -4    0.01    0.02
  -7  -3  -4    3.85    0.12
  -7  -3  -4    3.79    0.12
  -7  -3  -4    3.98    0.13
  -8  -3  -4    1.99    0.10
   8   3   4    2.05    0.07
  -9  -3  -4    3.76    0.14
 -10  -3  -4    1.07    0.08
 -11  -3  -4    0.32    0.06
  10  -4  -4    0.05    0.04
   9  -4  -4    1.02    0.07
   8  -4  -4   14.01    0.34
   7  -4  -4    1.85    0.08
   7  -4  -4    1.72    0.08
  -7   4   4    1.74    0.09
   6  -4  -4    0.03    0.02
   6  -4  -4    0.04    0.02
   6  -4  -4    0.06    0.03
  -6   4   4    0.03    0.03
   5  -4  -4    0.03    0.02
   5  -4  -4    0.05    0.02
   5  -4  -4    0.03    0.02
  -5   4   4    0.03    0.02
  -5   4   4    0.00    0.02
  -5   4   4    0.05    0.02
   4  -4  -4    8.90    0.21
   4  -4  -4    8.95    0.21
   4  -4  -4    8.90    0.20
   4  -4  -4    8.98    0.23
   4  -4  -4    8.70    0.21
  -4   4   4    8.89    0.20
   3  -4  -4    1.00    0.05
   3  -4  -4    1.05    0.04
   3  -4  -4    1.18    0.04
   3  -4  -4    1.08    0.05
   3  -4  -4    1.00    0.04
  -3   4   4    1.05    0.04
   2  -4  -4  101.22    2.53
   2  -4  -4  103.72    2.11
   2  -4  -4  100.98    2.35
   2  -4  -4  102.84    2.52
   2  -4  -4  101.39    2.10
   2  -4  -4  102.32    2.06
   2  -4  -4  100.64    2.18
   2  -4  -4  101.21    2.11
  -2   4   4  102.66    2.30
   1  -4  -4  196.83    4.42
   1  -4  -4  210.19    4.12
   1  -4  -4  202.40    4.06
   1  -4  -4  200.90    4.40
   1  -4  -4  203.36    5.19
  -1   4   4  199.21    5.51
   0  -4  -4    8.29    0.20
  -1  -4  -4    0.27    0.02
  -2  -4  -4    7.48    0.15
  -3  -4  -4    3.00    0.07
  -3  -4  -4    2.95    0.07
  -3  -4  -4    3.00    0.08
  -3  -4  -4    3.02    0.07
  -3  -4  -4    3.08    0.07
  -4  -4  -4   37.74    0.79
  -4  -4  -4   37.36    0.78
  -4  -4  -4   37.87    0.76
  -4  -4  -4   38.06    0.76
  -4  -4  -4   38.13    0.76
  -4  -4  -4   37.92    0.77
  -5  -4  -4    0.77    0.04
  -5  -4  -4    0.77    0.04
  -5  -4  -4    0.79    0.04
  -5  -4  -4    0.80    0.04
   5   4   4    0.76    0.03
  -6  -4  -4    0.17    0.03
  -6  -4  -4    0.13    0.03
  -6  -4  -4    0.11    0.02
  -7  -4  -4    0.32    0.04
  -7  -4  -4    0.52    0.05
  -8  -4  -4    1.87    0.09
  -8  -4  -4    1.99    0.09
  -9  -4  -4    0.07    0.04
 -10  -4  -4    1.83    0.10
 -11  -4  -4    0.05    0.04
  10  -5  -4    0.25    0.05
   9  -5  -4    0.00    0.03
   8  -5  -4    1.89    0.09
   7  -5  -4    0.00    0.03
   7  -5  -4    0.07    0.03
   6  -5  -4    4.70    0.13
   6  -5  -4    4.74    0.14
  -6   5   4    4.63    0.14
   5  -5  -4    1.76    0.08
   5  -5  -4    1.74    0.07
   5  -5  -4    1.77    0.07
   5  -5  -4    1.67    0.07
   5  -5  -4    1.73    0.07
  -5   5   4    1.64    0.08
   4  -5  -4    0.03    0.02
   4  -5  -4    0.03    0.02
   4  -5  -4    0.01    0.01
   4  -5  -4    0.01    0.01
   4  -5  -4    0.02    0.02
   4  -5  -4    0.01    0.02
  -4   5   4    0.02    0.02
   3  -5  -4    0.05    0.01
   3  -5  -4    0.05    0.02
   3  -5  -4    0.05    0.02
   3  -5  -4    0.04    0.01
   3  -5  -4    0.06    0.02
   3  -5  -4    0.05    0.01
   3  -5  -4    0.05    0.02
   2  -5  -4    2.51    0.09
   2  -5  -4    2.39    0.07
   2  -5  -4    2.54    0.09
   2  -5  -4    2.51    0.06
   2  -5  -4    2.52    0.07
   2  -5  -4    2.38    0.07
   2  -5  -4    2.53    0.07
   2  -5  -4    2.43    0.07
   1  -5  -4    8.78    0.20
   1  -5  -4    8.72    0.18
   1  -5  -4    8.28    0.23
   1  -5  -4    8.64    0.18
   1  -5  -4    8.39    0.18
   1  -5  -4    8.61    0.22
   0  -5  -4    6.32    0.17
  -1  -5  -4    0.94    0.05
  -2  -5  -4    4.78    0.10
  -2  -5  -4    4.53    0.10
  -3  -5  -4   15.36    0.32
  -3  -5  -4   15.12    0.32
  -3  -5  -4   15.51    0.31
  -3  -5  -4   15.21    0.31
  -3  -5  -4   15.04    0.32
  -3  -5  -4   15.49    0.32
  -4  -5  -4   10.19    0.22
  -4  -5  -4   10.16    0.23
  -4  -5  -4   10.23    0.23
  -4  -5  -4   10.41    0.22
  -4  -5  -4   10.04    0.22
  -5  -5  -4    3.73    0.11
  -5  -5  -4    3.76    0.11
  -5  -5  -4    3.93    0.10
  -5  -5  -4    3.92    0.11
  -5  -5  -4    3.69    0.11
  -6  -5  -4    0.30    0.03
  -6  -5  -4    0.27    0.03
  -6  -5  -4    0.36    0.04
  -6  -5  -4    0.29    0.04
  -7  -5  -4    0.73    0.06
  -7  -5  -4    0.86    0.06
  -8  -5  -4    1.15    0.07
  -8  -5  -4    0.98    0.07
  -9  -5  -4    0.38    0.06
 -10  -5  -4    1.29    0.09
 -11  -5  -4    0.01    0.04
   9  -6  -4    0.01    0.03
   8  -6  -4    0.10    0.04
   7  -6  -4    0.03    0.03
   7  -6  -4    0.03    0.03
   6  -6  -4    0.73    0.06
   6  -6  -4    0.79    0.07
   6  -6  -4    0.70    0.05
   5  -6  -4    5.25    0.14
   5  -6  -4    5.38    0.14
   5  -6  -4    5.26    0.15
   5  -6  -4    5.05    0.17
   5  -6  -4    5.35    0.14
   4  -6  -4    3.10    0.09
   4  -6  -4    3.07    0.09
   4  -6  -4    3.17    0.09
   4  -6  -4    2.99    0.12
   4  -6  -4    3.22    0.10
   4  -6  -4    3.23    0.10
  -4   6   4    3.12    0.11
  -4   6   4    3.13    0.09
   3  -6  -4    5.84    0.17
   3  -6  -4    5.92    0.14
   3  -6  -4    5.86    0.14
   3  -6  -4    5.59    0.14
   3  -6  -4    5.83    0.14
   3  -6  -4    5.69    0.17
   3  -6  -4    5.87    0.14
   2  -6  -4   15.94    0.39
   2  -6  -4   16.01    0.33
   2  -6  -4   15.88    0.40
   2  -6  -4   16.27    0.34
   2  -6  -4   15.58    0.34
   2  -6  -4   16.05    0.33
   2  -6  -4   16.20    0.34
   2  -6  -4   16.01    0.34
   1  -6  -4   99.40    2.04
   1  -6  -4   98.78    2.02
   1  -6  -4  100.84    2.25
   1  -6  -4   98.05    2.02
   1  -6  -4  100.32    1.99
   1  -6  -4   99.11    2.12
   1  -6  -4  100.05    2.31
   0  -6  -4    2.05    0.08
   0  -6  -4    2.13    0.05
   0  -6  -4    1.88    0.08
   0  -6  -4    2.06    0.05
  -1  -6  -4   18.30    0.42
  -1  -6  -4   18.75    0.37
  -1  -6  -4   18.05    0.37
  -2  -6  -4   18.64    0.38
  -2  -6  -4   18.90    0.39
  -3  -6  -4  135.67    2.79
  -3  -6  -4  139.13    2.80
  -3  -6  -4  139.45    2.83
  -3  -6  -4  136.62    2.80
  -3  -6  -4  135.19    2.74
  -3  -6  -4  136.27    2.75
  -4  -6  -4   12.87    0.28
  -4  -6  -4   13.37    0.27
  -4  -6  -4   13.42    0.29
  -4  -6  -4   12.01    0.29
  -4  -6  -4   13.34    0.28
  -5  -6  -4    8.98    0.20
  -5  -6  -4    8.84    0.20
  -5  -6  -4    8.80    0.21
  -5  -6  -4    8.59    0.22
  -5  -6  -4    8.67    0.22
  -5  -6  -4    9.01    0.21
  -6  -6  -4    2.95    0.10
  -6  -6  -4    2.97    0.10
  -6  -6  -4    2.88    0.10
  -6  -6  -4    3.05    0.10
  -7  -6  -4    0.04    0.03
  -7  -6  -4    0.03    0.03
  -8  -6  -4    1.16    0.07
  -8  -6  -4    1.24    0.08
  -9  -6  -4    4.50    0.17
 -10  -6  -4    0.28    0.06
   9  -7  -4    0.70    0.07
   8  -7  -4    0.04    0.03
   7  -7  -4    2.45    0.10
   7  -7  -4    2.46    0.10
   6  -7  -4    0.21    0.04
   6  -7  -4    0.24    0.05
   6  -7  -4    0.23    0.04
   5  -7  -4   -0.03    0.02
   5  -7  -4    0.01    0.03
   5  -7  -4   -0.03    0.02
   4  -7  -4    1.82    0.07
   4  -7  -4    1.91    0.07
   4  -7  -4    1.91    0.07
   4  -7  -4    1.85    0.07
   4  -7  -4    1.83    0.09
   3  -7  -4    0.74    0.06
   3  -7  -4    0.73    0.04
   3  -7  -4    0.66    0.04
   3  -7  -4    0.69    0.04
   3  -7  -4    0.69    0.04
   3  -7  -4    0.72    0.05
   3  -7  -4    0.70    0.04
   2  -7  -4    1.12    0.04
   2  -7  -4    1.09    0.05
   2  -7  -4    1.14    0.06
   2  -7  -4    1.18    0.05
   2  -7  -4    1.10    0.06
   2  -7  -4    1.11    0.04
   2  -7  -4    1.15    0.04
   1  -7  -4    0.02    0.01
   1  -7  -4    0.00    0.01
   1  -7  -4    0.03    0.02
   1  -7  -4    0.03    0.01
   1  -7  -4    0.01    0.01
   1  -7  -4    0.00    0.02
   1  -7  -4    0.01    0.01
   0  -7  -4    1.24    0.04
   0  -7  -4    1.20    0.06
   0  -7  -4    1.07    0.06
   0  -7  -4    1.23    0.04
   0  -7  -4    1.20    0.04
   0  -7  -4    1.17    0.03
  -1  -7  -4    4.31    0.11
  -1  -7  -4    4.16    0.13
  -1  -7  -4    4.30    0.10
  -1  -7  -4    4.38    0.09
  -2  -7  -4    1.52    0.05
  -2  -7  -4    1.53    0.04
  -2  -7  -4    1.50    0.05
  -2  -7  -4    1.51    0.04
  -2  -7  -4    1.53    0.07
  -3  -7  -4    0.36    0.03
  -3  -7  -4    0.29    0.03
  -3  -7  -4    0.33    0.03
  -3  -7  -4    0.35    0.02
  -4  -7  -4    0.37    0.03
  -4  -7  -4    0.29    0.03
  -4  -7  -4    0.33    0.03
  -4  -7  -4    0.30    0.03
  -4  -7  -4    0.32    0.03
  -5  -7  -4    4.94    0.14
  -5  -7  -4    4.84    0.14
  -5  -7  -4    4.89    0.12
  -5  -7  -4    4.90    0.13
  -5  -7  -4    4.74    0.13
  -6  -7  -4    2.16    0.09
  -6  -7  -4    2.20    0.09
  -6  -7  -4    2.10    0.08
  -7  -7  -4    0.58    0.05
  -7  -7  -4    0.60    0.06
  -8  -7  -4    0.33    0.05
  -8  -7  -4    0.34    0.05
  -9  -7  -4    3.15    0.14
 -10  -7  -4    1.36    0.10
   9  -8  -4    1.08    0.08
   8  -8  -4    0.19    0.04
   7  -8  -4    0.63    0.06
   7  -8  -4    0.49    0.05
   6  -8  -4    9.13    0.24
   6  -8  -4    9.19    0.27
   6  -8  -4    9.17    0.23
   5  -8  -4    0.49    0.06
   5  -8  -4    0.37    0.04
   5  -8  -4    0.46    0.05
   5  -8  -4    0.38    0.04
   4  -8  -4    2.24    0.08
   4  -8  -4    2.01    0.10
   4  -8  -4    2.15    0.08
   4  -8  -4    2.22    0.08
   4  -8  -4    2.39    0.11
   3  -8  -4    0.84    0.05
   3  -8  -4    0.80    0.05
   3  -8  -4    0.99    0.07
   3  -8  -4    0.82    0.05
   3  -8  -4    0.86    0.05
   3  -8  -4    1.03    0.06
   3  -8  -4    0.83    0.05
   2  -8  -4    1.14    0.07
   2  -8  -4    1.00    0.05
   2  -8  -4    1.02    0.05
   2  -8  -4    1.10    0.05
   2  -8  -4    1.10    0.05
   2  -8  -4    1.14    0.07
   2  -8  -4    1.10    0.05
   1  -8  -4    0.06    0.02
   1  -8  -4    0.07    0.02
   1  -8  -4    0.04    0.02
   1  -8  -4    0.03    0.02
   1  -8  -4    0.03    0.02
   0  -8  -4   10.05    0.22
   0  -8  -4    9.73    0.21
   0  -8  -4    9.89    0.21
   0  -8  -4    9.80    0.22
  -1  -8  -4    3.30    0.09
  -1  -8  -4    3.18    0.08
  -1  -8  -4    3.29    0.09
  -1  -8  -4    3.26    0.07
  -2  -8  -4    0.04    0.02
  -2  -8  -4    0.04    0.01
  -2  -8  -4    0.07    0.02
  -2  -8  -4    0.11    0.02
  -3  -8  -4   -0.01    0.02
  -3  -8  -4   -0.03    0.02
  -3  -8  -4   -0.02    0.02
  -3  -8  -4   -0.01    0.01
  -4  -8  -4    0.04    0.02
  -4  -8  -4    0.04    0.02
  -4  -8  -4    0.04    0.02
  -4  -8  -4    0.05    0.02
  -5  -8  -4    0.50    0.05
  -5  -8  -4    0.52    0.05
  -5  -8  -4    0.53    0.05
  -6  -8  -4    2.39    0.10
  -6  -8  -4    2.36    0.09
  -6  -8  -4    2.44    0.10
  -7  -8  -4    0.33    0.05
  -7  -8  -4    0.34    0.05
  -8  -8  -4    2.38    0.11
  -8  -8  -4    2.48    0.12
  -9  -8  -4   11.26    0.32
 -10  -8  -4    2.97    0.14
   8  -9  -4    0.62    0.06
   7  -9  -4   -0.02    0.03
   6  -9  -4    0.00    0.03
   6  -9  -4    0.03    0.04
   6  -9  -4    0.07    0.03
   5  -9  -4    4.83    0.14
   5  -9  -4    4.64    0.14
   5  -9  -4    4.54    0.17
   4  -9  -4    0.28    0.04
   4  -9  -4    0.20    0.05
   4  -9  -4    0.27    0.05
   4  -9  -4    0.28    0.04
   4  -9  -4    0.26    0.04
   3  -9  -4    1.08    0.07
   3  -9  -4    1.10    0.06
   3  -9  -4    0.99    0.05
   3  -9  -4    1.12    0.08
   3  -9  -4    1.01    0.06
   2  -9  -4    7.60    0.19
   2  -9  -4    7.85    0.19
   2  -9  -4    7.89    0.19
   2  -9  -4    7.56    0.18
   2  -9  -4    7.61    0.23
   2  -9  -4    7.88    0.18
   1  -9  -4   35.38    0.86
   1  -9  -4   36.57    0.76
   1  -9  -4   36.55    0.74
   1  -9  -4   35.67    0.74
   1  -9  -4   36.17    0.75
   1  -9  -4   36.34    0.73
   0  -9  -4    1.71    0.05
   0  -9  -4    1.77    0.06
   0  -9  -4    1.79    0.06
   0  -9  -4    1.71    0.05
   0  -9  -4    1.72    0.06
  -1  -9  -4    1.49    0.05
  -1  -9  -4    1.57    0.06
  -1  -9  -4    1.56    0.06
  -1  -9  -4    1.53    0.05
  -2  -9  -4    0.84    0.05
  -2  -9  -4    0.84    0.03
  -2  -9  -4    0.81    0.05
  -2  -9  -4    0.85    0.04
  -2  -9  -4    0.85    0.04
  -3  -9  -4    0.20    0.03
  -3  -9  -4    0.17    0.03
  -3  -9  -4    0.20    0.03
  -3  -9  -4    0.16    0.02
  -4  -9  -4    0.39    0.04
  -4  -9  -4    0.34    0.04
  -4  -9  -4    0.33    0.04
  -5  -9  -4    0.02    0.03
  -5  -9  -4    0.01    0.03
  -5  -9  -4    0.04    0.03
  -6  -9  -4    0.38    0.05
  -6  -9  -4    0.43    0.05
  -6  -9  -4    0.35    0.05
  -7  -9  -4    1.19    0.08
  -7  -9  -4    1.27    0.08
  -8  -9  -4    0.24    0.05
  -8  -9  -4    0.29    0.05
  -9  -9  -4    0.03    0.05
   7 -10  -4    0.01    0.03
   6 -10  -4    0.11    0.03
   6 -10  -4    0.10    0.03
   5 -10  -4    2.69    0.10
   5 -10  -4    2.69    0.13
   5 -10  -4    2.95    0.11
   4 -10  -4    0.26    0.04
   4 -10  -4    0.25    0.05
   4 -10  -4    0.23    0.04
   4 -10  -4    0.27    0.05
   4 -10  -4    0.31    0.04
   3 -10  -4    0.62    0.07
   3 -10  -4    0.66    0.05
   3 -10  -4    0.60    0.06
   3 -10  -4    0.63    0.05
   3 -10  -4    0.67    0.05
   2 -10  -4    4.62    0.13
   2 -10  -4    4.48    0.12
   2 -10  -4    4.62    0.13
   2 -10  -4    4.57    0.13
   2 -10  -4    4.60    0.17
   2 -10  -4    4.58    0.16
   1 -10  -4   25.06    0.50
   1 -10  -4   24.44    0.52
   1 -10  -4   24.33    0.52
   1 -10  -4   24.00    0.58
   1 -10  -4   24.52    0.60
   1 -10  -4   23.52    0.50
   1 -10  -4   23.11    0.51
   0 -10  -4   12.22    0.27
   0 -10  -4   12.12    0.27
   0 -10  -4   11.55    0.27
   0 -10  -4   11.89    0.26
   0 -10  -4   12.19    0.26
   0 -10  -4   11.68    0.32
  -1 -10  -4    4.23    0.12
  -1 -10  -4    4.26    0.10
  -1 -10  -4    4.47    0.12
  -1 -10  -4    4.22    0.12
  -1 -10  -4    4.40    0.10
  -1 -10  -4    4.03    0.15
  -2 -10  -4    1.01    0.07
  -2 -10  -4    1.16    0.06
  -2 -10  -4    1.06    0.06
  -2 -10  -4    1.19    0.06
  -2 -10  -4    1.06    0.05
  -2 -10  -4    1.20    0.04
  -3 -10  -4    0.50    0.04
  -3 -10  -4    0.46    0.03
  -3 -10  -4    0.36    0.05
  -3 -10  -4    0.43    0.04
  -3 -10  -4    0.48    0.04
  -4 -10  -4    0.95    0.06
  -4 -10  -4    0.87    0.06
  -4 -10  -4    0.94    0.07
  -4 -10  -4    0.97    0.06
  -5 -10  -4    3.66    0.13
  -5 -10  -4    3.69    0.13
  -5 -10  -4    3.63    0.13
  -6 -10  -4    6.17    0.19
  -6 -10  -4    6.33    0.20
  -6 -10  -4    6.20    0.19
  -7 -10  -4    0.06    0.04
  -7 -10  -4    0.10    0.04
  -8 -10  -4    2.01    0.11
  -9 -10  -4    0.29    0.06
   6 -11  -4    1.46    0.08
   5 -11  -4    0.56    0.05
   5 -11  -4    0.44    0.05
   4 -11  -4    0.00    0.02
   4 -11  -4   -0.01    0.02
   3 -11  -4    0.43    0.05
   3 -11  -4    0.40    0.06
   3 -11  -4    0.50    0.05
   3 -11  -4    0.47    0.05
   2 -11  -4    2.16    0.12
   2 -11  -4    2.09    0.09
   2 -11  -4    2.29    0.09
   2 -11  -4    2.16    0.08
   2 -11  -4    2.22    0.08
   1 -11  -4    2.44    0.12
   1 -11  -4    2.46    0.09
   1 -11  -4    2.51    0.09
   1 -11  -4    2.54    0.08
   1 -11  -4    2.37    0.09
   0 -11  -4    5.68    0.15
   0 -11  -4    5.37    0.19
   0 -11  -4    5.49    0.13
   0 -11  -4    5.62    0.15
   0 -11  -4    5.37    0.14
  -1 -11  -4    0.92    0.05
  -1 -11  -4    0.75    0.07
  -1 -11  -4    0.75    0.05
  -1 -11  -4    0.88    0.05
  -1 -11  -4    0.84    0.05
  -2 -11  -4    7.88    0.18
  -2 -11  -4    7.89    0.20
  -2 -11  -4    7.79    0.23
  -2 -11  -4    7.69    0.20
  -2 -11  -4    7.58    0.20
  -3 -11  -4    0.33    0.05
  -3 -11  -4    0.34    0.04
  -3 -11  -4    0.24    0.04
  -3 -11  -4    0.29    0.04
  -4 -11  -4   -0.04    0.03
  -4 -11  -4   -0.01    0.03
  -4 -11  -4    0.03    0.03
  -4 -11  -4    0.01    0.03
  -5 -11  -4    2.64    0.12
  -5 -11  -4    2.78    0.12
  -5 -11  -4    2.64    0.11
  -5 -11  -4    2.78    0.11
  -6 -11  -4    0.25    0.05
  -6 -11  -4    0.28    0.05
  -7 -11  -4    0.45    0.06
  -7 -11  -4    0.38    0.06
  -8 -11  -4    0.18    0.05
   5 -12  -4    0.13    0.04
   5 -12  -4    0.10    0.03
   4 -12  -4    0.70    0.06
   4 -12  -4    0.72    0.06
   3 -12  -4    0.07    0.03
   3 -12  -4    0.07    0.03
   3 -12  -4    0.07    0.03
   2 -12  -4    0.18    0.03
   2 -12  -4    0.17    0.03
   2 -12  -4    0.22    0.04
   1 -12  -4    1.44    0.06
   1 -12  -4    1.33    0.07
   1 -12  -4    1.47    0.07
   1 -12  -4    1.34    0.07
   1 -12  -4    1.31    0.09
   0 -12  -4    2.04    0.08
   0 -12  -4    2.16    0.09
   0 -12  -4    2.05    0.08
   0 -12  -4    2.02    0.11
   0 -12  -4    2.11    0.07
  -1 -12  -4    0.33    0.04
  -1 -12  -4    0.35    0.04
  -1 -12  -4    0.28    0.05
  -1 -12  -4    0.27    0.03
  -1 -12  -4    0.29    0.04
  -2 -12  -4    0.23    0.04
  -2 -12  -4    0.23    0.05
  -2 -12  -4    0.27    0.03
  -2 -12  -4    0.23    0.04
  -2 -12  -4    0.24    0.03
  -3 -12  -4    0.34    0.04
  -3 -12  -4    0.38    0.04
  -3 -12  -4    0.37    0.04
  -3 -12  -4    0.36    0.05
  -4 -12  -4    1.47    0.08
  -4 -12  -4    1.38    0.08
  -4 -12  -4    1.40    0.08
  -5 -12  -4    0.06    0.04
  -5 -12  -4    0.02    0.03
  -6 -12  -4    0.25    0.05
  -6 -12  -4    0.26    0.05
  -7 -12  -4    0.32    0.06
  -7 -12  -4    0.34    0.06
   4 -13  -4    0.18    0.04
   4 -13  -4    0.26    0.04
   3 -13  -4    0.17    0.04
   3 -13  -4    0.15    0.04
   2 -13  -4   -0.01    0.03
   2 -13  -4    0.01    0.03
   1 -13  -4    0.04    0.03
   1 -13  -4    0.02    0.03
   1 -13  -4    0.07    0.03
   1 -13  -4    0.09    0.02
   0 -13  -4   -0.01    0.02
   0 -13  -4   -0.01    0.02
   0 -13  -4    0.01    0.02
   0 -13  -4    0.04    0.02
  -1 -13  -4    0.00    0.03
  -1 -13  -4    0.05    0.03
  -1 -13  -4    0.06    0.03
  -1 -13  -4    0.05    0.03
  -2 -13  -4    0.40    0.04
  -2 -13  -4    0.44    0.04
  -2 -13  -4    0.38    0.04
  -2 -13  -4    0.40    0.04
  -3 -13  -4    0.22    0.04
  -3 -13  -4    0.30    0.04
  -3 -13  -4    0.27    0.04
  -4 -13  -4    0.03    0.03
  -4 -13  -4    0.00    0.03
  -5 -13  -4    0.01    0.04
  -5 -13  -4    0.03    0.04
  -6 -13  -4    2.28    0.11
  -6 -13  -4    2.30    0.11
   2 -14  -4    0.02    0.03
   2 -14  -4    0.01    0.03
   2 -14  -4    0.04    0.03
   1 -14  -4    0.34    0.05
   1 -14  -4    0.38    0.05
   0 -14  -4    0.24    0.04
   0 -14  -4    0.27    0.04
   0 -14  -4    0.27    0.04
  -1 -14  -4    0.06    0.03
  -1 -14  -4    0.05    0.03
  -1 -14  -4    0.09    0.03
  -1 -14  -4    0.00    0.03
  -2 -14  -4    0.24    0.04
  -2 -14  -4    0.28    0.04
  -2 -14  -4    0.39    0.04
  -3 -14  -4    0.07    0.03
  -3 -14  -4    0.09    0.04
  -4 -14  -4    0.00    0.03
  -4 -14  -4    0.08    0.04
   0 -14   5    0.27    0.05
  -4 -13   5    2.15    0.12
  -3 -13   5    0.06    0.04
  -2 -13   5    0.48    0.06
  -1 -13   5    0.56    0.07
   0 -13   5    0.21    0.05
   1 -13   5    2.50    0.12
   2 -13   5    0.04    0.04
   2 -13   5    0.03    0.04
   3 -13   5   -0.02    0.03
  -5 -12   5    0.33    0.06
  -4 -12   5    0.51    0.06
  -3 -12   5    0.16    0.04
  -2 -12   5    0.09    0.04
  -1 -12   5    0.04    0.03
  -1 -12   5    0.07    0.04
   0 -12   5    0.61    0.06
   0 -12   5    0.47    0.06
   1 -12   5    0.67    0.07
   1 -12   5    0.63    0.07
   2 -12   5    0.14    0.04
   2 -12   5    0.02    0.03
   3 -12   5    0.28    0.05
   3 -12   5    0.31    0.05
   4 -12   5    0.25    0.05
   4 -12   5    0.28    0.05
   5 -12   5    0.24    0.05
  -7 -11   5    0.17    0.05
  -6 -11   5    2.00    0.11
  -5 -11   5    1.39    0.09
  -4 -11   5    2.00    0.10
  -3 -11   5    1.94    0.10
  -2 -11   5   -0.02    0.03
  -1 -11   5    2.22    0.10
   0 -11   5    0.41    0.05
   1 -11   5    1.19    0.08
   2 -11   5    0.24    0.05
   2 -11   5    0.11    0.04
   3 -11   5    0.27    0.05
   3 -11   5    0.26    0.05
   4 -11   5    1.77    0.10
   4 -11   5    1.53    0.09
   5 -11   5    0.17    0.04
   5 -11   5    0.18    0.05
   6 -11   5    0.87    0.07
  -7 -10   5    0.14    0.05
  -6 -10   5   -0.01    0.03
  -5 -10   5    0.57    0.06
  -5 -10   5    0.57    0.06
   4  10  -5    0.04    0.03
  -4 -10   5    0.02    0.03
   3  10  -5   -0.06    0.02
  -3 -10   5   -0.03    0.03
   2  10  -5    0.13    0.03
  -2 -10   5    0.08    0.03
   1  10  -5    4.67    0.13
  -1 -10   5    4.42    0.15
   0  10  -5    1.85    0.07
   0 -10   5    1.80    0.09
  -1  10  -5   -0.01    0.02
   1 -10   5   -0.01    0.03
  -2  10  -5    1.52    0.07
   2 -10   5    1.45    0.08
  -3  10  -5   -0.02    0.02
   3 -10   5   -0.01    0.03
   3 -10   5    0.01    0.03
  -4  10  -5    8.95    0.23
   4 -10   5    9.22    0.26
   4 -10   5    9.05    0.25
   5 -10   5    3.56    0.15
   5 -10   5    3.55    0.14
   6 -10   5    4.66    0.16
   7 -10   5    0.32    0.06
  -8  -9   5    0.35    0.06
  -7  -9   5    0.04    0.04
  -6  -9   5    0.21    0.05
   5   9  -5    0.49    0.05
  -5  -9   5    0.35    0.05
   4   9  -5   21.26    0.45
  -4  -9   5   20.12    0.49
   3   9  -5    0.09    0.03
  -3  -9   5    0.07    0.04
   2   9  -5    0.48    0.05
  -2  -9   5    0.49    0.05
   1   9  -5    0.19    0.03
  -1  -9   5    0.10    0.03
  -1  -9   5    0.13    0.03
   0   9  -5    1.34    0.06
   0  -9   5    1.30    0.07
  -1   9  -5    4.74    0.15
  -1   9  -5    4.72    0.13
   1  -9   5    4.53    0.15
  -2   9  -5    2.87    0.09
  -2   9  -5    2.89    0.10
   2  -9   5    2.72    0.11
  -3   9  -5    0.29    0.04
   3  -9   5    0.24    0.04
  -4   9  -5    1.11    0.06
   4  -9   5    1.16    0.07
   4  -9   5    1.18    0.08
  -5   9  -5    1.08    0.07
   5  -9   5    1.20    0.09
   5  -9   5    1.11    0.07
   6  -9   5    0.91    0.08
  -7   9  -5    1.82    0.10
   7  -9   5    1.84    0.10
   8  -9   5   -0.02    0.04
  -9  -8   5    0.10    0.05
   8   8  -5    0.72    0.06
  -8  -8   5    0.70    0.08
  -7  -8   5    0.89    0.07
   6   8  -5   -0.04    0.03
  -6  -8   5    0.01    0.03
   5   8  -5    3.42    0.11
  -5  -8   5    3.21    0.13
   4   8  -5   11.75    0.27
  -4  -8   5   12.05    0.30
   3   8  -5    7.28    0.18
  -3  -8   5    7.06    0.20
   2   8  -5    7.92    0.19
  -2  -8   5    8.19    0.23
  -2  -8   5    7.80    0.21
   1   8  -5    3.84    0.11
  -1  -8   5    3.98    0.13
  -1  -8   5    3.87    0.12
   0   8  -5    0.19    0.03
   0   8  -5    0.19    0.03
   0  -8   5    0.23    0.03
  -1   8  -5    0.56    0.04
  -1   8  -5    0.60    0.05
   1  -8   5    0.59    0.05
  -2   8  -5    2.48    0.09
  -2   8  -5    2.30    0.08
   2  -8   5    2.35    0.10
   2  -8   5    2.49    0.10
  -3   8  -5    0.07    0.02
  -3   8  -5    0.06    0.02
   3  -8   5    0.07    0.03
  -4   8  -5    0.01    0.02
  -4   8  -5    0.01    0.02
   4  -8   5    0.01    0.02
  -5   8  -5    2.50    0.09
   5  -8   5    2.43    0.10
  -6   8  -5    0.44    0.05
   6  -8   5    0.36    0.05
   7  -8   5    5.76    0.18
  -8   8  -5    1.69    0.10
   8  -8   5    1.75    0.10
  -9   8  -5   -0.05    0.04
   9  -8   5   -0.05    0.04
   9   7  -5    0.75    0.06
  -9  -7   5    0.72    0.08
   8   7  -5    0.27    0.04
  -8  -7   5    0.22    0.05
   7   7  -5    2.07    0.08
  -7  -7   5    1.93    0.10
   6   7  -5    5.41    0.15
  -6  -7   5    5.52    0.18
   5   7  -5   16.88    0.38
  -5  -7   5   16.62    0.40
   4   7  -5   77.99    1.60
  -4  -7   5   77.30    1.62
   3   7  -5   10.69    0.25
  -3  -7   5   10.91    0.26
  -3  -7   5   10.63    0.27
   2   7  -5    0.02    0.02
  -2  -7   5    0.04    0.02
  -2  -7   5    0.05    0.02
  -2  -7   5    0.04    0.02
   1   7  -5    0.26    0.04
   1   7  -5    0.30    0.03
  -1  -7   5    0.30    0.03
  -1  -7   5    0.31    0.04
   0   7  -5    6.94    0.17
   0   7  -5    6.71    0.19
   0  -7   5    6.45    0.18
  -1   7  -5    1.09    0.06
  -1   7  -5    1.07    0.05
   1  -7   5    1.07    0.06
   1  -7   5    1.07    0.06
  -2   7  -5    4.87    0.13
  -2   7  -5    4.91    0.14
   2  -7   5    4.83    0.14
   2  -7   5    4.57    0.14
  -3   7  -5    0.34    0.04
  -3   7  -5    0.34    0.04
   3  -7   5    0.47    0.04
   3  -7   5    0.29    0.04
  -4   7  -5    0.14    0.03
   4  -7   5    0.14    0.03
   4  -7   5    0.12    0.03
  -5   7  -5    0.07    0.03
   5  -7   5    0.02    0.03
  -6   7  -5    0.22    0.04
   6  -7   5    0.15    0.03
  -7   7  -5    1.17    0.08
   7  -7   5    1.18    0.07
  -8   7  -5    0.24    0.05
   8  -7   5    0.23    0.05
  -9   7  -5    0.65    0.07
   9  -7   5    0.67    0.07
  10   6  -5    0.17    0.04
 -10  -6   5    0.21    0.06
   9   6  -5    0.03    0.03
   9   6  -5   -0.01    0.03
  -9  -6   5    0.04    0.04
   8   6  -5   -0.03    0.03
   8   6  -5    0.04    0.03
  -8  -6   5   -0.04    0.03
   7   6  -5    0.40    0.04
   7   6  -5    0.36    0.04
  -7  -6   5    0.39    0.05
   6   6  -5   11.22    0.27
  -6  -6   5   11.31    0.30
   5   6  -5    0.73    0.05
  -5  -6   5    0.81    0.07
   4   6  -5    7.31    0.18
  -4  -6   5    7.37    0.20
   3   6  -5    2.84    0.09
  -3  -6   5    3.01    0.11
  -3  -6   5    2.73    0.10
   2   6  -5    0.34    0.04
   2   6  -5    0.27    0.03
  -2  -6   5    0.30    0.04
  -2  -6   5    0.29    0.03
  -2  -6   5    0.34    0.03
  -2  -6   5    0.36    0.04
   1   6  -5    4.43    0.12
   1   6  -5    4.42    0.14
   1   6  -5    4.57    0.11
  -1  -6   5    4.45    0.14
  -1  -6   5    4.56    0.13
  -1  -6   5    4.59    0.13
  -1  -6   5    4.69    0.13
   0   6  -5    7.93    0.22
   0   6  -5    7.98    0.19
   0   6  -5    8.14    0.18
   0  -6   5    7.92    0.20
   0  -6   5    8.01    0.20
   0  -6   5    8.16    0.20
  -1   6  -5    2.94    0.09
  -1   6  -5    2.94    0.08
  -1   6  -5    3.04    0.09
  -1   6  -5    2.96    0.10
   1  -6   5    2.93    0.10
   1  -6   5    2.84    0.10
   1  -6   5    2.85    0.10
   1  -6   5    2.84    0.09
  -2   6  -5    6.03    0.15
  -2   6  -5    6.18    0.15
  -2   6  -5    6.08    0.17
   2  -6   5    6.04    0.16
   2  -6   5    6.10    0.17
   2  -6   5    6.07    0.17
   2  -6   5    6.25    0.17
  -3   6  -5    1.54    0.06
   3  -6   5    1.42    0.07
   3  -6   5    1.61    0.07
  -4   6  -5    4.43    0.13
   4  -6   5    4.45    0.14
  -5   6  -5    0.07    0.02
   5  -6   5    0.10    0.03
  -6   6  -5    0.90    0.06
   6  -6   5    0.86    0.06
  -7   6  -5    1.24    0.08
   7  -6   5    1.07    0.07
  -8   6  -5   -0.01    0.03
   8  -6   5    0.01    0.03
  -9   6  -5    0.19    0.05
   9  -6   5    0.15    0.04
 -10   6  -5    0.07    0.04
  10  -6   5    0.08    0.04
  10   5  -5    0.14    0.04
 -10  -5   5    0.22    0.06
   9   5  -5    1.40    0.07
  -9  -5   5    1.50    0.10
   8   5  -5    1.92    0.08
  -8  -5   5    1.77    0.10
   7   5  -5    0.07    0.03
   7   5  -5    0.09    0.03
  -7  -5   5    0.08    0.04
   6   5  -5    2.73    0.09
   6   5  -5    2.49    0.09
  -6  -5   5    2.78    0.11
   4   5  -5    6.84    0.17
  -4  -5   5    6.80    0.19
   3   5  -5    5.40    0.14
   3   5  -5    5.46    0.13
  -3  -5   5    5.46    0.16
  -3  -5   5    5.46    0.15
  -3  -5   5    5.70    0.17
  -3  -5   5    5.57    0.16
   2   5  -5    7.80    0.18
   2   5  -5    7.60    0.18
   2   5  -5    7.84    0.18
  -2  -5   5    7.65    0.19
  -2  -5   5    7.99    0.20
  -2  -5   5    7.93    0.21
  -2  -5   5    7.57    0.20
   1   5  -5   15.28    0.38
   1   5  -5   15.23    0.33
   1   5  -5   15.84    0.32
   1   5  -5   15.51    0.33
  -1  -5   5   15.50    0.37
  -1  -5   5   15.20    0.34
  -1  -5   5   15.50    0.34
  -1  -5   5   15.02    0.35
  -1  -5   5   15.52    0.34
   0   5  -5   11.29    0.28
   0   5  -5   11.52    0.25
   0   5  -5   11.22    0.25
   0   5  -5   11.63    0.24
   0  -5   5   11.42    0.27
   0  -5   5   11.25    0.26
   0  -5   5   11.35    0.26
   0  -5   5   11.38    0.26
  -1   5  -5   66.25    1.32
  -1   5  -5   66.51    1.45
  -1   5  -5   66.22    1.37
  -1   5  -5   67.40    1.40
  -1   5  -5   63.38    1.33
   1  -5   5   66.84    1.34
   1  -5   5   66.03    1.35
   1  -5   5   66.10    1.37
  -2   5  -5   13.37    0.30
  -2   5  -5   12.92    0.29
  -2   5  -5   13.14    0.28
  -2   5  -5   12.70    0.29
  -2   5  -5   12.97    0.32
   2  -5   5   12.97    0.30
   2  -5   5   12.97    0.30
   2  -5   5   12.77    0.30
   2  -5   5   13.49    0.30
  -3   5  -5   15.63    0.34
  -3   5  -5   16.25    0.35
   3  -5   5   15.44    0.36
   3  -5   5   16.39    0.36
   3  -5   5   15.71    0.35
   3  -5   5   15.37    0.37
  -4   5  -5    0.39    0.04
   4  -5   5    0.26    0.03
  -5   5  -5    3.68    0.11
   5  -5   5    3.70    0.12
  -6   5  -5    0.07    0.03
   6  -5   5    0.10    0.03
  -7   5  -5   12.37    0.31
   7  -5   5   11.99    0.30
  -8   5  -5    0.39    0.05
   8  -5   5    0.40    0.05
  -9   5  -5    0.10    0.04
   9  -5   5    0.04    0.03
 -10   5  -5    0.23    0.05
  10  -5   5    0.24    0.05
  10   4  -5    0.96    0.07
 -10  -4   5    0.93    0.08
   9   4  -5    0.87    0.06
  -9  -4   5    0.81    0.08
   8   4  -5    0.00    0.03
  -8  -4   5    0.03    0.04
   7   4  -5    0.63    0.05
  -7  -4   5    0.63    0.06
   6   4  -5    0.55    0.04
  -6  -4   5    0.53    0.05
   5   4  -5    0.08    0.02
  -5  -4   5    0.13    0.03
   4   4  -5    6.41    0.16
   4   4  -5    6.41    0.16
  -4  -4   5    6.65    0.17
  -4  -4   5    6.29    0.18
   3   4  -5    0.56    0.04
   3   4  -5    0.63    0.04
  -3  -4   5    0.63    0.06
  -3  -4   5    0.70    0.05
  -3  -4   5    0.71    0.05
   2   4  -5    0.84    0.04
   2   4  -5    0.94    0.06
   2   4  -5    0.91    0.04
   2   4  -5    0.94    0.04
  -2  -4   5    0.89    0.05
  -2  -4   5    0.85    0.05
  -2  -4   5    0.82    0.05
   1   4  -5    0.12    0.03
   1   4  -5    0.10    0.02
   1   4  -5    0.09    0.02
   1   4  -5    0.12    0.02
  -1  -4   5    0.12    0.02
  -1  -4   5    0.07    0.02
  -1  -4   5    0.10    0.02
   0   4  -5    5.32    0.12
   0   4  -5    5.37    0.14
   0   4  -5    5.32    0.15
   0   4  -5    5.54    0.13
   0   4  -5    5.32    0.12
   0  -4   5    5.49    0.14
   0  -4   5    5.42    0.14
   0  -4   5    5.03    0.14
   0  -4   5    4.88    0.13
  -1   4  -5   30.56    0.65
  -1   4  -5   30.18    0.63
  -1   4  -5   29.75    0.68
  -1   4  -5   29.65    0.63
  -1   4  -5   30.24    0.61
  -1   4  -5   29.08    0.61
   1  -4   5   29.87    0.65
   1  -4   5   31.09    0.63
   1  -4   5   30.43    0.63
   1  -4   5   30.40    0.64
  -2   4  -5   10.38    0.22
  -2   4  -5   10.49    0.24
  -2   4  -5   10.16    0.23
   2  -4   5   10.04    0.23
   2  -4   5   10.02    0.24
   2  -4   5   10.33    0.24
  -3   4  -5    5.84    0.15
  -3   4  -5    5.73    0.14
  -3   4  -5    5.81    0.14
  -3   4  -5    5.75    0.14
   3  -4   5    5.62    0.15
   3  -4   5    5.73    0.15
  -4   4  -5   -0.02    0.02
  -4   4  -5    0.00    0.02
  -4   4  -5    0.00    0.02
   4  -4   5   -0.01    0.02
   4  -4   5   -0.01    0.02
  -5   4  -5    0.15    0.03
   5  -4   5    0.13    0.03
  -6   4  -5    3.17    0.11
   6  -4   5    3.02    0.10
  -7   4  -5    1.84    0.08
   7  -4   5    1.71    0.08
  -8   4  -5    1.90    0.09
   8  -4   5    1.82    0.09
  -9   4  -5    0.25    0.05
   9  -4   5    0.25    0.04
 -10   4  -5   -0.01    0.04
  10  -4   5    0.03    0.03
  10   3  -5    0.23    0.04
 -10  -3   5    0.23    0.05
   9   3  -5    8.17    0.22
  -9  -3   5    8.19    0.25
   8   3  -5    1.21    0.07
  -8  -3   5    1.22    0.08
   7   3  -5    1.48    0.07
  -7  -3   5    1.42    0.08
   6   3  -5    0.50    0.04
  -6  -3   5    0.48    0.05
   5   3  -5    1.51    0.06
  -5  -3   5    1.61    0.07
   4   3  -5  136.52    3.53
   4   3  -5  133.67    3.26
  -4  -3   5  130.62    2.66
  -4  -3   5  132.35    2.82
   3   3  -5    0.05    0.02
   3   3  -5    0.00    0.02
   3   3  -5    0.03    0.02
   3   3  -5    0.02    0.02
  -3  -3   5    0.01    0.02
  -3  -3   5    0.00    0.02
   2   3  -5    0.75    0.05
   2   3  -5    0.77    0.04
   2   3  -5    0.65    0.05
   2   3  -5    0.68    0.03
   1   3  -5    0.26    0.03
   1   3  -5    0.29    0.03
   1   3  -5    0.30    0.02
   1   3  -5    0.25    0.02
  -1  -3   5    0.27    0.02
  -1  -3   5    0.24    0.03
   0   3  -5    1.25    0.04
   0   3  -5    1.23    0.04
   0   3  -5    1.27    0.05
   0   3  -5    1.23    0.05
   0  -3   5    1.22    0.04
  -1   3  -5    0.95    0.03
  -1   3  -5    0.96    0.03
  -1   3  -5    0.89    0.04
  -1   3  -5    0.91    0.05
  -1   3  -5    0.91    0.03
   1  -3   5    0.94    0.03
  -2   3  -5    0.41    0.03
  -2   3  -5    0.43    0.03
  -2   3  -5    0.44    0.03
  -2   3  -5    0.56    0.03
   2  -3   5    0.42    0.03
  -3   3  -5    2.02    0.07
  -3   3  -5    1.92    0.07
  -3   3  -5    2.14    0.06
  -3   3  -5    2.29    0.07
  -3   3  -5    2.14    0.07
   3  -3   5    2.00    0.05
   3  -3   5    1.87    0.07
   3  -3   5    2.02    0.07
  -4   3  -5   33.23    0.66
  -4   3  -5   31.53    0.68
  -4   3  -5   32.16    0.66
   4  -3   5   32.02    0.68
   4  -3   5   31.21    0.66
  -5   3  -5    0.07    0.02
  -5   3  -5    0.10    0.02
  -5   3  -5    0.10    0.02
   5  -3   5    0.10    0.02
  -6   3  -5    1.38    0.07
   6  -3   5    1.26    0.06
  -7   3  -5    0.58    0.06
   7  -3   5    0.62    0.05
  -8   3  -5   -0.03    0.03
   8  -3   5    0.00    0.03
  -9   3  -5   -0.04    0.03
   9  -3   5   -0.02    0.03
 -10   3  -5    0.42    0.06
  10  -3   5    0.42    0.05
 -11   3  -5    0.05    0.04
  11  -3   5    0.01    0.03
  10   2  -5   -0.01    0.03
 -10  -2   5    0.04    0.04
   9   2  -5    3.67    0.13
  -9  -2   5    3.83    0.15
   8   2  -5   -0.04    0.03
  -8  -2   5   -0.04    0.03
   7   2  -5    0.88    0.05
  -7  -2   5    0.89    0.06
   6   2  -5    2.53    0.09
  -6  -2   5    2.43    0.10
   5   2  -5   13.86    0.30
   5   2  -5   13.80    0.33
  -5  -2   5   13.37    0.35
  -5  -2   5   13.07    0.32
   4   2  -5    1.57    0.06
   4   2  -5    1.57    0.06
   4   2  -5    1.62    0.07
  -4  -2   5    1.52    0.08
  -4  -2   5    1.66    0.07
   3   2  -5    0.16    0.02
   3   2  -5    0.19    0.03
  -3  -2   5    0.20    0.03
   2   2  -5   14.83    0.33
   2   2  -5   14.48    0.35
   2   2  -5   13.86    0.30
   1   2  -5    0.38    0.03
   1   2  -5    0.33    0.02
   1   2  -5    0.32    0.03
   1   2  -5    0.39    0.02
   0   2  -5    0.84    0.04
   0   2  -5    0.78    0.03
   0   2  -5    0.84    0.04
   0   2  -5    0.84    0.03
   0   2  -5    0.81    0.03
  -1   2  -5    0.12    0.01
  -1   2  -5    0.11    0.02
  -1   2  -5    0.10    0.01
  -1   2  -5    0.15    0.01
  -1   2  -5    0.11    0.01
  -2   2  -5    9.52    0.21
  -2   2  -5    9.34    0.22
  -2   2  -5    9.71    0.21
  -2   2  -5    9.48    0.22
   2  -2   5    9.44    0.23
  -3   2  -5    1.39    0.05
  -3   2  -5    1.38    0.05
  -3   2  -5    1.33    0.05
  -3   2  -5    1.35    0.05
  -4   2  -5    1.45    0.06
  -4   2  -5    1.43    0.05
  -4   2  -5    1.40    0.05
   4  -2   5    1.47    0.06
  -5   2  -5    2.52    0.08
  -5   2  -5    2.42    0.09
  -5   2  -5    2.54    0.08
   5  -2   5    2.49    0.08
   6  -2   5    0.19    0.03
  -7   2  -5    2.39    0.10
   7  -2   5    2.51    0.09
  -8   2  -5    0.00    0.03
   8  -2   5    0.02    0.03
  -9   2  -5    0.33    0.05
   9  -2   5    0.35    0.04
 -10   2  -5    0.34    0.06
  10  -2   5    0.30    0.05
 -11   2  -5    0.29    0.06
  11  -2   5    0.31    0.05
  10   1  -5    0.20    0.04
 -10  -1   5    0.21    0.05
   9   1  -5    0.14    0.04
   8   1  -5    3.32    0.12
  -8  -1   5    3.32    0.13
   7   1  -5    7.52    0.20
  -7  -1   5    7.63    0.22
  -6  -1   5    1.00    0.06
   5   1  -5    9.34    0.22
   5   1  -5    9.19    0.24
  -5  -1   5    9.29    0.26
  -5  -1   5    8.99    0.23
   4   1  -5    0.14    0.03
   4   1  -5    0.11    0.02
  -4  -1   5    0.07    0.03
  -4  -1   5    0.08    0.02
   3   1  -5   23.95    0.49
   3   1  -5   23.47    0.50
   3   1  -5   23.56    0.51
  -3  -1   5   24.65    0.52
  -3  -1   5   23.02    0.55
   2   1  -5   48.41    0.98
   2   1  -5   47.46    1.06
   2   1  -5   46.91    1.00
  -2  -1   5   47.29    1.03
  -2  -1   5   48.11    1.00
  -2  -1   5   47.90    1.06
   1   1  -5    0.34    0.02
   1   1  -5    0.32    0.03
   1   1  -5    0.32    0.03
  -1  -1   5    0.40    0.01
  -1  -1   5    0.33    0.02
   0   1  -5   37.41    0.79
   0   1  -5   38.84    1.05
   0   1  -5   38.52    0.77
   0   1  -5   38.35    0.85
   0   1  -5   38.49    0.78
   0  -1   5   38.18    0.81
  -1   1  -5  120.29    2.55
  -1   1  -5  123.57    2.60
  -1   1  -5  127.07    2.53
  -1   1  -5  126.56    2.60
   1  -1   5  129.05    3.41
   1  -1   5  127.47    2.61
  -2   1  -5   16.91    0.36
  -2   1  -5   17.22    0.35
  -2   1  -5   17.05    0.36
   2  -1   5   17.00    0.36
   2  -1   5   17.23    0.40
  -3   1  -5   76.11    1.55
  -3   1  -5   74.80    1.56
  -4   1  -5    0.14    0.02
  -4   1  -5    0.12    0.02
  -4   1  -5    0.13    0.02
  -5   1  -5   25.81    0.53
  -5   1  -5   25.33    0.53
  -5   1  -5   25.07    0.57
   5  -1   5   23.55    0.53
  -6   1  -5    6.66    0.17
  -6   1  -5    6.35    0.17
   6  -1   5    6.54    0.17
   7  -1   5    5.71    0.16
  -8   1  -5   19.11    0.45
   8  -1   5   18.88    0.43
  -9   1  -5    0.63    0.06
   9  -1   5    0.63    0.05
 -10   1  -5    0.01    0.03
 -11   1  -5    0.05    0.04
  10   0  -5    1.92    0.09
 -10   0   5    1.66    0.10
   9   0  -5    1.63    0.08
   8   0  -5    1.50    0.08
  -8   0   5    1.49    0.09
   7   0  -5    0.08    0.03
  -7   0   5    0.07    0.03
  -6   0   5    1.42    0.07
   5   0  -5    0.14    0.03
   5   0  -5    0.13    0.02
  -5   0   5    0.11    0.03
  -5   0   5    0.14    0.03
   4   0  -5    7.80    0.19
   4   0  -5    7.72    0.18
   4   0  -5    7.97    0.20
  -4   0   5    7.90    0.21
   3   0  -5    0.00    0.01
   3   0  -5    0.01    0.01
   3   0  -5    0.02    0.01
  -3   0   5   -0.01    0.01
  -3   0   5    0.01    0.01
  -3   0   5    0.02    0.01
   2   0  -5    9.69    0.24
   2   0  -5    9.79    0.22
   2   0  -5    9.72    0.21
   2   0  -5    9.77    0.21
  -2   0   5    9.59    0.21
  -2   0   5    9.40    0.24
  -2   0   5    9.82    0.22
   1   0  -5    8.54    0.19
   1   0  -5    8.67    0.18
   1   0  -5    8.39    0.18
   1   0  -5    8.19    0.21
   1   0  -5    8.38    0.19
  -1   0   5    8.63    0.19
  -1   0   5    8.38    0.18
  -1   0  -5    7.43    0.16
  -1   0  -5    7.53    0.16
  -1   0  -5    7.34    0.16
  -1   0  -5    7.58    0.16
   1   0   5    7.39    0.16
   1   0   5    7.29    0.19
  -2   0  -5    1.61    0.05
  -2   0  -5    1.59    0.05
  -2   0  -5    1.56    0.05
  -2   0  -5    1.57    0.06
  -2   0  -5    1.59    0.05
   2   0   5    1.62    0.05
   2   0   5    1.66    0.05
  -3   0  -5   -0.09    0.01
  -3   0  -5   -0.07    0.01
  -3   0  -5   -0.10    0.01
  -3   0  -5   -0.07    0.01
   3   0   5   -0.06    0.01
  -4   0  -5    1.78    0.06
  -4   0  -5    1.70    0.06
  -4   0  -5    1.74    0.06
  -4   0  -5    1.73    0.06
  -5   0  -5    0.38    0.03
  -6   0  -5    1.61    0.07
  -6   0  -5    1.66    0.07
   6   0   5    1.54    0.06
   7   0   5   -0.01    0.02
  -8   0  -5    0.69    0.06
   8   0   5    0.73    0.06
  -9   0  -5    0.07    0.04
   9   0   5    0.07    0.03
 -10   0  -5    0.64    0.07
 -11   0  -5    0.07    0.04
  10  -1  -5    0.00    0.03
   9  -1  -5    0.39    0.05
   8  -1  -5    6.65    0.19
  -8   1   5    6.74    0.20
   7  -1  -5   67.19    1.41
  -7   1   5   67.52    1.42
   6  -1  -5    0.95    0.05
   6  -1  -5    0.88    0.06
  -6   1   5    0.90    0.06
  -6   1   5    0.89    0.06
   5  -1  -5    3.21    0.09
   5  -1  -5    3.17    0.10
   5  -1  -5    3.27    0.10
   5  -1  -5    3.16    0.11
  -5   1   5    3.22    0.12
  -5   1   5    3.25    0.10
   4  -1  -5    0.79    0.04
   4  -1  -5    0.80    0.05
   4  -1  -5    0.82    0.04
   4  -1  -5    0.79    0.04
  -4   1   5    0.77    0.05
   3  -1  -5    2.18    0.06
   3  -1  -5    2.04    0.06
   3  -1  -5    2.18    0.08
   3  -1  -5    2.27    0.06
  -3   1   5    2.09    0.07
  -3   1   5    2.19    0.06
  -3   1   5    2.13    0.08
   2  -1  -5  132.36    2.66
   2  -1  -5  132.45    2.73
   2  -1  -5  124.35    3.44
   2  -1  -5  130.30    2.73
   2  -1  -5  134.30    2.82
   2  -1  -5  133.83    3.44
  -2   1   5  131.20    2.70
  -2   1   5  131.05    2.81
   1  -1  -5   11.11    0.23
   1  -1  -5   10.91    0.23
   1  -1  -5   11.01    0.24
   1  -1  -5   11.33    0.25
   1  -1  -5   10.92    0.26
  -1   1   5   10.99    0.23
  -1   1   5   11.26    0.24
  -1   1   5   10.75    0.28
   0  -1  -5    7.43    0.16
   0  -1  -5    7.45    0.16
   0  -1  -5    7.49    0.16
   0  -1  -5    7.47    0.16
   0  -1  -5    7.44    0.17
   0   1   5    7.37    0.19
  -1  -1  -5  133.28    2.70
  -1  -1  -5  134.11    3.08
  -1  -1  -5  130.66    2.88
  -1  -1  -5  130.54    2.68
  -1  -1  -5  132.72    2.71
   1   1   5  131.46    3.90
  -2  -1  -5   64.83    1.35
  -2  -1  -5   64.92    1.33
  -2  -1  -5   67.04    1.53
  -2  -1  -5   66.23    1.37
   2   1   5   66.15    1.34
  -3  -1  -5   27.33    0.54
  -3  -1  -5   26.77    0.55
  -3  -1  -5   26.80    0.55
  -3  -1  -5   26.49    0.56
  -3  -1  -5   27.14    0.62
   3   1   5   26.73    0.55
  -4  -1  -5   53.92    1.09
  -4  -1  -5   53.40    1.09
  -4  -1  -5   54.45    1.40
  -4  -1  -5   53.28    1.11
   4   1   5   54.96    1.10
  -5  -1  -5    1.03    0.05
  -5  -1  -5    1.06    0.05
  -5  -1  -5    1.09    0.05
  -5  -1  -5    0.94    0.05
  -6  -1  -5    3.99    0.12
  -6  -1  -5    4.18    0.12
  -6  -1  -5    4.00    0.12
  -6  -1  -5    4.22    0.12
  -7  -1  -5   10.06    0.25
  -7  -1  -5   10.09    0.26
   7   1   5   10.29    0.24
  -8  -1  -5    7.45    0.21
   8   1   5    7.58    0.19
  -9  -1  -5    6.32    0.20
   9   1   5    6.63    0.18
 -10  -1  -5    0.13    0.04
 -11  -1  -5    0.16    0.05
  10  -2  -5    0.00    0.04
   9  -2  -5    0.03    0.03
   8  -2  -5    0.59    0.06
  -8   2   5    0.66    0.07
   7  -2  -5    2.41    0.10
  -7   2   5    2.37    0.10
   6  -2  -5    4.03    0.13
   6  -2  -5    4.04    0.12
   6  -2  -5    3.95    0.12
  -6   2   5    4.05    0.13
  -6   2   5    3.91    0.14
   5  -2  -5    0.00    0.02
   5  -2  -5    0.00    0.01
   5  -2  -5   -0.01    0.02
  -5   2   5   -0.01    0.02
   4  -2  -5    1.65    0.07
   4  -2  -5    1.82    0.07
   4  -2  -5    1.71    0.06
   4  -2  -5    1.78    0.06
  -4   2   5    1.75    0.07
  -4   2   5    1.76    0.06
   3  -2  -5    5.51    0.15
   3  -2  -5    5.70    0.14
   3  -2  -5    5.45    0.13
   3  -2  -5    5.65    0.14
   3  -2  -5    5.62    0.14
  -3   2   5    5.61    0.15
  -3   2   5    5.78    0.13
  -3   2   5    5.84    0.15
  -3   2   5    5.49    0.16
   2  -2  -5    6.48    0.15
   2  -2  -5    6.45    0.16
   2  -2  -5    6.28    0.14
   2  -2  -5    6.20    0.15
   2  -2  -5    6.59    0.17
   2  -2  -5    6.36    0.15
   2  -2  -5    6.24    0.14
  -2   2   5    6.13    0.18
  -2   2   5    6.41    0.16
   1  -2  -5   16.20    0.33
   1  -2  -5   16.37    0.33
   1  -2  -5   16.08    0.34
   1  -2  -5   16.04    0.37
   1  -2  -5   16.07    0.33
   1  -2  -5   16.58    0.36
  -1   2   5   15.65    0.39
  -1   2   5   16.60    0.36
   0  -2  -5    2.46    0.08
   0  -2  -5    2.55    0.07
   0  -2  -5    2.41    0.06
   0   2   5    2.44    0.08
  -1  -2  -5    2.72    0.06
  -1  -2  -5    2.79    0.09
  -2  -2  -5    0.22    0.02
  -2  -2  -5    0.24    0.02
  -2  -2  -5    0.21    0.01
  -2  -2  -5    0.19    0.01
  -2  -2  -5    0.18    0.01
  -3  -2  -5   12.92    0.27
  -3  -2  -5   13.30    0.27
  -3  -2  -5   13.29    0.28
  -3  -2  -5   13.17    0.28
  -3  -2  -5   12.84    0.28
  -4  -2  -5    0.12    0.02
  -4  -2  -5    0.10    0.02
  -4  -2  -5    0.10    0.02
  -4  -2  -5    0.11    0.02
   4   2   5    0.09    0.01
  -5  -2  -5    0.92    0.05
  -5  -2  -5    0.85    0.04
  -5  -2  -5    0.92    0.05
  -5  -2  -5    0.87    0.05
   5   2   5    0.94    0.04
  -6  -2  -5    0.44    0.04
  -6  -2  -5    0.44    0.04
  -6  -2  -5    0.40    0.04
  -7  -2  -5    0.09    0.03
  -7  -2  -5    0.04    0.02
  -8  -2  -5    0.08    0.03
   8   2   5    0.09    0.02
  -9  -2  -5    1.42    0.09
 -10  -2  -5    0.74    0.07
 -11  -2  -5    0.19    0.05
  10  -3  -5    0.11    0.04
   9  -3  -5    1.35    0.08
   8  -3  -5    0.80    0.06
   7  -3  -5   41.56    0.90
   7  -3  -5   42.41    0.88
   6  -3  -5   52.35    1.10
   6  -3  -5   52.32    1.07
   6  -3  -5   52.76    1.10
  -6   3   5   52.49    1.18
   5  -3  -5    0.73    0.05
   5  -3  -5    0.83    0.05
   5  -3  -5    0.79    0.04
  -5   3   5    0.74    0.05
   4  -3  -5   -0.01    0.02
   4  -3  -5    0.01    0.01
   4  -3  -5   -0.01    0.01
   4  -3  -5   -0.01    0.02
  -4   3   5    0.00    0.01
  -4   3   5   -0.01    0.01
   3  -3  -5   13.61    0.30
   3  -3  -5   13.50    0.30
   3  -3  -5   14.05    0.33
   3  -3  -5   13.90    0.29
   3  -3  -5   13.85    0.30
  -3   3   5   13.60    0.28
  -3   3   5   13.30    0.34
   2  -3  -5  177.38    3.60
   2  -3  -5  172.26    3.58
   2  -3  -5  171.18    4.11
   2  -3  -5  178.47    3.60
   2  -3  -5  175.67    3.92
   2  -3  -5  176.05    3.61
   2  -3  -5  176.43    3.79
   2  -3  -5  178.04    3.56
  -2   3   5  170.10    4.08
  -2   3   5  175.36    3.78
   1  -3  -5    8.14    0.17
   1  -3  -5    8.09    0.20
   1  -3  -5    7.87    0.20
   1  -3  -5    8.09    0.17
   1  -3  -5    7.95    0.17
   1  -3  -5    8.21    0.17
  -1   3   5    8.20    0.19
  -1   3   5    8.16    0.21
   0  -3  -5    1.10    0.04
   0   3   5    1.19    0.05
  -2  -3  -5   48.33    0.98
  -2  -3  -5   48.10    0.98
  -2  -3  -5   49.46    1.11
  -3  -3  -5   45.69    0.94
  -3  -3  -5   45.18    0.92
  -3  -3  -5   45.49    0.93
  -3  -3  -5   46.40    0.91
  -3  -3  -5   44.21    0.91
  -3  -3  -5   44.29    0.92
  -4  -3  -5   40.95    0.82
  -4  -3  -5   40.39    0.82
  -4  -3  -5   40.94    0.84
  -4  -3  -5   40.15    0.83
  -4  -3  -5   40.92    0.83
  -5  -3  -5   14.47    0.31
  -5  -3  -5   14.57    0.31
  -5  -3  -5   14.11    0.32
  -5  -3  -5   14.22    0.31
   5   3   5   14.30    0.30
  -6  -3  -5    0.36    0.03
  -6  -3  -5    0.37    0.04
  -6  -3  -5    0.37    0.04
  -7  -3  -5    3.88    0.12
  -7  -3  -5    3.75    0.12
  -8  -3  -5   21.10    0.47
  -8  -3  -5   20.58    0.48
  -9  -3  -5    1.34    0.09
 -10  -3  -5    0.14    0.04
 -11  -3  -5    0.28    0.06
  10  -4  -5    1.12    0.08
   9  -4  -5   -0.01    0.03
   8  -4  -5    1.27    0.08
   7  -4  -5    7.21    0.20
   7  -4  -5    7.31    0.19
  -7   4   5    7.53    0.22
   6  -4  -5    0.45    0.04
   6  -4  -5    0.50    0.04
  -6   4   5    0.42    0.05
   5  -4  -5    0.87    0.05
   5  -4  -5    0.83    0.05
   5  -4  -5    0.84    0.05
   5  -4  -5    0.80    0.05
  -5   4   5    0.91    0.05
   4  -4  -5    0.86    0.05
   4  -4  -5    0.87    0.04
   4  -4  -5    0.88    0.04
   4  -4  -5    0.94    0.05
   4  -4  -5    0.85    0.05
   4  -4  -5    0.83    0.04
  -4   4   5    0.86    0.03
   3  -4  -5    7.60    0.18
   3  -4  -5    7.54    0.20
   3  -4  -5    7.79    0.18
   3  -4  -5    7.59    0.18
   3  -4  -5    7.75    0.18
   3  -4  -5    7.57    0.17
   2  -4  -5   29.56    0.60
   2  -4  -5   29.51    0.60
   2  -4  -5   29.98    0.61
   2  -4  -5   30.03    0.59
   2  -4  -5   29.30    0.65
   2  -4  -5   28.29    0.60
   2  -4  -5   29.50    0.70
   2  -4  -5   30.09    0.66
   2  -4  -5   30.06    0.61
  -2   4   5   28.65    0.69
   1  -4  -5   19.24    0.43
   1  -4  -5   19.31    0.38
   1  -4  -5   18.54    0.43
   1  -4  -5   18.83    0.46
   1  -4  -5   18.25    0.38
  -1   4   5   19.36    0.46
   0  -4  -5    3.30    0.10
  -1  -4  -5    0.91    0.05
  -1  -4  -5    0.93    0.04
  -3  -4  -5    1.77    0.05
  -3  -4  -5    1.69    0.04
  -3  -4  -5    1.77    0.05
  -3  -4  -5    1.76    0.05
  -3  -4  -5    1.70    0.05
  -4  -4  -5    8.26    0.18
  -4  -4  -5    8.19    0.19
  -4  -4  -5    8.24    0.18
  -4  -4  -5    8.10    0.18
  -4  -4  -5    8.04    0.19
  -5  -4  -5    0.00    0.01
  -5  -4  -5    0.01    0.02
  -5  -4  -5    0.00    0.02
  -5  -4  -5    0.00    0.02
  -5  -4  -5   -0.01    0.02
  -6  -4  -5    0.09    0.02
  -6  -4  -5    0.11    0.02
  -6  -4  -5    0.10    0.02
  -6  -4  -5    0.10    0.02
  -6  -4  -5    0.12    0.03
  -7  -4  -5    0.94    0.06
  -7  -4  -5    0.93    0.06
  -8  -4  -5    1.00    0.07
  -8  -4  -5    1.09    0.07
  -9  -4  -5    0.40    0.06
 -10  -4  -5    0.82    0.07
 -11  -4  -5    0.22    0.05
  10  -5  -5    0.24    0.05
   9  -5  -5    0.36    0.05
   8  -5  -5    1.43    0.08
   7  -5  -5   19.99    0.44
   7  -5  -5   19.65    0.45
   6  -5  -5    1.96    0.08
   6  -5  -5    1.99    0.08
  -6   5   5    1.99    0.09
   5  -5  -5   17.09    0.37
   5  -5  -5   16.12    0.37
   5  -5  -5   16.89    0.38
   5  -5  -5   16.73    0.41
   5  -5  -5   16.55    0.36
  -5   5   5   16.60    0.39
   4  -5  -5   27.86    0.59
   4  -5  -5   28.00    0.59
   4  -5  -5   28.48    0.64
   4  -5  -5   27.91    0.58
   4  -5  -5   28.34    0.59
   4  -5  -5   27.70    0.59
   3  -5  -5   -0.01    0.01
   3  -5  -5    0.03    0.02
   3  -5  -5    0.01    0.01
   3  -5  -5    0.05    0.02
   3  -5  -5    0.00    0.01
   3  -5  -5    0.03    0.01
   2  -5  -5   81.31    1.64
   2  -5  -5   81.76    1.98
   2  -5  -5   81.90    1.64
   2  -5  -5   80.54    1.79
   2  -5  -5   81.26    1.66
   2  -5  -5   79.23    1.74
   2  -5  -5   82.02    1.68
   2  -5  -5   81.34    1.85
   1  -5  -5   21.02    0.47
   1  -5  -5   20.68    0.42
   1  -5  -5   20.75    0.46
   1  -5  -5   20.74    0.50
   1  -5  -5   19.88    0.42
   0  -5  -5   12.93    0.31
   0  -5  -5   13.01    0.33
  -1  -5  -5   -0.02    0.01
  -3  -5  -5    3.70    0.08
  -3  -5  -5    3.65    0.09
  -3  -5  -5    3.53    0.09
  -3  -5  -5    3.50    0.08
  -4  -5  -5    1.73    0.05
  -4  -5  -5    1.54    0.06
  -4  -5  -5    1.71    0.06
  -4  -5  -5    1.64    0.05
  -4  -5  -5    1.61    0.06
  -5  -5  -5    0.06    0.02
  -5  -5  -5    0.04    0.02
  -5  -5  -5    0.04    0.02
  -5  -5  -5    0.04    0.02
  -5  -5  -5    0.07    0.02
  -6  -5  -5    0.63    0.04
  -6  -5  -5    0.58    0.04
  -6  -5  -5    0.52    0.04
  -6  -5  -5    0.53    0.04
  -7  -5  -5    0.08    0.03
  -7  -5  -5    0.11    0.03
  -8  -5  -5    1.36    0.08
  -8  -5  -5    1.43    0.08
  -9  -5  -5    0.11    0.04
  -9  -5  -5    0.11    0.04
 -10  -5  -5   -0.01    0.04
 -11  -5  -5    0.12    0.05
   9  -6  -5    0.13    0.04
   8  -6  -5    0.12    0.03
   7  -6  -5    4.54    0.14
   7  -6  -5    4.79    0.15
   6  -6  -5    1.96    0.10
   6  -6  -5    1.93    0.08
   6  -6  -5    1.87    0.08
   5  -6  -5    1.30    0.06
   5  -6  -5    1.27    0.06
   5  -6  -5    1.23    0.06
   5  -6  -5    1.14    0.07
   4  -6  -5    0.32    0.03
   4  -6  -5    0.36    0.04
   4  -6  -5    0.35    0.04
   4  -6  -5    0.37    0.03
   4  -6  -5    0.43    0.04
   4  -6  -5    0.39    0.05
   3  -6  -5    4.30    0.11
   3  -6  -5    4.27    0.11
   3  -6  -5    4.31    0.11
   3  -6  -5    4.23    0.14
   3  -6  -5    4.26    0.14
   3  -6  -5    4.24    0.11
   3  -6  -5    4.08    0.11
   2  -6  -5    8.20    0.23
   2  -6  -5    8.36    0.18
   2  -6  -5    8.35    0.19
   2  -6  -5    8.58    0.23
   2  -6  -5    8.39    0.19
   2  -6  -5    8.60    0.19
   2  -6  -5    8.18    0.19
   1  -6  -5    4.65    0.11
   1  -6  -5    4.35    0.14
   1  -6  -5    4.51    0.10
   1  -6  -5    4.18    0.14
   1  -6  -5    4.39    0.10
   0  -6  -5    5.91    0.16
   0  -6  -5    5.52    0.17
  -1  -6  -5    0.75    0.05
  -2  -6  -5    0.09    0.01
  -2  -6  -5    0.09    0.02
  -2  -6  -5    0.08    0.01
  -3  -6  -5    1.01    0.04
  -3  -6  -5    1.03    0.03
  -3  -6  -5    1.01    0.04
  -4  -6  -5   13.11    0.29
  -4  -6  -5   13.15    0.27
  -4  -6  -5   13.14    0.28
  -4  -6  -5   13.14    0.28
  -4  -6  -5   12.73    0.29
  -5  -6  -5    3.85    0.11
  -5  -6  -5    4.09    0.10
  -5  -6  -5    3.98    0.10
  -5  -6  -5    3.90    0.11
  -5  -6  -5    3.85    0.11
  -5  -6  -5    3.88    0.12
  -6  -6  -5    2.33    0.08
  -6  -6  -5    2.45    0.09
  -6  -6  -5    2.52    0.09
  -6  -6  -5    2.41    0.09
  -7  -6  -5    0.59    0.05
  -7  -6  -5    0.60    0.05
  -8  -6  -5    0.49    0.05
  -8  -6  -5    0.46    0.05
  -9  -6  -5    0.91    0.07
  -9  -6  -5    0.86    0.07
 -10  -6  -5    0.04    0.04
   9  -7  -5    0.38    0.05
   8  -7  -5    0.77    0.06
   7  -7  -5    0.07    0.03
   7  -7  -5    0.03    0.03
   6  -7  -5   21.48    0.48
   6  -7  -5   20.99    0.47
   6  -7  -5   21.52    0.53
   5  -7  -5    0.19    0.03
   5  -7  -5    0.24    0.03
   5  -7  -5    0.23    0.04
   5  -7  -5    0.19    0.03
   4  -7  -5    0.41    0.05
   4  -7  -5    0.54    0.04
   4  -7  -5    0.47    0.04
   4  -7  -5    0.51    0.04
   3  -7  -5    5.65    0.14
   3  -7  -5    5.70    0.18
   3  -7  -5    5.64    0.14
   3  -7  -5    5.68    0.14
   3  -7  -5    5.75    0.14
   3  -7  -5    5.75    0.18
   3  -7  -5    5.67    0.14
   2  -7  -5    3.88    0.14
   2  -7  -5    4.12    0.14
   2  -7  -5    4.67    0.11
   2  -7  -5    4.27    0.11
   2  -7  -5    4.14    0.11
   2  -7  -5    4.02    0.10
   1  -7  -5    1.30    0.07
   1  -7  -5    1.27    0.04
   1  -7  -5    1.33    0.04
   1  -7  -5    1.22    0.04
   1  -7  -5    1.26    0.04
   1  -7  -5    1.18    0.07
   1  -7  -5    1.25    0.04
   0  -7  -5    0.36    0.04
   0  -7  -5    0.36    0.02
   0  -7  -5    0.36    0.04
   0  -7  -5    0.38    0.02
  -1  -7  -5    0.43    0.02
  -1  -7  -5    0.43    0.04
  -1  -7  -5    0.44    0.02
  -2  -7  -5    0.31    0.02
  -2  -7  -5    0.28    0.02
  -2  -7  -5    0.31    0.04
  -2  -7  -5    0.30    0.02
  -3  -7  -5    3.18    0.07
  -3  -7  -5    3.11    0.09
  -3  -7  -5    3.26    0.08
  -4  -7  -5   20.15    0.43
  -4  -7  -5   20.78    0.44
  -4  -7  -5   20.57    0.42
  -4  -7  -5   20.61    0.43
  -4  -7  -5   21.17    0.45
  -5  -7  -5    0.60    0.04
  -5  -7  -5    0.68    0.05
  -5  -7  -5    0.61    0.04
  -5  -7  -5    0.59    0.05
  -6  -7  -5    0.36    0.04
  -6  -7  -5    0.36    0.04
  -6  -7  -5    0.34    0.04
  -7  -7  -5    0.35    0.05
  -7  -7  -5    0.39    0.05
  -7  -7  -5    0.34    0.04
  -8  -7  -5    3.02    0.12
  -8  -7  -5    3.03    0.12
  -9  -7  -5   -0.01    0.04
 -10  -7  -5    3.18    0.15
   8  -8  -5    0.65    0.06
   7  -8  -5    0.25    0.04
   7  -8  -5    0.16    0.04
   6  -8  -5    0.66    0.06
   6  -8  -5    0.75    0.07
   6  -8  -5    0.84    0.06
   5  -8  -5    6.85    0.18
   5  -8  -5    7.06    0.18
   5  -8  -5    7.02    0.22
   5  -8  -5    6.80    0.18
   4  -8  -5    0.07    0.04
   4  -8  -5    0.08    0.03
   4  -8  -5    0.06    0.02
   4  -8  -5    0.09    0.02
   4  -8  -5    0.07    0.02
   3  -8  -5    0.29    0.03
   3  -8  -5    0.37    0.05
   3  -8  -5    0.31    0.03
   3  -8  -5    0.35    0.03
   3  -8  -5    0.31    0.03
   3  -8  -5    0.34    0.04
   3  -8  -5    0.37    0.05
   2  -8  -5    5.01    0.13
   2  -8  -5    5.26    0.13
   2  -8  -5    5.21    0.17
   2  -8  -5    5.05    0.13
   2  -8  -5    5.07    0.17
   2  -8  -5    5.08    0.13
   2  -8  -5    5.11    0.12
   1  -8  -5    6.84    0.21
   1  -8  -5    7.32    0.16
   1  -8  -5    7.25    0.16
   1  -8  -5    7.31    0.21
   1  -8  -5    7.02    0.16
   1  -8  -5    7.21    0.16
   0  -8  -5    4.71    0.11
   0  -8  -5    4.62    0.15
   0  -8  -5    4.82    0.11
   0  -8  -5    4.63    0.11
   0  -8  -5    4.63    0.10
   0  -8  -5    4.82    0.15
  -1  -8  -5    4.33    0.10
  -1  -8  -5    4.34    0.11
  -1  -8  -5    4.51    0.14
  -1  -8  -5    4.43    0.10
  -2  -8  -5    2.99    0.07
  -2  -8  -5    3.00    0.11
  -2  -8  -5    3.08    0.07
  -2  -8  -5    2.98    0.09
  -2  -8  -5    3.00    0.08
  -3  -8  -5    0.01    0.02
  -3  -8  -5    0.00    0.02
  -3  -8  -5   -0.01    0.02
  -3  -8  -5    0.01    0.01
  -4  -8  -5    0.05    0.02
  -4  -8  -5    0.04    0.02
  -4  -8  -5    0.02    0.02
  -4  -8  -5    0.03    0.02
  -4  -8  -5    0.03    0.02
  -5  -8  -5    4.14    0.12
  -5  -8  -5    4.29    0.13
  -5  -8  -5    4.16    0.13
  -5  -8  -5    4.14    0.11
  -6  -8  -5    1.72    0.08
  -6  -8  -5    1.68    0.08
  -6  -8  -5    1.56    0.07
  -7  -8  -5    0.49    0.05
  -7  -8  -5    0.51    0.05
  -7  -8  -5    0.40    0.05
  -8  -8  -5    1.55    0.09
  -8  -8  -5    1.48    0.09
  -9  -8  -5    1.65    0.10
 -10  -8  -5    0.96    0.09
   8  -9  -5    0.44    0.06
   7  -9  -5    0.05    0.03
   6  -9  -5    0.13    0.03
   6  -9  -5    0.13    0.03
   5  -9  -5    3.49    0.15
   5  -9  -5    3.51    0.12
   5  -9  -5    3.73    0.12
   5  -9  -5    3.64    0.12
   4  -9  -5    0.00    0.02
   4  -9  -5    0.02    0.02
   4  -9  -5   -0.02    0.02
   4  -9  -5    0.10    0.04
   4  -9  -5    0.01    0.03
   3  -9  -5    3.82    0.11
   3  -9  -5    3.76    0.15
   3  -9  -5    3.93    0.11
   3  -9  -5    3.79    0.11
   3  -9  -5    3.86    0.15
   3  -9  -5    3.94    0.11
   2  -9  -5    0.00    0.02
   2  -9  -5    0.08    0.03
   2  -9  -5    0.06    0.03
   2  -9  -5    0.04    0.02
   2  -9  -5    0.02    0.02
   2  -9  -5    0.01    0.02
   2  -9  -5    0.02    0.02
   1  -9  -5    8.10    0.18
   1  -9  -5    8.34    0.19
   1  -9  -5    8.04    0.18
   1  -9  -5    7.93    0.18
   1  -9  -5    7.99    0.19
   1  -9  -5    7.84    0.24
   1  -9  -5    7.66    0.23
   0  -9  -5    2.66    0.07
   0  -9  -5    2.48    0.06
   0  -9  -5    2.35    0.07
   0  -9  -5    2.48    0.07
   0  -9  -5    2.40    0.11
   0  -9  -5    2.38    0.10
  -1  -9  -5    1.17    0.05
  -1  -9  -5    1.11    0.07
  -1  -9  -5    1.22    0.04
  -1  -9  -5    1.12    0.04
  -1  -9  -5    1.25    0.05
  -2  -9  -5    0.60    0.05
  -2  -9  -5    0.63    0.04
  -2  -9  -5    0.64    0.03
  -2  -9  -5    0.66    0.04
  -2  -9  -5    0.68    0.03
  -3  -9  -5    0.83    0.05
  -3  -9  -5    0.80    0.04
  -3  -9  -5    0.82    0.05
  -3  -9  -5    0.77    0.04
  -3  -9  -5    0.79    0.06
  -4  -9  -5    3.74    0.09
  -4  -9  -5    3.75    0.12
  -4  -9  -5    3.57    0.11
  -4  -9  -5    3.65    0.12
  -5  -9  -5    0.04    0.03
  -5  -9  -5    0.04    0.03
  -5  -9  -5    0.04    0.03
  -6  -9  -5    0.80    0.06
  -6  -9  -5    0.88    0.07
  -6  -9  -5    0.74    0.06
  -7  -9  -5    0.08    0.04
  -7  -9  -5    0.13    0.04
  -8  -9  -5    0.33    0.05
  -8  -9  -5    0.28    0.05
  -9  -9  -5    1.35    0.10
   7 -10  -5    1.18    0.08
   6 -10  -5    0.02    0.03
   6 -10  -5   -0.01    0.03
   5 -10  -5    0.28    0.04
   5 -10  -5    0.21    0.04
   4 -10  -5    2.35    0.09
   4 -10  -5    2.48    0.09
   4 -10  -5    2.54    0.09
   4 -10  -5    2.31    0.12
   3 -10  -5    0.61    0.05
   3 -10  -5    0.58    0.07
   3 -10  -5    0.68    0.05
   3 -10  -5    0.59    0.05
   3 -10  -5    0.63    0.06
   3 -10  -5    0.57    0.05
   2 -10  -5    1.31    0.06
   2 -10  -5    1.42    0.09
   2 -10  -5    1.28    0.05
   2 -10  -5    1.35    0.06
   2 -10  -5    1.25    0.09
   2 -10  -5    1.37    0.06
   1 -10  -5   11.46    0.26
   1 -10  -5   11.87    0.27
   1 -10  -5   11.39    0.25
   1 -10  -5   11.50    0.25
   1 -10  -5   11.47    0.32
   1 -10  -5   11.79    0.26
   1 -10  -5   11.75    0.33
   0 -10  -5    0.38    0.04
   0 -10  -5    0.36    0.03
   0 -10  -5    0.43    0.04
   0 -10  -5    0.33    0.03
   0 -10  -5    0.35    0.03
   0 -10  -5    0.37    0.06
  -1 -10  -5   27.71    0.59
  -1 -10  -5   28.21    0.57
  -1 -10  -5   28.61    0.60
  -1 -10  -5   27.92    0.59
  -1 -10  -5   29.07    0.57
  -1 -10  -5   28.40    0.67
  -2 -10  -5    3.27    0.08
  -2 -10  -5    3.25    0.13
  -2 -10  -5    3.29    0.10
  -2 -10  -5    3.28    0.10
  -2 -10  -5    3.18    0.10
  -3 -10  -5    0.79    0.04
  -3 -10  -5    0.81    0.07
  -3 -10  -5    0.90    0.05
  -3 -10  -5    0.80    0.05
  -3 -10  -5    0.82    0.06
  -4 -10  -5    1.52    0.07
  -4 -10  -5    1.57    0.08
  -4 -10  -5    1.63    0.08
  -4 -10  -5    1.66    0.07
  -5 -10  -5    1.92    0.09
  -5 -10  -5    1.99    0.09
  -5 -10  -5    2.20    0.09
  -5 -10  -5    2.13    0.08
  -6 -10  -5    1.72    0.09
  -6 -10  -5    1.74    0.09
  -6 -10  -5    1.67    0.09
  -7 -10  -5    1.90    0.10
  -7 -10  -5    2.03    0.10
  -8 -10  -5    0.35    0.06
  -8 -10  -5    0.27    0.05
   6 -11  -5    0.26    0.04
   6 -11  -5    0.29    0.05
   5 -11  -5    0.08    0.03
   5 -11  -5    0.08    0.03
   4 -11  -5    0.21    0.04
   4 -11  -5    0.16    0.03
   4 -11  -5    0.13    0.03
   3 -11  -5    0.38    0.04
   3 -11  -5    0.46    0.05
   3 -11  -5    0.34    0.04
   3 -11  -5    0.38    0.06
   3 -11  -5    0.36    0.04
   2 -11  -5    5.41    0.15
   2 -11  -5    5.26    0.19
   2 -11  -5    5.32    0.15
   2 -11  -5    5.46    0.14
   2 -11  -5    5.46    0.15
   1 -11  -5    0.66    0.05
   1 -11  -5    0.69    0.05
   1 -11  -5    0.63    0.07
   1 -11  -5    0.74    0.04
   1 -11  -5    0.65    0.05
   0 -11  -5    0.97    0.05
   0 -11  -5    1.01    0.05
   0 -11  -5    1.02    0.05
   0 -11  -5    0.93    0.04
   0 -11  -5    1.05    0.06
   0 -11  -5    0.96    0.08
  -1 -11  -5    0.10    0.03
  -1 -11  -5    0.11    0.03
  -1 -11  -5    0.08    0.02
  -1 -11  -5    0.11    0.03
  -1 -11  -5    0.09    0.04
  -1 -11  -5    0.13    0.02
  -2 -11  -5   -0.01    0.03
  -2 -11  -5    0.02    0.03
  -2 -11  -5    0.06    0.03
  -2 -11  -5    0.01    0.02
  -2 -11  -5    0.03    0.02
  -2 -11  -5    0.04    0.02
  -3 -11  -5    4.96    0.15
  -3 -11  -5    5.00    0.17
  -3 -11  -5    4.97    0.14
  -3 -11  -5    4.90    0.15
  -4 -11  -5    3.86    0.15
  -4 -11  -5    3.84    0.13
  -4 -11  -5    3.93    0.13
  -4 -11  -5    3.97    0.13
  -5 -11  -5    2.50    0.10
  -5 -11  -5    2.63    0.11
  -5 -11  -5    2.53    0.11
  -6 -11  -5    0.24    0.05
  -6 -11  -5    0.23    0.05
  -6 -11  -5    0.23    0.05
  -7 -11  -5    0.05    0.04
  -7 -11  -5    0.04    0.04
  -8 -11  -5    0.04    0.04
  -8 -11  -5   -0.02    0.04
   5 -12  -5    0.12    0.04
   5 -12  -5    0.12    0.04
   4 -12  -5   -0.01    0.03
   4 -12  -5   -0.02    0.02
   3 -12  -5    0.17    0.04
   3 -12  -5    0.18    0.03
   3 -12  -5    0.20    0.04
   2 -12  -5    1.07    0.06
   2 -12  -5    1.23    0.06
   2 -12  -5    1.35    0.07
   2 -12  -5    1.26    0.07
   1 -12  -5    0.02    0.03
   1 -12  -5    0.04    0.02
   1 -12  -5    0.05    0.02
   1 -12  -5    0.08    0.03
   0 -12  -5    0.31    0.04
   0 -12  -5    0.32    0.03
   0 -12  -5    0.27    0.03
   0 -12  -5    0.30    0.05
   0 -12  -5    0.34    0.04
  -1 -12  -5   -0.01    0.02
  -1 -12  -5   -0.02    0.02
  -1 -12  -5    0.00    0.02
  -1 -12  -5   -0.02    0.02
  -1 -12  -5    0.08    0.04
  -2 -12  -5    6.05    0.16
  -2 -12  -5    6.13    0.21
  -2 -12  -5    5.55    0.16
  -2 -12  -5    6.05    0.14
  -2 -12  -5    5.81    0.14
  -3 -12  -5    1.38    0.07
  -3 -12  -5    1.55    0.08
  -3 -12  -5    1.32    0.07
  -4 -12  -5    0.28    0.04
  -4 -12  -5    0.33    0.05
  -4 -12  -5    0.26    0.04
  -5 -12  -5    0.81    0.07
  -5 -12  -5    0.96    0.08
  -5 -12  -5    0.80    0.06
  -5 -12  -5    0.77    0.07
  -6 -12  -5    0.01    0.04
  -6 -12  -5    0.05    0.04
  -7 -12  -5    0.04    0.04
  -7 -12  -5    0.03    0.04
   4 -13  -5    0.86    0.07
   4 -13  -5    0.88    0.07
   3 -13  -5    0.02    0.03
   3 -13  -5    0.01    0.03
   2 -13  -5    0.05    0.03
   2 -13  -5    0.07    0.03
   2 -13  -5    0.09    0.03
   1 -13  -5    0.82    0.05
   1 -13  -5    0.79    0.06
   1 -13  -5    0.84    0.06
   0 -13  -5    0.76    0.06
   0 -13  -5    0.83    0.05
   0 -13  -5    0.82    0.04
  -1 -13  -5    0.06    0.03
  -1 -13  -5    0.06    0.03
  -1 -13  -5    0.04    0.03
  -2 -13  -5    0.19    0.03
  -2 -13  -5    0.14    0.03
  -2 -13  -5    0.12    0.03
  -3 -13  -5    0.40    0.05
  -3 -13  -5    0.37    0.05
  -4 -13  -5    0.04    0.04
  -4 -13  -5    0.07    0.04
  -5 -13  -5   -0.02    0.04
  -5 -13  -5    0.00    0.03
  -5 -13  -5    0.02    0.04
   2 -14  -5    0.07    0.03
   2 -14  -5    0.05    0.03
   1 -14  -5    0.11    0.03
   1 -14  -5    0.06    0.03
   0 -14  -5    0.60    0.05
   0 -14  -5    0.63    0.05
   0 -14  -5    0.60    0.06
  -1 -14  -5    0.01    0.03
  -1 -14  -5    0.09    0.03
  -1 -14  -5    0.05    0.03
  -2 -14  -5    0.01    0.03
  -2 -14  -5    0.06    0.03
  -2 -14  -5    0.01    0.03
  -3 -14  -5    0.43    0.05
  -3 -14  -5    0.36    0.05
  -4 -14  -5    0.06    0.04
  -3 -13   6    2.41    0.12
  -2 -13   6    1.10    0.08
  -1 -13   6    0.17    0.05
   0 -13   6    1.32    0.09
   1 -13   6    0.05    0.04
   2 -13   6    0.22    0.05
   3 -13   6    0.07    0.04
  -5 -12   6    0.45    0.06
  -4 -12   6    0.17    0.05
  -3 -12   6    0.15    0.04
  -2 -12   6    0.85    0.07
  -1 -12   6    0.46    0.06
   0 -12   6    2.09    0.11
   1 -12   6    0.05    0.04
   2 -12   6    1.08    0.08
   3 -12   6    0.21    0.05
   4 -12   6    0.17    0.04
   5 -12   6    0.10    0.04
  -6 -11   6    0.60    0.07
  -5 -11   6    1.72    0.10
  -4 -11   6    0.08    0.04
  -3 -11   6    0.52    0.06
  -2 -11   6    0.01    0.03
  -1 -11   6    0.32    0.05
   0 -11   6    2.25    0.11
   1 -11   6    1.49    0.09
   2 -11   6   -0.03    0.03
   2 -11   6   -0.05    0.03
   3 -11   6    0.02    0.04
   3 -11   6    0.02    0.03
   4 -11   6    1.70    0.10
   4 -11   6    1.81    0.10
   5 -11   6    1.04    0.08
   5 -11   6    1.20    0.09
   6 -11   6    0.97    0.08
  -7 -10   6    0.09    0.04
  -6 -10   6    0.27    0.05
  -5 -10   6    2.13    0.11
  -4 -10   6    0.66    0.07
   3  10  -6    0.00    0.03
  -3 -10   6    0.04    0.03
   2  10  -6    0.88    0.05
  -2 -10   6    0.77    0.06
   1  10  -6    0.79    0.05
  -1 -10   6    0.74    0.07
   0  10  -6   10.63    0.26
   0 -10   6   10.85    0.28
  -1  10  -6   -0.03    0.03
   1 -10   6   -0.02    0.03
  -2  10  -6    1.92    0.08
   2 -10   6    1.96    0.10
   3 -10   6    0.02    0.03
   4 -10   6    0.12    0.04
   4 -10   6    0.13    0.04
   5 -10   6    3.70    0.14
  -6  10  -6    3.51    0.13
   6 -10   6    3.66    0.14
   7 -10   6    3.65    0.15
  -8  -9   6    0.16    0.05
   7   9  -6    0.16    0.05
  -7  -9   6    0.32    0.06
  -6  -9   6    0.09    0.04
  -5  -9   6    2.20    0.11
   4   9  -6    0.03    0.03
  -4  -9   6    0.08    0.04
   3   9  -6    5.34    0.14
  -3  -9   6    5.00    0.16
   2   9  -6    1.29    0.06
  -2  -9   6    1.26    0.08
   1   9  -6    0.57    0.05
  -1  -9   6    0.60    0.06
   0   9  -6    1.00    0.07
   0   9  -6    1.01    0.06
   0  -9   6    0.84    0.06
  -1   9  -6    0.16    0.03
  -1   9  -6    0.09    0.03
   1  -9   6    0.13    0.03
  -2   9  -6    1.48    0.07
  -2   9  -6    1.52    0.07
   2  -9   6    1.56    0.08
  -3   9  -6    0.30    0.04
   3  -9   6    0.23    0.04
  -4   9  -6    0.05    0.03
   4  -9   6    0.03    0.03
   5  -9   6    0.09    0.04
   6  -9   6    2.57    0.11
  -7   9  -6    6.18    0.20
   7  -9   6    6.41    0.20
  -8   9  -6    0.03    0.04
   8  -9   6    0.04    0.04
   8   8  -6   -0.04    0.03
  -8  -8   6    0.01    0.04
   7   8  -6    0.07    0.04
  -7  -8   6    0.07    0.04
   6   8  -6    0.50    0.05
  -6  -8   6    0.59    0.06
   5   8  -6   -0.05    0.03
  -5  -8   6    0.03    0.03
   4   8  -6    2.55    0.09
  -4  -8   6    2.38    0.11
   3   8  -6   44.26    0.91
  -3  -8   6   42.41    0.94
   2   8  -6    4.27    0.12
  -2  -8   6    4.18    0.14
   1   8  -6    3.71    0.11
  -1  -8   6    3.90    0.13
  -1  -8   6    3.50    0.13
   0   8  -6    4.97    0.14
   0   8  -6    5.07    0.16
   0  -8   6    4.93    0.15
  -1   8  -6    5.07    0.14
  -1   8  -6    5.03    0.16
   1  -8   6    4.91    0.15
  -2   8  -6    3.89    0.13
   2  -8   6    3.81    0.13
  -3   8  -6    2.69    0.10
  -3   8  -6    2.55    0.09
   3  -8   6    2.62    0.10
  -4   8  -6   -0.01    0.02
  -4   8  -6   -0.01    0.02
   4  -8   6   -0.01    0.02
  -5   8  -6    0.22    0.04
   5  -8   6    0.15    0.04
  -6   8  -6   19.77    0.46
   6  -8   6   20.11    0.47
  -7   8  -6    3.20    0.13
   7  -8   6    3.33    0.13
  -8   8  -6    2.07    0.11
   8  -8   6    1.98    0.11
   9   7  -6    0.07    0.04
  -9  -7   6    0.02    0.04
   8   7  -6    0.22    0.04
  -8  -7   6    0.32    0.06
   7   7  -6    0.72    0.06
  -7  -7   6    0.67    0.07
   6   7  -6    0.55    0.05
  -6  -7   6    0.59    0.06
   5   7  -6    0.77    0.06
  -5  -7   6    0.86    0.07
   4   7  -6   32.38    0.69
  -4  -7   6   31.87    0.71
   3   7  -6    1.83    0.08
  -3  -7   6    1.71    0.09
   2   7  -6    6.73    0.17
  -2  -7   6    6.54    0.18
  -2  -7   6    6.70    0.17
   1   7  -6   14.25    0.38
   1   7  -6   14.78    0.33
  -1  -7   6   14.65    0.35
  -1  -7   6   14.74    0.34
  -1  -7   6   15.15    0.37
   0   7  -6    0.34    0.03
   0   7  -6    0.31    0.04
   0  -7   6    0.30    0.04
   0  -7   6    0.35    0.03
  -1   7  -6    2.95    0.09
  -1   7  -6    2.74    0.10
   1  -7   6    2.83    0.10
   1  -7   6    2.74    0.10
  -2   7  -6    0.00    0.02
  -2   7  -6    0.00    0.02
   2  -7   6   -0.02    0.02
   2  -7   6   -0.01    0.02
  -3   7  -6    1.04    0.05
  -3   7  -6    1.05    0.06
   3  -7   6    1.04    0.06
   3  -7   6    0.99    0.06
  -4   7  -6    0.93    0.05
   4  -7   6    0.96    0.06
  -5   7  -6    0.77    0.06
   5  -7   6    0.81    0.06
  -6   7  -6    0.33    0.05
   6  -7   6    0.34    0.05
  -7   7  -6    1.56    0.09
   7  -7   6    1.42    0.08
  -8   7  -6    0.16    0.04
   8  -7   6    0.16    0.04
  -9   7  -6    0.03    0.04
   9  -7   6   -0.02    0.04
   9   6  -6    0.54    0.05
   9   6  -6    0.49    0.05
  -9  -6   6    0.52    0.07
   8   6  -6    0.60    0.05
   8   6  -6    0.57    0.05
  -8  -6   6    0.55    0.07
   7   6  -6    0.08    0.03
  -7  -6   6    0.10    0.04
   6   6  -6    7.18    0.18
  -6  -6   6    6.60    0.20
   5   6  -6   36.17    0.75
  -5  -6   6   34.55    0.78
   4   6  -6    1.80    0.07
  -4  -6   6    1.69    0.08
   3   6  -6    6.70    0.17
  -3  -6   6    7.04    0.19
   2   6  -6   11.88    0.26
  -2  -6   6   11.14    0.28
  -2  -6   6   11.75    0.30
   1   6  -6    0.22    0.03
   1   6  -6    0.25    0.04
  -1  -6   6    0.23    0.03
  -1  -6   6    0.21    0.03
   0   6  -6    0.45    0.04
   0   6  -6    0.43    0.04
   0   6  -6    0.36    0.03
   0  -6   6    0.30    0.04
   0  -6   6    0.36    0.04
  -1   6  -6    2.11    0.09
  -1   6  -6    2.24    0.07
  -1   6  -6    2.25    0.07
   1  -6   6    2.10    0.08
  -2   6  -6   22.99    0.49
  -2   6  -6   22.45    0.53
   2  -6   6   22.52    0.51
   2  -6   6   23.07    0.51
  -3   6  -6   29.55    0.64
   3  -6   6   29.21    0.65
   3  -6   6   30.40    0.66
  -4   6  -6    1.83    0.07
   4  -6   6    1.80    0.08
  -5   6  -6    0.58    0.05
   5  -6   6    0.54    0.05
  -6   6  -6    0.25    0.04
   6  -6   6    0.19    0.04
  -7   6  -6    0.53    0.06
   7  -6   6    0.51    0.05
  -8   6  -6    0.31    0.05
   8  -6   6    0.34    0.05
  -9   6  -6    0.45    0.06
   9  -6   6    0.47    0.06
   9   5  -6    0.74    0.06
   9   5  -6    0.56    0.06
  -9  -5   6    0.53    0.07
   8   5  -6    6.05    0.17
   8   5  -6    5.84    0.17
  -8  -5   6    5.74    0.20
   7   5  -6    2.05    0.08
   7   5  -6    1.93    0.08
  -7  -5   6    1.91    0.10
   6   5  -6   10.04    0.25
   6   5  -6   10.18    0.25
  -6  -5   6   10.32    0.27
   5   5  -6    0.04    0.02
   5   5  -6    0.01    0.02
  -5  -5   6    0.04    0.03
   4   5  -6    1.78    0.07
  -4  -5   6    1.24    0.07
   3   5  -6   29.40    0.62
  -3  -5   6   29.62    0.64
   2   5  -6    0.18    0.03
   2   5  -6    0.17    0.03
   2   5  -6    0.21    0.02
   2   5  -6    0.13    0.02
  -2  -5   6    0.26    0.04
  -2  -5   6    0.19    0.03
  -2  -5   6    0.21    0.02
  -2  -5   6    0.19    0.03
   1   5  -6    3.93    0.13
   1   5  -6    3.93    0.10
   1   5  -6    3.81    0.10
   1   5  -6    3.85    0.10
  -1  -5   6    3.76    0.12
  -1  -5   6    3.88    0.12
  -1  -5   6    3.95    0.13
  -1  -5   6    4.00    0.10
   0   5  -6    2.13    0.06
   0   5  -6    2.15    0.06
   0   5  -6    2.10    0.08
   0   5  -6    2.10    0.07
   0  -5   6    2.01    0.08
   0  -5   6    2.10    0.08
   0  -5   6    2.23    0.07
  -1   5  -6    0.64    0.05
  -1   5  -6    0.75    0.04
  -1   5  -6    0.72    0.04
  -1   5  -6    0.70    0.04
  -1   5  -6    0.73    0.04
   1  -5   6    0.73    0.05
   1  -5   6    0.73    0.05
  -2   5  -6   34.99    0.80
  -2   5  -6   36.32    0.76
  -2   5  -6   33.93    0.74
  -2   5  -6   34.72    0.72
  -2   5  -6   34.59    0.72
   2  -5   6   35.37    0.75
   2  -5   6   36.35    0.74
  -3   5  -6    0.25    0.03
  -3   5  -6    0.23    0.03
   3  -5   6    0.24    0.03
  -4   5  -6    0.35    0.04
   4  -5   6    0.37    0.04
  -5   5  -6    0.33    0.04
   5  -5   6    0.36    0.04
  -6   5  -6    0.51    0.05
   6  -5   6    0.51    0.05
  -7   5  -6    0.22    0.04
   7  -5   6    0.15    0.04
  -8   5  -6    0.11    0.04
   8  -5   6    0.15    0.04
  -9   5  -6    0.27    0.05
   9  -5   6    0.34    0.05
 -10   5  -6    0.03    0.04
  10  -5   6   -0.03    0.03
  10   4  -6    0.41    0.05
 -10  -4   6    0.46    0.07
   9   4  -6    0.21    0.04
  -9  -4   6    0.26    0.05
   8   4  -6    4.45    0.14
  -8  -4   6    4.30    0.16
   7   4  -6    1.93    0.08
  -7  -4   6    2.06    0.10
   6   4  -6    0.29    0.03
  -6  -4   6    0.31    0.04
   5   4  -6    0.04    0.02
   5   4  -6    0.08    0.02
  -5  -4   6    0.11    0.03
   4   4  -6   15.05    0.33
   4   4  -6   14.56    0.33
  -4  -4   6   14.96    0.35
   3   4  -6    4.49    0.12
   3   4  -6    4.67    0.12
   3   4  -6    4.58    0.12
  -3  -4   6    4.47    0.13
  -3  -4   6    4.80    0.15
  -3  -4   6    4.48    0.13
   2   4  -6   58.26    1.17
   2   4  -6   55.06    1.27
   2   4  -6   57.45    1.15
   2   4  -6   56.74    1.14
  -2  -4   6   57.83    1.16
  -2  -4   6   55.79    1.18
  -2  -4   6   56.56    1.26
   1   4  -6   -0.02    0.02
   1   4  -6    0.00    0.02
   1   4  -6   -0.03    0.01
   1   4  -6   -0.04    0.01
  -1  -4   6    0.01    0.01
  -1  -4   6   -0.01    0.01
  -1  -4   6    0.03    0.02
   0   4  -6    7.01    0.16
   0   4  -6    6.82    0.19
   0   4  -6    7.02    0.18
   0   4  -6    6.95    0.16
   0   4  -6    7.04    0.16
   0  -4   6    6.89    0.16
   0  -4   6    7.01    0.18
   0  -4   6    6.96    0.17
  -1   4  -6    0.00    0.02
  -1   4  -6    0.00    0.01
  -1   4  -6    0.05    0.01
  -1   4  -6    0.01    0.01
  -1   4  -6   -0.01    0.01
  -1   4  -6    0.00    0.01
   1  -4   6    0.00    0.01
   1  -4   6    0.01    0.02
   1  -4   6    0.01    0.01
  -2   4  -6   69.24    1.41
  -2   4  -6   67.21    1.38
  -2   4  -6   66.91    1.38
  -2   4  -6   70.15    1.46
   2  -4   6   68.72    1.39
   2  -4   6   70.53    1.42
  -3   4  -6   32.44    0.68
  -3   4  -6   32.93    0.67
  -3   4  -6   32.31    0.72
  -3   4  -6   35.52    0.69
   3  -4   6   31.45    0.74
   3  -4   6   32.79    0.68
   3  -4   6   32.45    0.70
   4  -4   6   -0.01    0.02
  -5   4  -6   10.05    0.24
   5  -4   6   10.23    0.25
  -6   4  -6    1.53    0.07
   6  -4   6    1.44    0.07
  -7   4  -6    5.70    0.17
   7  -4   6    5.81    0.17
  -8   4  -6   12.94    0.33
   8  -4   6   13.38    0.33
  -9   4  -6    0.42    0.06
   9  -4   6    0.48    0.05
 -10   4  -6   -0.01    0.04
  10  -4   6    0.00    0.03
  10   3  -6    0.03    0.03
 -10  -3   6   -0.03    0.04
   9   3  -6    0.18    0.04
  -9  -3   6    0.21    0.05
   8   3  -6    1.52    0.08
  -8  -3   6    1.57    0.09
   7   3  -6    0.01    0.02
  -7  -3   6    0.01    0.03
   6   3  -6    0.16    0.03
  -6  -3   6    0.11    0.03
   5   3  -6    0.55    0.04
  -5  -3   6    0.55    0.05
   4   3  -6   12.97    0.31
   4   3  -6   12.47    0.28
  -4  -3   6   12.61    0.30
   3   3  -6   68.41    1.38
   3   3  -6   66.78    1.34
   3   3  -6   66.42    1.37
   3   3  -6   65.70    1.37
  -3  -3   6   66.75    1.38
   2   3  -6    0.01    0.02
   2   3  -6    0.04    0.01
   2   3  -6    0.01    0.02
   2   3  -6   -0.01    0.01
  -2  -3   6    0.00    0.02
   1   3  -6    0.88    0.05
   1   3  -6    0.93    0.04
   1   3  -6    0.92    0.05
   1   3  -6    0.88    0.04
  -1  -3   6    0.95    0.03
  -1  -3   6    0.86    0.04
   0   3  -6    1.13    0.04
   0   3  -6    1.05    0.05
   0   3  -6    1.07    0.04
   0   3  -6    1.16    0.06
   0  -3   6    1.08    0.03
   0  -3   6    1.07    0.05
  -1   3  -6    4.40    0.11
  -1   3  -6    4.60    0.13
  -1   3  -6    4.47    0.11
  -1   3  -6    4.69    0.11
  -1   3  -6    4.36    0.12
   1  -3   6    4.42    0.12
  -2   3  -6    0.36    0.03
  -2   3  -6    0.35    0.03
  -2   3  -6    0.35    0.03
  -2   3  -6    0.33    0.03
   2  -3   6    0.40    0.03
  -3   3  -6    0.06    0.02
  -3   3  -6    0.06    0.02
  -3   3  -6    0.04    0.02
  -3   3  -6    0.04    0.02
   3  -3   6    0.04    0.02
   3  -3   6    0.05    0.01
  -4   3  -6    0.91    0.05
  -4   3  -6    0.92    0.05
  -4   3  -6    0.96    0.05
   4  -3   6    0.93    0.05
   5  -3   6    0.07    0.02
  -6   3  -6    0.04    0.02
   6  -3   6    0.07    0.02
  -7   3  -6   -0.01    0.03
   7  -3   6   -0.01    0.03
  -8   3  -6    0.37    0.05
   8  -3   6    0.38    0.05
  -9   3  -6    0.71    0.07
 -10   3  -6    0.06    0.04
  10  -3   6   -0.06    0.03
  10   2  -6   -0.02    0.03
 -10  -2   6    0.00    0.04
   9   2  -6    0.12    0.04
   8   2  -6    8.86    0.23
  -8  -2   6    8.53    0.25
   7   2  -6    2.27    0.09
  -7  -2   6    2.22    0.10
   6   2  -6    0.25    0.03
  -6  -2   6    0.22    0.04
  -5  -2   6    0.19    0.03
   4   2  -6    0.95    0.06
  -4  -2   6    0.98    0.05
  -4  -2   6    0.93    0.06
   3   2  -6  155.55    3.03
  -3  -2   6  149.12    3.15
  -3  -2   6  146.93    3.27
   2   2  -6  102.17    2.00
   2   2  -6   95.50    2.16
   2   2  -6   99.48    2.03
   2   2  -6   97.90    2.02
   1   2  -6    0.14    0.02
   1   2  -6    0.10    0.01
   1   2  -6    0.10    0.02
   1   2  -6    0.11    0.02
   0   2  -6    4.47    0.12
   0   2  -6    4.58    0.13
   0   2  -6    4.52    0.11
   0   2  -6    4.47    0.11
  -1   2  -6   63.67    1.31
  -1   2  -6   62.87    1.31
  -1   2  -6   63.05    1.29
  -1   2  -6   64.30    1.35
  -2   2  -6   19.16    0.40
  -2   2  -6   19.11    0.42
  -2   2  -6   18.74    0.41
  -2   2  -6   19.03    0.40
   2  -2   6   19.16    0.44
  -3   2  -6   21.93    0.45
  -3   2  -6   21.70    0.46
  -3   2  -6   21.18    0.48
  -3   2  -6   21.58    0.46
   3  -2   6   21.80    0.49
  -4   2  -6    0.36    0.03
  -4   2  -6    0.32    0.03
   4  -2   6    0.36    0.03
  -5   2  -6    2.57    0.09
  -5   2  -6    2.36    0.09
   5  -2   6    2.44    0.08
   6  -2   6   12.29    0.29
   7  -2   6    5.82    0.16
  -8   2  -6    3.05    0.12
   8  -2   6    3.05    0.11
  -9   2  -6    0.80    0.07
 -10   2  -6   -0.01    0.03
  10  -2   6    0.00    0.03
 -11   2  -6    0.15    0.05
  10   1  -6    0.01    0.03
   9   1  -6    1.32    0.07
   8   1  -6    7.19    0.20
  -8  -1   6    6.95    0.21
   7   1  -6    3.91    0.12
  -7  -1   6    3.89    0.14
  -6  -1   6    0.00    0.02
   5   1  -6    0.36    0.04
  -5  -1   6    0.46    0.04
   4   1  -6    0.41    0.04
   4   1  -6    0.42    0.03
   4   1  -6    0.41    0.03
  -4  -1   6    0.45    0.04
  -4  -1   6    0.38    0.03
   3   1  -6    0.20    0.02
   3   1  -6    0.20    0.03
  -3  -1   6    0.20    0.02
  -3  -1   6    0.16    0.03
   2   1  -6   11.73    0.27
   2   1  -6   11.27    0.25
   2   1  -6   11.18    0.29
  -2  -1   6   11.60    0.29
  -2  -1   6   11.80    0.25
   1   1  -6    0.60    0.04
   1   1  -6    0.58    0.03
   1   1  -6    0.63    0.03
   1   1  -6    0.63    0.04
  -1  -1   6    0.68    0.03
   0   1  -6    0.09    0.02
   0   1  -6    0.09    0.01
   0   1  -6    0.09    0.01
   0   1  -6    0.07    0.01
   0  -1   6    0.09    0.01
  -1   1  -6    2.00    0.06
  -1   1  -6    1.97    0.06
  -1   1  -6    2.06    0.06
   1  -1   6    2.02    0.06
   1  -1   6    2.02    0.07
  -2   1  -6    2.42    0.07
  -2   1  -6    2.36    0.07
  -2   1  -6    2.44    0.07
   2  -1   6    2.52    0.07
   2  -1   6    2.48    0.07
  -3   1  -6    0.64    0.04
  -3   1  -6    0.68    0.04
  -3   1  -6    0.76    0.04
  -4   1  -6    0.51    0.04
  -4   1  -6    0.52    0.04
  -4   1  -6    0.52    0.05
  -4   1  -6    0.44    0.03
  -5   1  -6    0.45    0.04
  -5   1  -6    0.45    0.04
  -5   1  -6    0.48    0.04
  -5   1  -6    0.46    0.03
   5  -1   6    0.44    0.04
  -6   1  -6    0.45    0.03
  -6   1  -6    0.36    0.04
   6  -1   6    0.39    0.04
   7  -1   6    0.60    0.05
  -8   1  -6    1.14    0.08
   8  -1   6    1.19    0.07
  -9   1  -6    1.53    0.09
 -10   1  -6    0.02    0.04
 -11   1  -6    0.01    0.04
  10   0  -6    0.01    0.03
   9   0  -6    2.33    0.10
   8   0  -6    0.30    0.04
  -8   0   6    0.44    0.06
   7   0  -6    0.50    0.05
  -7   0   6    0.48    0.06
  -6   0   6    4.68    0.14
   5   0  -6    4.84    0.13
   5   0  -6    4.91    0.15
   5   0  -6    4.87    0.13
   5   0  -6    4.84    0.13
  -5   0   6    4.65    0.15
  -5   0   6    4.35    0.13
   4   0  -6    8.31    0.19
   4   0  -6    7.86    0.21
   4   0  -6    7.96    0.19
   4   0  -6    8.03    0.19
   4   0  -6    7.93    0.18
  -4   0   6    7.95    0.22
   2   0  -6   76.25    1.55
   2   0  -6   76.22    1.53
   2   0  -6   73.62    1.53
   2   0  -6   75.01    1.57
   2   0  -6   74.89    1.69
  -2   0   6   76.78    1.56
  -2   0   6   75.98    1.61
  -2   0   6   75.91    1.65
   1   0  -6    0.04    0.01
   1   0  -6    0.04    0.02
   1   0  -6    0.04    0.01
   1   0  -6    0.05    0.01
   1   0  -6    0.05    0.01
  -1   0   6    0.04    0.01
  -1   0   6    0.06    0.01
  -1   0  -6   57.61    1.21
  -1   0  -6   57.82    1.16
  -1   0  -6   57.61    1.17
  -1   0  -6   58.22    1.49
   1   0   6   57.48    1.32
   1   0   6   56.50    1.39
  -2   0  -6   87.41    1.81
  -2   0  -6   94.06    1.83
  -2   0  -6   88.22    2.43
  -2   0  -6   89.18    1.82
  -2   0  -6   91.43    2.06
  -2   0  -6   85.00    2.13
   2   0   6   90.08    2.68
   2   0   6   88.74    1.85
  -3   0  -6  542.33   13.01
  -3   0  -6  519.81   11.42
  -3   0  -6  522.53   11.35
  -3   0  -6  483.43   11.32
  -3   0  -6  541.67   12.06
   3   0   6  549.14   11.73
  -4   0  -6  383.90    7.59
  -4   0  -6  356.55    7.47
  -4   0  -6  385.97    8.45
  -4   0  -6  366.09    7.68
  -4   0  -6  364.16    7.53
   4   0   6  387.61    7.66
  -5   0  -6    5.81    0.15
  -5   0  -6    5.96    0.15
  -5   0  -6    5.84    0.15
  -5   0  -6    6.31    0.16
  -5   0  -6    5.74    0.15
  -6   0  -6    1.74    0.07
  -6   0  -6    1.59    0.07
  -6   0  -6    1.58    0.07
  -7   0  -6   28.85    0.64
   7   0   6   29.57    0.63
  -8   0  -6    6.73    0.20
   8   0   6    6.97    0.18
  -9   0  -6    0.04    0.03
   9   0   6    0.06    0.03
 -10   0  -6    0.13    0.04
 -11   0  -6    0.17    0.05
  10  -1  -6    0.05    0.04
   9  -1  -6    2.23    0.10
   8  -1  -6    1.23    0.07
  -8   1   6    1.28    0.08
   7  -1  -6    1.26    0.07
  -7   1   6    1.30    0.08
   6  -1  -6   12.78    0.31
   6  -1  -6   13.48    0.30
  -6   1   6   12.90    0.31
   5  -1  -6    2.52    0.08
   5  -1  -6    2.61    0.10
   5  -1  -6    2.67    0.08
   5  -1  -6    2.70    0.09
  -5   1   6    2.52    0.10
   4  -1  -6   10.99    0.25
   4  -1  -6   11.11    0.26
   4  -1  -6   10.63    0.26
   4  -1  -6   10.90    0.24
  -4   1   6   11.09    0.28
   3  -1  -6    2.50    0.07
   3  -1  -6    2.53    0.08
   3  -1  -6    2.40    0.07
   3  -1  -6    2.44    0.09
  -3   1   6    2.56    0.08
  -3   1   6    2.39    0.09
  -3   1   6    2.43    0.07
   2  -1  -6   13.35    0.28
   2  -1  -6   12.88    0.32
   2  -1  -6   13.26    0.29
   2  -1  -6   13.26    0.30
   2  -1  -6   13.48    0.29
   2  -1  -6   13.15    0.29
  -2   1   6   13.36    0.28
  -2   1   6   12.54    0.33
  -2   1   6   13.14    0.32
  -2   1   6   13.44    0.30
   1  -1  -6   32.41    0.69
   1  -1  -6   31.56    0.66
   1  -1  -6   32.25    0.65
   1  -1  -6   32.25    0.72
   1  -1  -6   32.14    0.66
   1  -1  -6   31.95    0.65
   1  -1  -6   32.31    0.66
  -1   1   6   31.12    0.75
  -1   1   6   32.59    0.68
   0  -1  -6    3.18    0.10
   0  -1  -6    3.16    0.08
   0  -1  -6    3.24    0.08
   0  -1  -6    3.11    0.07
   0  -1  -6    3.16    0.08
   0  -1  -6    3.27    0.08
   0  -1  -6    3.23    0.08
   0   1   6    3.12    0.10
  -1  -1  -6    0.73    0.02
  -1  -1  -6    0.75    0.03
  -1  -1  -6    0.74    0.03
  -1  -1  -6    0.76    0.03
  -1  -1  -6    0.75    0.04
  -1  -1  -6    0.78    0.03
   1   1   6    0.73    0.04
  -2  -1  -6    3.22    0.07
  -2  -1  -6    3.18    0.08
  -2  -1  -6    3.16    0.08
  -2  -1  -6    3.29    0.08
  -2  -1  -6    3.27    0.08
  -2  -1  -6    3.31    0.10
  -3  -1  -6    0.12    0.02
  -3  -1  -6    0.09    0.02
  -3  -1  -6    0.10    0.02
  -3  -1  -6    0.10    0.02
   3   1   6    0.18    0.02
  -4  -1  -6    0.03    0.02
  -4  -1  -6    0.00    0.02
  -4  -1  -6    0.02    0.02
  -4  -1  -6    0.02    0.02
  -4  -1  -6    0.02    0.02
   4   1   6    0.00    0.01
  -5  -1  -6   -0.01    0.02
  -5  -1  -6    0.00    0.02
  -5  -1  -6   -0.02    0.02
  -5  -1  -6   -0.02    0.02
   5   1   6   -0.02    0.01
  -6  -1  -6    3.95    0.11
  -6  -1  -6    3.75    0.11
  -6  -1  -6    3.93    0.12
  -7  -1  -6    0.56    0.06
  -7  -1  -6    0.58    0.05
   7   1   6    0.49    0.04
  -8  -1  -6    0.63    0.06
   8   1   6    0.52    0.05
  -9  -1  -6    3.30    0.13
 -10  -1  -6    0.07    0.04
 -11  -1  -6    0.00    0.03
  10  -2  -6    0.36    0.05
   9  -2  -6    4.73    0.16
   8  -2  -6   10.30    0.27
   7  -2  -6   38.02    0.78
   7  -2  -6   35.98    0.80
   6  -2  -6   13.11    0.31
   6  -2  -6   13.42    0.30
   5  -2  -6    2.92    0.09
   5  -2  -6    2.97    0.10
   5  -2  -6    2.75    0.09
  -5   2   6    3.04    0.11
   4  -2  -6    0.02    0.02
   4  -2  -6    0.12    0.02
   4  -2  -6    0.01    0.01
  -4   2   6    0.02    0.01
  -4   2   6    0.01    0.02
   3  -2  -6   67.19    1.39
   3  -2  -6   66.90    1.38
   3  -2  -6   68.42    1.37
   3  -2  -6   69.35    1.36
   3  -2  -6   68.16    1.45
  -3   2   6   67.24    1.56
  -3   2   6   67.76    1.39
  -3   2   6   68.93    1.49
   2  -2  -6    1.70    0.06
   2  -2  -6    1.72    0.07
   2  -2  -6    1.61    0.05
   2  -2  -6    1.71    0.06
   2  -2  -6    1.69    0.05
   2  -2  -6    1.66    0.05
  -2   2   6    1.56    0.07
  -2   2   6    1.69    0.06
  -2   2   6    1.82    0.06
   1  -2  -6    0.06    0.01
   1  -2  -6    0.01    0.01
   1  -2  -6    0.08    0.02
   1  -2  -6    0.03    0.01
   1  -2  -6    0.00    0.01
   1  -2  -6    0.01    0.01
   1  -2  -6    0.02    0.01
  -1   2   6    0.01    0.02
  -1   2   6    0.03    0.01
   0  -2  -6    3.00    0.10
   0  -2  -6    3.09    0.07
   0  -2  -6    3.10    0.08
   0  -2  -6    3.03    0.07
   0  -2  -6    2.97    0.07
   0  -2  -6    3.01    0.07
   0   2   6    3.13    0.10
  -1  -2  -6    3.98    0.09
  -1  -2  -6    3.93    0.12
  -1  -2  -6    3.91    0.08
  -1  -2  -6    3.96    0.09
   1   2   6    4.07    0.12
  -2  -2  -6    0.63    0.04
  -2  -2  -6    0.51    0.02
  -2  -2  -6    0.44    0.02
  -2  -2  -6    0.52    0.02
  -2  -2  -6    0.56    0.02
  -3  -2  -6   47.85    1.01
  -3  -2  -6   49.58    0.98
  -3  -2  -6   48.40    1.00
  -3  -2  -6   47.82    1.00
  -3  -2  -6   49.37    1.11
  -3  -2  -6   49.56    0.99
  -4  -2  -6  126.68    2.51
  -4  -2  -6  124.16    2.58
  -4  -2  -6  122.13    2.50
  -4  -2  -6  125.01    2.51
   4   2   6  123.16    2.63
  -5  -2  -6   44.48    0.94
  -5  -2  -6   45.95    0.92
  -5  -2  -6   45.89    0.91
  -5  -2  -6   44.58    0.93
   5   2   6   44.98    0.92
  -6  -2  -6    5.89    0.16
  -6  -2  -6    6.30    0.16
  -6  -2  -6    6.27    0.16
  -7  -2  -6    0.97    0.06
  -7  -2  -6    0.98    0.06
  -8  -2  -6    3.02    0.11
  -8  -2  -6    2.86    0.11
  -9  -2  -6    2.60    0.12
 -10  -2  -6    0.29    0.05
 -11  -2  -6    0.18    0.05
  10  -3  -6   -0.01    0.03
   9  -3  -6    0.10    0.04
   8  -3  -6    0.64    0.06
   7  -3  -6    0.79    0.06
   7  -3  -6    0.72    0.06
   6  -3  -6    2.53    0.09
   6  -3  -6    2.56    0.10
  -6   3   6    2.52    0.11
   5  -3  -6    7.78    0.20
   5  -3  -6    7.83    0.19
   5  -3  -6    8.02    0.21
   5  -3  -6    7.92    0.19
  -5   3   6    7.93    0.22
   4  -3  -6   13.60    0.33
   4  -3  -6   13.33    0.30
   4  -3  -6   13.37    0.30
   4  -3  -6   13.78    0.31
   4  -3  -6   14.06    0.31
   4  -3  -6   13.80    0.31
  -4   3   6   13.28    0.33
   3  -3  -6    0.91    0.05
   3  -3  -6    0.90    0.04
   3  -3  -6    0.88    0.04
   3  -3  -6    0.97    0.05
   3  -3  -6    0.87    0.04
   3  -3  -6    1.01    0.05
  -3   3   6    0.89    0.05
  -3   3   6    0.94    0.05
   2  -3  -6    7.29    0.18
   2  -3  -6    7.76    0.18
   2  -3  -6    7.68    0.20
   2  -3  -6    7.59    0.19
   2  -3  -6    7.55    0.16
   2  -3  -6    7.35    0.17
   2  -3  -6    7.47    0.17
   2  -3  -6    7.66    0.17
  -2   3   6    7.47    0.21
   1  -3  -6   24.48    0.50
   1  -3  -6   25.07    0.51
   1  -3  -6   25.33    0.51
   1  -3  -6   24.09    0.56
   1  -3  -6   25.18    0.55
   1  -3  -6   24.81    0.51
  -1   3   6   25.57    0.54
  -1   3   6   25.05    0.59
   0  -3  -6    0.62    0.03
   0  -3  -6    0.61    0.04
   0   3   6    0.59    0.04
  -1  -3  -6    0.96    0.04
  -1  -3  -6    1.02    0.05
  -2  -3  -6    0.21    0.01
  -2  -3  -6    0.25    0.03
  -2  -3  -6    0.24    0.01
  -2  -3  -6    0.21    0.02
  -3  -3  -6    0.11    0.01
  -3  -3  -6    0.09    0.01
  -3  -3  -6    0.11    0.02
  -3  -3  -6    0.09    0.01
  -3  -3  -6    0.09    0.01
  -3  -3  -6    0.09    0.01
  -3  -3  -6    0.09    0.01
  -4  -3  -6    0.81    0.04
  -4  -3  -6    0.81    0.04
  -4  -3  -6    0.86    0.04
  -4  -3  -6    0.83    0.04
  -4  -3  -6    0.78    0.04
  -5  -3  -6    0.02    0.02
  -5  -3  -6   -0.01    0.02
  -5  -3  -6    0.02    0.02
  -5  -3  -6    0.02    0.02
  -5  -3  -6    0.02    0.02
  -6  -3  -6    1.61    0.06
  -6  -3  -6    1.56    0.07
  -6  -3  -6    1.60    0.07
  -6  -3  -6    1.59    0.06
  -6  -3  -6    1.50    0.07
  -7  -3  -6   -0.05    0.02
  -7  -3  -6   -0.01    0.03
  -8  -3  -6    1.14    0.07
  -8  -3  -6    1.07    0.07
  -9  -3  -6    1.67    0.09
 -10  -3  -6    0.02    0.04
 -11  -3  -6    0.18    0.05
  10  -4  -6    0.03    0.04
   9  -4  -6    0.68    0.07
   8  -4  -6    0.21    0.04
   7  -4  -6   19.16    0.43
   7  -4  -6   19.77    0.45
   6  -4  -6   26.38    0.56
   6  -4  -6   25.94    0.58
  -6   4   6   26.49    0.62
   5  -4  -6    0.88    0.05
   5  -4  -6    0.77    0.05
   5  -4  -6    0.69    0.05
   5  -4  -6    0.85    0.06
  -5   4   6    0.81    0.05
   4  -4  -6    1.65    0.06
   4  -4  -6    1.73    0.07
   4  -4  -6    1.74    0.06
   4  -4  -6    1.59    0.06
   4  -4  -6    1.61    0.07
   4  -4  -6    1.75    0.08
  -4   4   6    1.67    0.07
   3  -4  -6    0.55    0.04
   3  -4  -6    0.50    0.03
   3  -4  -6    0.54    0.04
   3  -4  -6    0.50    0.03
   3  -4  -6    0.52    0.03
   3  -4  -6    0.56    0.04
   2  -4  -6    0.71    0.04
   2  -4  -6    0.66    0.03
   2  -4  -6    0.77    0.03
   2  -4  -6    0.70    0.04
   2  -4  -6    0.68    0.04
   2  -4  -6    0.68    0.04
   2  -4  -6    0.68    0.03
  -2   4   6    0.73    0.05
   1  -4  -6  106.38    2.29
   1  -4  -6  108.92    2.45
   1  -4  -6  106.26    2.48
   1  -4  -6  114.21    2.60
   1  -4  -6  113.85    2.43
  -1   4   6  114.82    2.50
   0  -4  -6  167.00    3.58
  -1  -4  -6   11.98    0.27
  -1  -4  -6   11.52    0.30
  -2  -4  -6   17.97    0.44
  -3  -4  -6    3.70    0.08
  -3  -4  -6    3.46    0.08
  -3  -4  -6    3.54    0.09
  -3  -4  -6    3.63    0.08
  -4  -4  -6   23.62    0.50
  -4  -4  -6   24.06    0.49
  -4  -4  -6   23.83    0.50
  -4  -4  -6   24.36    0.49
  -4  -4  -6   23.99    0.50
  -5  -4  -6    4.05    0.11
  -5  -4  -6    4.10    0.11
  -5  -4  -6    4.11    0.10
  -5  -4  -6    3.96    0.11
  -5  -4  -6    4.06    0.11
  -6  -4  -6    1.53    0.07
  -6  -4  -6    1.59    0.06
  -6  -4  -6    1.52    0.07
  -6  -4  -6    1.72    0.07
  -7  -4  -6    1.66    0.07
  -7  -4  -6    1.74    0.08
  -8  -4  -6    3.91    0.13
  -8  -4  -6    3.86    0.13
  -9  -4  -6    0.11    0.04
  -9  -4  -6    0.07    0.03
 -10  -4  -6    0.97    0.08
 -11  -4  -6    0.09    0.05
   9  -5  -6    1.29    0.08
   8  -5  -6    1.07    0.07
   7  -5  -6    0.04    0.03
   7  -5  -6    0.00    0.03
   6  -5  -6    0.53    0.05
   6  -5  -6    0.53    0.05
   5  -5  -6    5.00    0.14
   5  -5  -6    4.90    0.16
   5  -5  -6    4.77    0.13
   5  -5  -6    4.98    0.14
   5  -5  -6    4.89    0.15
  -5   5   6    5.06    0.15
   4  -5  -6    0.62    0.04
   4  -5  -6    0.56    0.04
   4  -5  -6    0.56    0.05
   4  -5  -6    0.57    0.04
   4  -5  -6    0.56    0.04
   4  -5  -6    0.52    0.04
   3  -5  -6    2.08    0.07
   3  -5  -6    2.00    0.08
   3  -5  -6    1.93    0.07
   3  -5  -6    2.08    0.06
   3  -5  -6    2.02    0.06
   3  -5  -6    2.13    0.06
   2  -5  -6    1.27    0.04
   2  -5  -6    1.30    0.05
   2  -5  -6    1.33    0.06
   2  -5  -6    1.26    0.05
   2  -5  -6    1.33    0.04
   2  -5  -6    1.28    0.04
   2  -5  -6    1.28    0.06
   2  -5  -6    1.20    0.07
  -2   5   6    1.28    0.06
   1  -5  -6    3.43    0.08
   1  -5  -6    3.51    0.11
   1  -5  -6    3.62    0.08
   1  -5  -6    3.55    0.12
   1  -5  -6    3.55    0.10
   0  -5  -6    0.12    0.02
  -1  -5  -6    0.15    0.03
  -1  -5  -6    0.13    0.02
  -2  -5  -6    0.71    0.05
  -3  -5  -6    0.13    0.01
  -3  -5  -6    0.11    0.01
  -3  -5  -6    0.12    0.01
  -3  -5  -6    0.15    0.01
  -4  -5  -6    0.07    0.01
  -4  -5  -6    0.10    0.01
  -4  -5  -6    0.07    0.01
  -4  -5  -6    0.09    0.02
  -4  -5  -6    0.11    0.02
  -4  -5  -6    0.11    0.02
  -5  -5  -6    4.76    0.13
  -5  -5  -6    4.88    0.12
  -5  -5  -6    5.02    0.12
  -5  -5  -6    4.80    0.13
  -5  -5  -6    4.71    0.13
  -6  -5  -6    0.01    0.02
  -6  -5  -6    0.01    0.02
  -6  -5  -6   -0.01    0.02
  -6  -5  -6   -0.02    0.02
  -7  -5  -6    0.14    0.03
  -7  -5  -6    0.18    0.03
  -8  -5  -6    0.03    0.03
  -8  -5  -6    0.03    0.03
  -9  -5  -6    0.06    0.03
  -9  -5  -6    0.01    0.03
 -10  -5  -6    0.35    0.06
   9  -6  -6    0.05    0.04
   8  -6  -6    0.59    0.06
   7  -6  -6    0.08    0.03
   7  -6  -6    0.06    0.03
   6  -6  -6    0.16    0.04
   6  -6  -6    0.18    0.04
   6  -6  -6    0.20    0.04
   5  -6  -6    4.23    0.12
   5  -6  -6    4.14    0.12
   5  -6  -6    4.24    0.12
   5  -6  -6    4.19    0.15
   4  -6  -6    0.08    0.02
   4  -6  -6    0.04    0.03
   4  -6  -6    0.04    0.02
   4  -6  -6    0.04    0.02
   4  -6  -6    0.05    0.02
   4  -6  -6    0.04    0.02
   3  -6  -6    1.31    0.05
   2  -6  -6    0.36    0.04
   2  -6  -6    0.32    0.03
   2  -6  -6    0.30    0.02
   2  -6  -6    0.34    0.03
   2  -6  -6    0.31    0.03
   2  -6  -6    0.36    0.03
   2  -6  -6    0.26    0.04
   1  -6  -6   17.50    0.44
   1  -6  -6   17.45    0.40
   1  -6  -6   16.76    0.36
   1  -6  -6   17.42    0.41
   1  -6  -6   17.56    0.35
   0  -6  -6   43.72    0.96
  -1  -6  -6    0.14    0.03
  -2  -6  -6    0.37    0.04
  -3  -6  -6   15.04    0.31
  -3  -6  -6   14.70    0.31
  -3  -6  -6   14.97    0.31
  -3  -6  -6   14.54    0.31
  -3  -6  -6   14.75    0.29
  -4  -6  -6    3.20    0.09
  -4  -6  -6    3.35    0.09
  -4  -6  -6    3.19    0.09
  -4  -6  -6    3.27    0.08
  -5  -6  -6    5.40    0.14
  -5  -6  -6    5.46    0.14
  -5  -6  -6    5.37    0.14
  -5  -6  -6    5.47    0.13
  -5  -6  -6    5.34    0.14
  -5  -6  -6    5.60    0.13
  -6  -6  -6    3.62    0.12
  -6  -6  -6    3.82    0.12
  -6  -6  -6    3.53    0.11
  -7  -6  -6    0.06    0.03
  -7  -6  -6    0.12    0.03
  -7  -6  -6    0.10    0.03
  -8  -6  -6    0.08    0.03
  -8  -6  -6    0.09    0.04
  -9  -6  -6    0.19    0.04
  -9  -6  -6    0.19    0.04
 -10  -6  -6    0.03    0.04
   9  -7  -6   -0.07    0.03
   8  -7  -6    0.43    0.05
   7  -7  -6   -0.02    0.03
   7  -7  -6    0.01    0.03
   6  -7  -6    1.26    0.07
   6  -7  -6    1.59    0.10
   6  -7  -6    1.44    0.08
   5  -7  -6    1.61    0.07
   5  -7  -6    1.60    0.09
   5  -7  -6    1.66    0.07
   5  -7  -6    1.59    0.07
   4  -7  -6    0.09    0.02
   4  -7  -6    0.06    0.03
   4  -7  -6    0.08    0.02
   4  -7  -6    0.06    0.02
   4  -7  -6    0.05    0.02
   3  -7  -6    0.37    0.04
   3  -7  -6    0.31    0.04
   3  -7  -6    0.43    0.03
   3  -7  -6    0.38    0.03
   3  -7  -6    0.38    0.05
   3  -7  -6    0.39    0.03
   3  -7  -6    0.42    0.04
   2  -7  -6    0.34    0.03
   2  -7  -6    0.30    0.03
   2  -7  -6    0.28    0.04
   2  -7  -6    0.25    0.03
   2  -7  -6    0.25    0.04
   2  -7  -6    0.31    0.03
   1  -7  -6    3.06    0.08
   1  -7  -6    3.15    0.12
   1  -7  -6    3.07    0.07
   1  -7  -6    3.03    0.11
   1  -7  -6    3.07    0.09
   1  -7  -6    2.93    0.08
   0  -7  -6    2.91    0.11
  -1  -7  -6    4.66    0.14
  -2  -7  -6    3.24    0.11
  -2  -7  -6    3.27    0.08
  -3  -7  -6    0.94    0.03
  -3  -7  -6    0.94    0.03
  -3  -7  -6    0.98    0.04
  -4  -7  -6    0.72    0.03
  -4  -7  -6    0.70    0.04
  -4  -7  -6    0.77    0.04
  -4  -7  -6    0.68    0.04
  -5  -7  -6    0.39    0.03
  -5  -7  -6    0.42    0.04
  -5  -7  -6    0.42    0.04
  -5  -7  -6    0.37    0.04
  -5  -7  -6    0.40    0.04
  -6  -7  -6    0.01    0.02
  -6  -7  -6   -0.02    0.02
  -6  -7  -6   -0.02    0.02
  -7  -7  -6   -0.02    0.03
  -7  -7  -6    0.01    0.03
  -7  -7  -6    0.02    0.03
  -8  -7  -6    1.01    0.07
  -8  -7  -6    0.98    0.07
  -9  -7  -6    0.32    0.05
 -10  -7  -6    0.17    0.05
   8  -8  -6    0.23    0.04
   7  -8  -6    2.25    0.09
   7  -8  -6    2.20    0.10
   6  -8  -6    0.28    0.04
   6  -8  -6    0.32    0.06
   6  -8  -6    0.30    0.04
   5  -8  -6   12.79    0.35
   5  -8  -6   12.94    0.30
   5  -8  -6   13.06    0.31
   5  -8  -6   12.87    0.30
   4  -8  -6    0.47    0.04
   4  -8  -6    0.36    0.04
   4  -8  -6    0.38    0.05
   4  -8  -6    0.33    0.03
   3  -8  -6    1.88    0.10
   3  -8  -6    1.87    0.07
   3  -8  -6    1.90    0.07
   3  -8  -6    1.79    0.09
   3  -8  -6    1.72    0.06
   3  -8  -6    1.76    0.07
   3  -8  -6    1.82    0.07
   2  -8  -6    2.54    0.08
   2  -8  -6    2.59    0.07
   2  -8  -6    2.62    0.08
   2  -8  -6    2.53    0.11
   2  -8  -6    2.61    0.07
   2  -8  -6    2.67    0.08
   2  -8  -6    2.68    0.11
   1  -8  -6    0.81    0.06
   1  -8  -6    0.76    0.04
   1  -8  -6    0.73    0.06
   1  -8  -6    0.71    0.03
   1  -8  -6    0.72    0.03
   1  -8  -6    0.80    0.03
   0  -8  -6    9.59    0.27
   0  -8  -6    9.90    0.21
   0  -8  -6    9.38    0.20
   0  -8  -6    9.59    0.26
  -1  -8  -6   21.55    0.44
  -1  -8  -6   21.17    0.43
  -1  -8  -6   21.02    0.50
  -2  -8  -6    3.57    0.08
  -2  -8  -6    3.45    0.12
  -2  -8  -6    3.59    0.09
  -3  -8  -6    1.40    0.05
  -3  -8  -6    1.38    0.04
  -3  -8  -6    1.39    0.07
  -3  -8  -6    1.44    0.05
  -4  -8  -6   22.72    0.48
  -4  -8  -6   24.05    0.50
  -4  -8  -6   22.92    0.48
  -4  -8  -6   23.70    0.47
  -4  -8  -6   23.26    0.50
  -5  -8  -6   -0.03    0.02
  -5  -8  -6   -0.02    0.02
  -5  -8  -6   -0.02    0.02
  -5  -8  -6   -0.02    0.02
  -5  -8  -6   -0.03    0.02
  -6  -8  -6   -0.02    0.02
  -6  -8  -6   -0.03    0.03
  -6  -8  -6    0.01    0.02
  -7  -8  -6    0.10    0.03
  -7  -8  -6    0.07    0.03
  -7  -8  -6    0.09    0.03
  -8  -8  -6    1.38    0.09
  -8  -8  -6    1.37    0.08
  -9  -8  -6    1.32    0.09
   7  -9  -6    0.10    0.04
   6  -9  -6    0.07    0.03
   6  -9  -6    0.09    0.03
   5  -9  -6    2.23    0.09
   5  -9  -6    2.25    0.12
   5  -9  -6    2.32    0.09
   5  -9  -6    2.26    0.09
   4  -9  -6    6.51    0.22
   4  -9  -6    6.61    0.17
   4  -9  -6    6.81    0.18
   4  -9  -6    6.47    0.17
   4  -9  -6    6.93    0.17
   3  -9  -6    9.14    0.22
   3  -9  -6    9.46    0.28
   3  -9  -6    9.60    0.22
   3  -9  -6    9.19    0.22
   3  -9  -6    9.62    0.28
   3  -9  -6    9.10    0.22
   2  -9  -6    0.07    0.03
   2  -9  -6    0.02    0.02
   2  -9  -6    0.02    0.02
   2  -9  -6    0.01    0.02
   2  -9  -6    0.02    0.02
   2  -9  -6    0.00    0.03
   2  -9  -6    0.05    0.02
   1  -9  -6    2.57    0.08
   1  -9  -6    2.64    0.07
   1  -9  -6    2.48    0.11
   1  -9  -6    2.52    0.07
   1  -9  -6    2.53    0.11
   1  -9  -6    2.77    0.08
   1  -9  -6    2.56    0.07
   0  -9  -6    3.60    0.14
   0  -9  -6    3.63    0.09
   0  -9  -6    3.51    0.09
   0  -9  -6    3.72    0.09
   0  -9  -6    3.63    0.14
   0  -9  -6    3.57    0.08
  -1  -9  -6   14.82    0.32
  -1  -9  -6   15.02    0.38
  -1  -9  -6   14.63    0.39
  -1  -9  -6   15.35    0.31
  -2  -9  -6    0.04    0.02
  -2  -9  -6    0.04    0.01
  -2  -9  -6   -0.03    0.03
  -2  -9  -6    0.03    0.01
  -2  -9  -6    0.03    0.02
  -3  -9  -6    0.71    0.04
  -3  -9  -6    0.76    0.05
  -3  -9  -6    0.71    0.05
  -3  -9  -6    0.64    0.06
  -3  -9  -6    0.67    0.03
  -4  -9  -6    2.41    0.09
  -4  -9  -6    2.47    0.09
  -4  -9  -6    2.40    0.08
  -4  -9  -6    2.42    0.07
  -5  -9  -6    0.53    0.05
  -5  -9  -6    0.53    0.05
  -5  -9  -6    0.48    0.04
  -5  -9  -6    0.50    0.05
  -6  -9  -6    0.20    0.04
  -6  -9  -6    0.21    0.04
  -6  -9  -6    0.19    0.03
  -6  -9  -6    0.24    0.04
  -7  -9  -6    0.18    0.04
  -7  -9  -6    0.21    0.04
  -7  -9  -6    0.19    0.04
  -8  -9  -6   -0.02    0.03
  -8  -9  -6    0.04    0.03
  -9  -9  -6    0.35    0.06
   7 -10  -6    0.33    0.05
   6 -10  -6    0.09    0.03
   6 -10  -6    0.06    0.03
   5 -10  -6    0.14    0.03
   5 -10  -6    0.11    0.03
   4 -10  -6    1.02    0.06
   4 -10  -6    1.08    0.06
   4 -10  -6    1.11    0.06
   4 -10  -6    1.09    0.08
   3 -10  -6    0.14    0.05
   3 -10  -6    0.23    0.03
   3 -10  -6    0.19    0.03
   3 -10  -6    0.13    0.03
   3 -10  -6    0.18    0.03
   2 -10  -6    3.15    0.09
   2 -10  -6    3.18    0.10
   2 -10  -6    3.30    0.10
   2 -10  -6    3.01    0.09
   2 -10  -6    3.13    0.14
   1 -10  -6    7.92    0.19
   1 -10  -6    7.96    0.24
   1 -10  -6    7.67    0.18
   1 -10  -6    7.95    0.18
   1 -10  -6    7.87    0.18
   0 -10  -6   36.70    0.87
   0 -10  -6   38.37    0.77
   0 -10  -6   37.82    0.76
   0 -10  -6   37.71    0.76
   0 -10  -6   38.03    0.76
  -1 -10  -6   23.07    0.48
  -1 -10  -6   22.28    0.55
  -1 -10  -6   22.78    0.46
  -1 -10  -6   22.83    0.46
  -1 -10  -6   22.51    0.47
  -2 -10  -6   14.15    0.29
  -2 -10  -6   13.65    0.36
  -2 -10  -6   14.28    0.29
  -2 -10  -6   13.69    0.31
  -2 -10  -6   13.95    0.30
  -3 -10  -6    6.39    0.16
  -3 -10  -6    5.85    0.19
  -3 -10  -6    5.96    0.14
  -3 -10  -6    5.96    0.15
  -4 -10  -6    0.06    0.03
  -4 -10  -6    0.08    0.03
  -4 -10  -6    0.07    0.04
  -4 -10  -6    0.07    0.03
  -5 -10  -6    0.15    0.03
  -5 -10  -6    0.15    0.03
  -5 -10  -6    0.23    0.04
  -5 -10  -6    0.16    0.03
  -6 -10  -6    0.02    0.03
  -6 -10  -6    0.02    0.03
  -6 -10  -6    0.00    0.03
  -7 -10  -6    0.56    0.06
  -7 -10  -6    0.59    0.06
  -8 -10  -6    0.04    0.04
  -8 -10  -6    0.09    0.04
   6 -11  -6    0.55    0.06
   6 -11  -6    0.64    0.06
   5 -11  -6   -0.02    0.02
   5 -11  -6    0.01    0.03
   4 -11  -6    0.39    0.04
   4 -11  -6    0.29    0.04
   4 -11  -6    0.38    0.04
   3 -11  -6    0.21    0.03
   3 -11  -6    0.16    0.03
   3 -11  -6    0.18    0.03
   3 -11  -6    0.14    0.03
   2 -11  -6    0.53    0.04
   2 -11  -6    0.56    0.04
   2 -11  -6    0.65    0.04
   2 -11  -6    0.67    0.07
   2 -11  -6    0.59    0.05
   1 -11  -6    0.02    0.02
   1 -11  -6    0.00    0.03
   1 -11  -6    0.03    0.02
   1 -11  -6    0.00    0.02
   1 -11  -6    0.02    0.02
   0 -11  -6    0.54    0.05
   0 -11  -6    0.52    0.07
   0 -11  -6    0.51    0.03
   0 -11  -6    0.48    0.04
   0 -11  -6    0.50    0.04
  -1 -11  -6    7.49    0.18
  -1 -11  -6    7.88    0.17
  -1 -11  -6    7.81    0.19
  -1 -11  -6    7.54    0.17
  -1 -11  -6    7.87    0.24
  -2 -11  -6   11.46    0.26
  -2 -11  -6   11.38    0.32
  -2 -11  -6   11.47    0.27
  -2 -11  -6   11.57    0.25
  -3 -11  -6    0.03    0.04
  -3 -11  -6    0.06    0.03
  -3 -11  -6    0.05    0.03
  -3 -11  -6    0.02    0.02
  -4 -11  -6    3.45    0.14
  -4 -11  -6    3.42    0.11
  -4 -11  -6    3.48    0.12
  -4 -11  -6    3.75    0.10
  -5 -11  -6    1.65    0.08
  -5 -11  -6    1.63    0.08
  -5 -11  -6    1.57    0.07
  -5 -11  -6    1.57    0.09
  -6 -11  -6    0.21    0.04
  -6 -11  -6    0.20    0.04
  -6 -11  -6    0.26    0.05
  -6 -11  -6    0.23    0.05
  -7 -11  -6    1.27    0.09
  -7 -11  -6    1.29    0.08
   5 -12  -6    0.03    0.03
   5 -12  -6   -0.02    0.03
   4 -12  -6    0.70    0.06
   4 -12  -6    0.74    0.06
   3 -12  -6    0.54    0.05
   3 -12  -6    0.42    0.04
   3 -12  -6    0.42    0.05
   2 -12  -6    0.05    0.03
   2 -12  -6    0.05    0.03
   2 -12  -6    0.07    0.03
   1 -12  -6    2.21    0.08
   1 -12  -6    2.20    0.08
   1 -12  -6    2.23    0.07
   1 -12  -6    2.29    0.07
   0 -12  -6    0.41    0.03
   0 -12  -6    0.52    0.04
   0 -12  -6    0.56    0.05
   0 -12  -6    0.55    0.04
  -1 -12  -6    0.38    0.03
  -1 -12  -6    0.46    0.04
  -1 -12  -6    0.39    0.04
  -1 -12  -6    0.44    0.05
  -2 -12  -6    0.40    0.04
  -2 -12  -6    0.30    0.04
  -2 -12  -6    0.35    0.04
  -2 -12  -6    0.44    0.03
  -3 -12  -6    0.95    0.05
  -3 -12  -6    1.11    0.07
  -3 -12  -6    1.12    0.07
  -4 -12  -6    2.15    0.10
  -4 -12  -6    1.96    0.09
  -5 -12  -6    2.61    0.11
  -5 -12  -6    2.78    0.10
  -5 -12  -6    2.77    0.12
  -6 -12  -6    1.85    0.10
  -6 -12  -6    1.95    0.10
  -6 -12  -6    1.87    0.08
   3 -13  -6    0.78    0.06
   3 -13  -6    0.86    0.06
   2 -13  -6    0.05    0.03
   2 -13  -6   -0.01    0.03
   2 -13  -6    0.06    0.03
   1 -13  -6    0.66    0.05
   1 -13  -6    0.54    0.05
   1 -13  -6    0.61    0.04
   0 -13  -6    0.61    0.05
   0 -13  -6    0.65    0.04
   0 -13  -6    0.63    0.05
  -1 -13  -6    0.97    0.05
  -1 -13  -6    0.95    0.06
  -1 -13  -6    1.16    0.06
  -2 -13  -6    1.31    0.07
  -2 -13  -6    1.19    0.07
  -2 -13  -6    1.26    0.06
  -3 -13  -6    0.53    0.06
  -3 -13  -6    0.40    0.05
  -4 -13  -6    0.01    0.03
  -4 -13  -6    0.00    0.03
  -5 -13  -6    0.08    0.03
  -5 -13  -6    0.11    0.04
  -5 -13  -6    0.13    0.04
   1 -14  -6    0.24    0.04
   1 -14  -6    0.26    0.03
   1 -14  -6    0.17    0.04
   0 -14  -6    0.61    0.05
   0 -14  -6    0.65    0.06
   0 -14  -6    0.73    0.05
  -1 -14  -6    0.53    0.05
  -1 -14  -6    0.48    0.05
  -1 -14  -6    0.39    0.04
  -2 -14  -6    0.14    0.04
  -2 -14  -6    0.15    0.04
  -2 -14  -6    0.16    0.03
  -3 -14  -6    0.01    0.03
  -3 -14  -6    0.02    0.03
  -2 -13   7    0.07    0.04
  -1 -13   7    0.34    0.06
   0 -13   7   -0.01    0.04
   1 -13   7    0.08    0.04
  -4 -12   7    0.90    0.08
  -3 -12   7    0.05    0.04
  -2 -12   7    2.11    0.11
  -1 -12   7    4.04    0.16
   0 -12   7    0.08    0.04
   1 -12   7   -0.03    0.04
   2 -12   7    0.40    0.06
   3 -12   7    0.08    0.04
   4 -12   7    0.24    0.05
  -5 -11   7    2.05    0.11
  -4 -11   7    0.35    0.06
  -3 -11   7    1.39    0.09
  -2 -11   7    0.27    0.05
  -1 -11   7    1.76    0.10
   0 -11   7    0.41    0.05
   1 -11   7    1.15    0.08
   2 -11   7    4.14    0.15
   3 -11   7    0.01    0.03
  -4  11  -7    0.98    0.06
   4 -11   7    0.91    0.08
   5 -11   7    0.53    0.07
  -6 -10   7    0.36    0.06
   5  10  -7    0.94    0.06
  -5 -10   7    0.73    0.07
  -4 -10   7    1.25    0.08
  -3 -10   7    0.56    0.06
  -2 -10   7    1.62    0.09
   1  10  -7   -0.01    0.03
  -1 -10   7    0.01    0.03
   0  10  -7    2.07    0.08
   0  10  -7    2.05    0.11
   0 -10   7    1.87    0.10
  -1  10  -7    0.76    0.06
   1 -10   7    0.71    0.06
   2 -10   7    0.06    0.03
   3 -10   7    0.65    0.06
   4 -10   7    0.41    0.06
   4 -10   7    0.43    0.06
  -5  10  -7    0.40    0.05
   5 -10   7    0.41    0.06
  -6  10  -7    8.59    0.24
   6 -10   7    8.73    0.25
   7   9  -7    0.32    0.05
  -7  -9   7    0.46    0.06
   6   9  -7    0.17    0.04
  -6  -9   7    0.19    0.05
  -5  -9   7    0.05    0.03
   4   9  -7    0.28    0.04
  -4  -9   7    0.24    0.04
   3   9  -7    0.91    0.06
  -3  -9   7    0.91    0.07
   2   9  -7    1.62    0.07
  -2  -9   7    1.55    0.09
   1   9  -7    1.31    0.07
  -1  -9   7    1.31    0.08
   0   9  -7    0.64    0.06
   0   9  -7    0.54    0.05
   0  -9   7    0.62    0.06
  -1   9  -7    0.02    0.03
  -1   9  -7    0.02    0.03
   1  -9   7    0.01    0.03
  -2   9  -7    0.23    0.04
  -2   9  -7    0.20    0.03
   2  -9   7    0.16    0.04
  -3   9  -7    0.22    0.04
   3  -9   7    0.25    0.04
  -4   9  -7    0.11    0.03
   4  -9   7    0.12    0.04
  -5   9  -7    2.86    0.11
   5  -9   7    2.89    0.12
  -6   9  -7    2.54    0.11
   6  -9   7    2.39    0.11
  -7   9  -7    1.98    0.11
   7  -9   7    1.81    0.10
   8   8  -7    0.98    0.07
  -8  -8   7    1.03    0.09
   7   8  -7    1.30    0.07
  -7  -8   7    1.37    0.09
   6   8  -7    0.03    0.04
  -6  -8   7    0.02    0.03
   5   8  -7    2.47    0.10
  -5  -8   7    2.57    0.11
   4   8  -7    0.09    0.03
  -4  -8   7    0.09    0.04
   3   8  -7    1.21    0.07
  -3  -8   7    1.10    0.07
   2   8  -7   10.36    0.24
  -2  -8   7   10.03    0.27
   1   8  -7    0.30    0.05
   1   8  -7    0.24    0.04
  -1  -8   7    0.28    0.05
   0   8  -7   -0.05    0.02
   0   8  -7    0.03    0.03
   0  -8   7   -0.04    0.02
  -1   8  -7   -0.05    0.02
  -1   8  -7   -0.02    0.02
   1  -8   7    0.01    0.02
  -2   8  -7    0.88    0.06
  -2   8  -7    0.81    0.05
   2  -8   7    0.78    0.06
  -3   8  -7    0.49    0.04
  -3   8  -7    0.47    0.05
   3  -8   7    0.56    0.05
  -4   8  -7    0.27    0.04
  -4   8  -7    0.30    0.04
   4  -8   7    0.26    0.04
  -5   8  -7    0.80    0.06
   5  -8   7    0.73    0.06
  -6   8  -7    0.97    0.07
   6  -8   7    1.08    0.08
  -7   8  -7    3.21    0.13
   7  -8   7    2.98    0.13
  -8   8  -7    0.05    0.04
   8  -8   7   -0.01    0.04
   8   7  -7    0.40    0.05
  -8  -7   7    0.44    0.06
  -7  -7   7    0.13    0.04
   6   7  -7    0.03    0.03
  -6  -7   7    0.05    0.04
   5   7  -7    0.47    0.05
  -5  -7   7    0.54    0.06
   4   7  -7    0.03    0.04
  -4  -7   7    0.08    0.04
   3   7  -7    1.01    0.07
  -3  -7   7    1.04    0.07
   2   7  -7    0.23    0.04
  -2  -7   7    0.25    0.04
  -2  -7   7    0.27    0.03
   1   7  -7    1.94    0.10
   1   7  -7    1.81    0.07
  -1  -7   7    1.81    0.09
   0   7  -7    0.09    0.02
   0   7  -7    0.11    0.03
   0  -7   7    0.07    0.03
   0  -7   7    0.09    0.02
  -1   7  -7    0.57    0.04
  -1   7  -7    0.68    0.05
   1  -7   7    0.57    0.05
   1  -7   7    0.67    0.04
  -2   7  -7   -0.02    0.02
  -2   7  -7   -0.02    0.02
   2  -7   7   -0.03    0.02
  -3   7  -7    0.01    0.02
  -3   7  -7   -0.02    0.02
   3  -7   7   -0.05    0.02
  -4   7  -7    0.01    0.02
   4  -7   7   -0.01    0.02
  -5   7  -7    0.48    0.05
   5  -7   7    0.34    0.04
  -6   7  -7    3.16    0.12
   6  -7   7    3.16    0.12
  -7   7  -7    5.53    0.18
   7  -7   7    5.61    0.18
  -8   7  -7    1.93    0.10
   8  -7   7    1.86    0.10
  -9   7  -7    1.05    0.09
   9  -7   7    0.91    0.08
   9   6  -7    0.20    0.04
   9   6  -7    0.25    0.04
  -9  -6   7    0.25    0.05
   8   6  -7    1.02    0.06
   8   6  -7    0.94    0.06
  -8  -6   7    1.05    0.08
   7   6  -7    0.00    0.03
  -7  -6   7   -0.05    0.03
   6   6  -7    0.00    0.03
  -6  -6   7    0.01    0.03
   5   6  -7    0.10    0.03
  -5  -6   7    0.07    0.04
   4   6  -7   26.21    0.57
  -4  -6   7   26.86    0.60
   3   6  -7    1.87    0.08
  -3  -6   7    1.81    0.08
   2   6  -7    2.24    0.08
   2   6  -7    2.19    0.10
  -2  -6   7    2.18    0.09
   1   6  -7    8.43    0.20
   1   6  -7    8.43    0.24
  -1  -6   7    8.29    0.22
   0   6  -7   10.17    0.24
   0   6  -7   10.61    0.28
   0  -6   7   10.62    0.26
  -1   6  -7    3.38    0.12
  -1   6  -7    3.45    0.09
   1  -6   7    3.32    0.11
  -2   6  -7   12.67    0.29
  -2   6  -7   12.23    0.29
  -2   6  -7   12.47    0.32
   2  -6   7   12.57    0.29
   2  -6   7   11.94    0.30
  -3   6  -7    0.98    0.06
  -3   6  -7    0.97    0.05
   3  -6   7    0.91    0.06
  -4   6  -7    0.15    0.03
   4  -6   7    0.13    0.03
  -5   6  -7    0.33    0.04
   5  -6   7    0.31    0.04
  -6   6  -7    0.72    0.06
   6  -6   7    0.75    0.06
  -7   6  -7    2.36    0.11
   7  -6   7    2.70    0.11
  -8   6  -7    0.32    0.05
   8  -6   7    0.17    0.04
  -9   6  -7    0.05    0.04
   9  -6   7    0.08    0.04
   9   5  -7    0.06    0.03
   9   5  -7   -0.02    0.03
  -9  -5   7    0.04    0.04
   8   5  -7    0.92    0.06
   8   5  -7    0.68    0.06
  -8  -5   7    0.74    0.07
   7   5  -7    0.87    0.06
   7   5  -7    0.69    0.05
  -7  -5   7    0.82    0.07
   6   5  -7    0.63    0.05
   6   5  -7    0.63    0.05
  -6  -5   7    0.68    0.06
   5   5  -7   18.59    0.42
  -5  -5   7   18.68    0.44
   4   5  -7    6.79    0.17
  -4  -5   7    6.64    0.19
   3   5  -7    5.22    0.14
  -3  -5   7    5.18    0.15
   2   5  -7    0.38    0.05
   2   5  -7    0.20    0.03
  -2  -5   7    0.27    0.02
  -2  -5   7    0.19    0.03
   1   5  -7    3.65    0.10
   1   5  -7    3.81    0.13
  -1  -5   7    3.71    0.10
  -1  -5   7    3.59    0.12
  -1  -5   7    3.54    0.11
   0   5  -7    0.95    0.04
   0   5  -7    0.79    0.05
   0  -5   7    0.86    0.04
   0  -5   7    0.85    0.05
   0  -5   7    0.79    0.05
  -1   5  -7    0.39    0.04
  -1   5  -7    0.45    0.03
  -1   5  -7    0.45    0.03
  -1   5  -7    0.48    0.05
   1  -5   7    0.43    0.04
   1  -5   7    0.44    0.03
   1  -5   7    0.45    0.04
  -2   5  -7    9.63    0.25
  -2   5  -7   10.01    0.23
  -2   5  -7    9.63    0.23
   2  -5   7    9.26    0.24
  -3   5  -7    0.18    0.03
   3  -5   7    0.18    0.03
  -4   5  -7    0.14    0.03
   4  -5   7    0.09    0.03
  -5   5  -7    0.03    0.02
   5  -5   7   -0.02    0.02
  -6   5  -7    0.31    0.04
   6  -5   7    0.28    0.04
  -7   5  -7    5.03    0.16
   7  -5   7    5.50    0.16
  -8   5  -7    1.98    0.10
   8  -5   7    2.20    0.10
  -9   5  -7    0.10    0.04
   9  -5   7    0.05    0.04
 -10   5  -7    0.21    0.05
  10  -5   7    0.19    0.05
   9   4  -7    0.69    0.06
  -9  -4   7    0.81    0.08
   8   4  -7    0.25    0.04
  -8  -4   7    0.33    0.05
   7   4  -7    7.69    0.20
  -7  -4   7    7.70    0.22
   6   4  -7    1.28    0.06
  -6  -4   7    1.16    0.07
   5   4  -7    0.24    0.03
   5   4  -7    0.24    0.03
  -5  -4   7    0.29    0.04
   4   4  -7    0.95    0.05
   4   4  -7    0.97    0.05
  -4  -4   7    1.03    0.06
  -3  -4   7    2.04    0.08
   2   4  -7    5.82    0.14
   2   4  -7    6.09    0.18
   2   4  -7    6.07    0.14
   2   4  -7    5.73    0.18
  -2  -4   7    6.07    0.18
  -2  -4   7    5.98    0.16
  -2  -4   7    6.08    0.14
   1   4  -7    0.03    0.02
   1   4  -7    0.07    0.02
   1   4  -7    0.06    0.02
   1   4  -7    0.03    0.02
  -1  -4   7    0.04    0.02
  -1  -4   7    0.07    0.02
   0   4  -7    3.69    0.10
   0   4  -7    3.66    0.12
   0   4  -7    3.69    0.10
   0   4  -7    3.75    0.10
   0   4  -7    3.55    0.11
   0  -4   7    3.76    0.09
   0  -4   7    3.72    0.11
  -1   4  -7    4.99    0.12
  -1   4  -7    5.27    0.12
  -1   4  -7    5.20    0.14
  -1   4  -7    4.95    0.15
  -1   4  -7    5.02    0.12
   1  -4   7    5.20    0.14
  -2   4  -7    0.04    0.02
  -2   4  -7    0.07    0.02
  -2   4  -7    0.05    0.02
  -2   4  -7    0.06    0.02
   2  -4   7    0.05    0.02
  -3   4  -7    7.22    0.18
  -3   4  -7    7.01    0.18
  -3   4  -7    7.14    0.17
   3  -4   7    7.01    0.18
   3  -4   7    7.01    0.18
   4  -4   7   10.89    0.26
  -5   4  -7    0.51    0.04
   5  -4   7    0.54    0.04
  -6   4  -7    1.76    0.08
   6  -4   7    1.68    0.08
  -7   4  -7    0.25    0.04
   7  -4   7    0.27    0.04
  -8   4  -7    0.46    0.06
   8  -4   7    0.39    0.05
  -9   4  -7    0.02    0.03
   9  -4   7    0.01    0.03
 -10   4  -7    0.12    0.04
  10  -4   7    0.08    0.04
  10   3  -7    0.22    0.04
   9   3  -7    0.04    0.03
  -9  -3   7    0.02    0.04
   8   3  -7    3.21    0.11
   7   3  -7    0.84    0.06
  -7  -3   7    0.78    0.07
   6   3  -7    0.22    0.03
  -6  -3   7    0.24    0.04
   5   3  -7    1.35    0.06
  -5  -3   7    1.37    0.07
  -4  -3   7    1.08    0.06
   3   3  -7    2.34    0.10
  -3  -3   7    2.34    0.08
   2   3  -7    1.12    0.07
   2   3  -7    0.97    0.06
   2   3  -7    1.11    0.05
  -2  -3   7    0.91    0.05
   1   3  -7    0.18    0.03
   1   3  -7    0.16    0.02
   1   3  -7    0.15    0.03
  -1  -3   7    0.16    0.02
   0   3  -7    1.03    0.05
   0   3  -7    1.20    0.05
   0   3  -7    1.08    0.06
   0  -3   7    1.09    0.05
  -1   3  -7   10.83    0.25
  -1   3  -7   11.00    0.24
  -1   3  -7   10.96    0.28
  -1   3  -7   11.18    0.24
   1  -3   7   10.88    0.25
  -2   3  -7   15.21    0.33
  -2   3  -7   15.48    0.35
  -2   3  -7   15.70    0.34
   2  -3   7   15.45    0.34
  -3   3  -7   31.44    0.66
  -3   3  -7   31.31    0.64
  -3   3  -7   31.20    0.68
   3  -3   7   30.71    0.71
   3  -3   7   30.28    0.66
  -4   3  -7   19.88    0.44
   4  -3   7   20.23    0.44
   5  -3   7    0.13    0.03
  -6   3  -7   23.97    0.53
   6  -3   7   23.40    0.52
  -7   3  -7   23.72    0.54
   7  -3   7   23.83    0.53
  -8   3  -7    9.06    0.25
  -9   3  -7    3.20    0.13
 -10   3  -7    0.41    0.06
  10   2  -7    0.17    0.04
   9   2  -7    0.30    0.04
  -9  -2   7    0.33    0.05
   8   2  -7    0.12    0.04
   7   2  -7    1.23    0.07
  -7  -2   7    1.31    0.08
   6   2  -7    0.99    0.06
  -6  -2   7    1.05    0.06
  -5  -2   7    0.87    0.05
   4   2  -7    3.89    0.13
  -4  -2   7    4.10    0.11
  -4  -2   7    3.85    0.12
   3   2  -7    5.50    0.16
   3   2  -7    5.41    0.18
  -3  -2   7    5.59    0.14
  -3  -2   7    5.60    0.17
  -3  -2   7    5.81    0.15
   2   2  -7    1.50    0.05
   2   2  -7    1.61    0.07
   2   2  -7    1.59    0.08
   2   2  -7    1.55    0.06
  -2  -2   7    1.63    0.04
   1   2  -7    8.49    0.19
   1   2  -7    8.59    0.19
   1   2  -7    8.57    0.23
   1   2  -7    8.50    0.21
   0   2  -7    0.44    0.03
   0   2  -7    0.38    0.04
   0   2  -7    0.39    0.03
   0   2  -7    0.41    0.03
  -1   2  -7    0.89    0.04
  -1   2  -7    0.79    0.04
  -1   2  -7    0.88    0.04
  -1   2  -7    0.84    0.05
  -1   2  -7    0.87    0.03
  -2   2  -7    1.45    0.05
  -2   2  -7    1.51    0.05
  -2   2  -7    1.54    0.06
  -2   2  -7    1.48    0.05
   2  -2   7    1.47    0.06
  -3   2  -7    0.02    0.01
  -3   2  -7    0.04    0.02
  -3   2  -7    0.03    0.02
  -3   2  -7    0.03    0.02
   3  -2   7    0.02    0.01
  -4   2  -7    0.21    0.03
  -4   2  -7    0.25    0.03
   4  -2   7    0.26    0.03
  -5   2  -7    0.23    0.03
   5  -2   7    0.28    0.03
   6  -2   7    0.49    0.04
  -7   2  -7    0.19    0.04
   7  -2   7    0.15    0.04
  -8   2  -7    0.82    0.07
   8  -2   7    0.78    0.06
  -9   2  -7    0.02    0.03
 -10   2  -7    0.06    0.04
  10   1  -7    1.80    0.09
   9   1  -7    0.92    0.07
   8   1  -7    0.02    0.03
   7   1  -7    0.38    0.04
  -7  -1   7    0.37    0.05
   6   1  -7    0.94    0.05
  -6  -1   7    0.89    0.06
   5   1  -7    0.58    0.04
  -5  -1   7    0.63    0.05
   4   1  -7    2.00    0.07
   4   1  -7    1.99    0.07
   4   1  -7    1.97    0.07
   4   1  -7    2.00    0.09
  -4  -1   7    2.02    0.07
  -4  -1   7    1.91    0.07
   3   1  -7    1.83    0.09
   3   1  -7    1.93    0.08
   3   1  -7    1.93    0.07
   3   1  -7    1.92    0.06
  -3  -1   7    1.86    0.08
  -3  -1   7    1.88    0.06
   2   1  -7   62.87    1.56
   2   1  -7   61.72    1.26
   2   1  -7   61.17    1.37
   2   1  -7   61.31    1.27
  -2  -1   7   61.38    1.30
  -2  -1   7   61.08    1.36
   1   1  -7   34.65    0.71
   1   1  -7   33.95    0.71
   1   1  -7   35.10    0.71
   1   1  -7   33.47    0.69
  -1  -1   7   34.09    0.71
   0   1  -7    2.71    0.09
   0   1  -7    2.69    0.07
   0   1  -7    2.66    0.07
   0   1  -7    2.70    0.08
   0  -1   7    2.66    0.07
  -1   1  -7   17.83    0.37
  -1   1  -7   17.78    0.39
  -1   1  -7   18.55    0.38
  -1   1  -7   17.69    0.37
   1  -1   7   18.09    0.43
   1  -1   7   17.92    0.38
  -2   1  -7    4.69    0.11
  -2   1  -7    4.61    0.11
  -2   1  -7    4.48    0.12
  -2   1  -7    4.59    0.11
   2  -1   7    4.58    0.13
   2  -1   7    4.64    0.11
  -3   1  -7   18.92    0.39
  -3   1  -7   18.68    0.41
  -3   1  -7   18.66    0.40
  -3   1  -7   19.36    0.40
  -4   1  -7   11.83    0.27
  -4   1  -7   11.34    0.27
  -4   1  -7   12.13    0.26
  -4   1  -7   11.85    0.26
  -5   1  -7    0.34    0.04
  -5   1  -7    0.34    0.03
  -5   1  -7    0.34    0.04
  -5   1  -7    0.31    0.03
   5  -1   7    0.30    0.03
  -6   1  -7    0.05    0.02
   6  -1   7    0.03    0.02
  -7   1  -7   15.98    0.38
   7  -1   7   16.11    0.37
  -8   1  -7    1.97    0.09
   8  -1   7    2.14    0.08
  -9   1  -7    3.87    0.14
 -10   1  -7    0.36    0.06
 -11   1  -7    0.10    0.05
  10   0  -7    0.04    0.04
   9   0  -7   -0.03    0.03
   8   0  -7    0.51    0.05
   7   0  -7   10.21    0.26
  -7   0   7   10.53    0.27
   6   0  -7   -0.02    0.03
  -6   0   7   -0.06    0.02
   5   0  -7    1.81    0.07
   5   0  -7    1.85    0.07
   5   0  -7    1.90    0.07
   5   0  -7    1.80    0.07
   5   0  -7    1.97    0.09
  -5   0   7    1.90    0.07
   4   0  -7    5.54    0.17
   4   0  -7    5.72    0.15
   4   0  -7    5.78    0.15
   4   0  -7    5.75    0.14
   4   0  -7    5.86    0.14
  -4   0   7    5.65    0.17
   3   0  -7    3.32    0.09
   3   0  -7    3.55    0.11
   3   0  -7    3.47    0.10
   3   0  -7    3.24    0.11
   3   0  -7    3.52    0.13
   3   0  -7    3.38    0.09
  -3   0   7    3.43    0.09
  -3   0   7    3.41    0.10
  -3   0   7    3.29    0.11
   2   0  -7   13.16    0.29
   2   0  -7   13.32    0.30
   2   0  -7   13.43    0.28
   2   0  -7   12.55    0.33
   2   0  -7   13.64    0.29
  -2   0   7   13.69    0.29
  -2   0   7   13.07    0.33
  -2   0   7   13.28    0.29
   1   0  -7   18.23    0.38
   1   0  -7   18.36    0.39
   1   0  -7   18.35    0.44
   1   0  -7   18.26    0.39
   1   0  -7   18.37    0.39
  -1   0   7   18.70    0.39
   0   0  -7   18.34    0.38
   0   0  -7   18.00    0.38
   0   0  -7   18.88    0.39
   0   0  -7   18.27    0.43
   0   0  -7   18.31    0.38
   0   0  -7   18.43    0.38
   0   0  -7   18.08    0.39
   0   0   7   18.66    0.38
   0   0   7   18.16    0.45
  -1   0  -7    0.11    0.02
  -1   0  -7    0.13    0.02
  -1   0  -7    0.12    0.01
  -1   0  -7    0.15    0.02
   1   0   7    0.12    0.02
   1   0   7    0.13    0.01
  -2   0  -7    2.47    0.07
  -2   0  -7    2.46    0.06
  -2   0  -7    2.45    0.07
  -2   0  -7    2.47    0.07
   2   0   7    2.43    0.06
   2   0   7    2.47    0.08
  -3   0  -7    5.80    0.14
  -3   0  -7    6.04    0.14
  -3   0  -7    5.96    0.13
  -3   0  -7    5.91    0.15
  -3   0  -7    5.79    0.16
   3   0   7    5.86    0.14
  -4   0  -7    1.66    0.06
  -4   0  -7    1.60    0.06
  -4   0  -7    1.55    0.07
  -4   0  -7    1.57    0.06
  -4   0  -7    1.63    0.06
   4   0   7    1.64    0.06
  -5   0  -7    0.02    0.02
  -5   0  -7    0.04    0.02
  -5   0  -7    0.01    0.02
  -5   0  -7    0.03    0.02
  -6   0  -7    0.05    0.03
  -6   0  -7    0.07    0.03
  -6   0  -7    0.08    0.03
  -6   0  -7    0.05    0.02
  -7   0  -7    0.25    0.04
  -8   0  -7    1.92    0.09
  -9   0  -7    0.27    0.05
 -10   0  -7    0.22    0.05
 -11   0  -7    0.03    0.04
  10  -1  -7    1.10    0.08
   9  -1  -7    0.41    0.05
   8  -1  -7    3.20    0.12
   7  -1  -7   -0.01    0.03
   6  -1  -7    2.39    0.09
   6  -1  -7    2.50    0.09
   5  -1  -7    0.00    0.02
   5  -1  -7    0.00    0.02
   5  -1  -7   -0.01    0.02
  -5   1   7    0.02    0.02
   4  -1  -7    6.23    0.15
   4  -1  -7    6.20    0.17
   4  -1  -7    6.39    0.17
   4  -1  -7    6.17    0.16
  -4   1   7    6.24    0.15
  -4   1   7    6.23    0.18
   3  -1  -7   33.07    0.67
   3  -1  -7   33.13    0.69
   3  -1  -7   32.96    0.76
   3  -1  -7   32.11    0.69
   3  -1  -7   32.53    0.70
  -3   1   7   33.06    0.75
  -3   1   7   33.06    0.71
  -3   1   7   32.44    0.68
   2  -1  -7    7.10    0.17
   2  -1  -7    7.06    0.20
   2  -1  -7    7.19    0.16
   2  -1  -7    6.93    0.18
   2  -1  -7    7.23    0.17
   2  -1  -7    7.30    0.16
  -2   1   7    7.34    0.17
  -2   1   7    7.31    0.19
  -2   1   7    6.89    0.20
  -2   1   7    6.99    0.15
   1  -1  -7    3.63    0.09
   1  -1  -7    3.68    0.10
   1  -1  -7    3.69    0.12
   1  -1  -7    3.55    0.09
   1  -1  -7    3.67    0.09
   1  -1  -7    3.61    0.09
   1  -1  -7    3.68    0.09
  -1   1   7    3.59    0.12
  -1   1   7    3.67    0.09
   0  -1  -7   16.06    0.33
   0  -1  -7   15.55    0.33
   0  -1  -7   15.94    0.32
   0  -1  -7   16.15    0.33
   0  -1  -7   16.26    0.35
   0  -1  -7   15.70    0.38
   0  -1  -7   16.20    0.34
   0   1   7   15.50    0.39
  -1  -1  -7   40.67    0.82
  -1  -1  -7   40.75    0.92
  -1  -1  -7   40.21    0.83
  -1  -1  -7   40.91    0.84
  -1  -1  -7   40.39    0.83
  -1  -1  -7   40.54    0.83
   1   1   7   41.94    0.94
  -2  -1  -7   28.22    0.55
  -2  -1  -7   26.58    0.56
  -2  -1  -7   27.43    0.55
  -2  -1  -7   27.06    0.64
  -2  -1  -7   27.09    0.56
   2   1   7   26.99    0.63
  -3  -1  -7   83.42    1.73
  -3  -1  -7   87.02    1.74
  -3  -1  -7   83.32    1.79
  -3  -1  -7   86.76    1.94
  -3  -1  -7   86.07    1.76
   3   1   7   88.10    1.90
  -4  -1  -7  137.43    3.22
  -4  -1  -7  142.40    2.87
  -4  -1  -7  142.98    3.20
  -4  -1  -7  138.39    2.84
  -4  -1  -7  135.50    2.87
   4   1   7  142.93    2.87
  -5  -1  -7   56.62    1.16
  -5  -1  -7   55.95    1.13
  -5  -1  -7   56.48    1.27
  -5  -1  -7   53.09    1.13
  -5  -1  -7   56.28    1.14
   5   1   7   57.10    1.15
  -6  -1  -7   11.67    0.28
  -6  -1  -7   12.21    0.28
  -6  -1  -7   12.41    0.30
  -6  -1  -7   12.09    0.27
  -7  -1  -7   24.07    0.52
  -7  -1  -7   23.72    0.53
  -8  -1  -7    1.38    0.08
  -8  -1  -7    1.21    0.07
  -9  -1  -7    0.40    0.05
 -10  -1  -7    0.89    0.08
 -11  -1  -7    0.18    0.05
  10  -2  -7    0.01    0.03
   9  -2  -7    0.02    0.03
   8  -2  -7    0.72    0.06
   7  -2  -7    0.25    0.04
   7  -2  -7    0.17    0.04
   6  -2  -7    3.14    0.11
   6  -2  -7    3.12    0.11
   5  -2  -7    0.01    0.02
   5  -2  -7    0.02    0.03
   5  -2  -7    0.02    0.02
  -5   2   7    0.05    0.03
   4  -2  -7    8.43    0.21
   4  -2  -7    8.56    0.20
   4  -2  -7    8.26    0.22
   4  -2  -7    8.42    0.20
   4  -2  -7    8.54    0.20
  -4   2   7    8.61    0.23
   3  -2  -7   13.52    0.32
   3  -2  -7   13.74    0.35
   3  -2  -7   13.57    0.30
   3  -2  -7   14.06    0.31
   3  -2  -7   13.39    0.30
   3  -2  -7   13.39    0.31
   3  -2  -7   13.68    0.29
  -3   2   7   13.85    0.33
  -3   2   7   13.71    0.28
   2  -2  -7    0.05    0.02
   2  -2  -7    0.02    0.01
   2  -2  -7    0.03    0.01
   2  -2  -7    0.03    0.01
   2  -2  -7    0.04    0.01
   2  -2  -7    0.03    0.02
   2  -2  -7    0.04    0.02
  -2   2   7    0.05    0.02
  -2   2   7    0.02    0.02
   1  -2  -7   16.14    0.34
   1  -2  -7   15.95    0.33
   1  -2  -7   15.81    0.33
   1  -2  -7   15.55    0.34
   1  -2  -7   15.68    0.36
   1  -2  -7   15.72    0.32
   1  -2  -7   16.18    0.38
   1  -2  -7   16.19    0.33
  -1   2   7   16.11    0.35
  -1   2   7   15.62    0.40
   0  -2  -7    1.25    0.05
   0  -2  -7    1.20    0.06
   0  -2  -7    1.25    0.04
   0  -2  -7    1.22    0.04
   0  -2  -7    1.21    0.04
   0  -2  -7    1.20    0.04
   0   2   7    1.19    0.06
  -1  -2  -7    0.21    0.02
  -1  -2  -7    0.23    0.02
  -1  -2  -7    0.21    0.01
  -1  -2  -7    0.20    0.01
  -1  -2  -7    0.21    0.01
  -1  -2  -7    0.28    0.03
  -1  -2  -7    0.22    0.02
   1   2   7    0.24    0.03
  -2  -2  -7    1.86    0.05
  -2  -2  -7    1.98    0.05
  -2  -2  -7    2.03    0.05
  -2  -2  -7    1.92    0.07
  -2  -2  -7    1.95    0.05
  -2  -2  -7    1.92    0.06
  -2  -2  -7    1.99    0.05
  -3  -2  -7    0.03    0.02
  -3  -2  -7    0.03    0.01
  -3  -2  -7    0.03    0.01
  -3  -2  -7    0.01    0.01
  -3  -2  -7    0.02    0.01
  -3  -2  -7    0.02    0.01
  -4  -2  -7    2.51    0.09
  -4  -2  -7    2.57    0.07
  -4  -2  -7    2.49    0.07
  -4  -2  -7    2.52    0.08
  -4  -2  -7    2.49    0.07
  -4  -2  -7    2.47    0.07
  -5  -2  -7    3.34    0.10
  -5  -2  -7    3.28    0.09
  -5  -2  -7    3.17    0.09
  -5  -2  -7    3.27    0.09
  -5  -2  -7    3.13    0.10
  -5  -2  -7    3.11    0.09
  -6  -2  -7    0.01    0.02
  -6  -2  -7   -0.03    0.02
  -6  -2  -7    0.00    0.02
  -6  -2  -7   -0.02    0.02
  -7  -2  -7    0.04    0.03
  -7  -2  -7    0.04    0.03
  -8  -2  -7   -0.01    0.03
  -8  -2  -7    0.00    0.03
  -9  -2  -7    0.26    0.05
 -10  -2  -7    0.31    0.05
 -11  -2  -7    0.09    0.04
   9  -3  -7    0.25    0.05
   8  -3  -7    8.76    0.24
   7  -3  -7   -0.03    0.03
   7  -3  -7    0.20    0.04
   6  -3  -7   37.81    0.82
   6  -3  -7   39.26    0.80
   5  -3  -7   26.86    0.59
   5  -3  -7   27.01    0.59
   5  -3  -7   26.79    0.57
   5  -3  -7   27.80    0.58
  -5   3   7   27.24    0.63
   4  -3  -7    0.22    0.03
   4  -3  -7    0.21    0.03
   4  -3  -7    0.20    0.03
   4  -3  -7    0.18    0.03
   4  -3  -7    0.20    0.02
   4  -3  -7    0.13    0.03
  -4   3   7    0.18    0.03
   3  -3  -7    1.44    0.07
   3  -3  -7    1.09    0.05
   3  -3  -7    1.12    0.06
   3  -3  -7    1.11    0.05
   3  -3  -7    1.17    0.05
   3  -3  -7    1.07    0.05
   3  -3  -7    1.11    0.04
  -3   3   7    1.09    0.06
   2  -3  -7    5.52    0.15
   2  -3  -7    5.29    0.13
   2  -3  -7    5.45    0.12
   2  -3  -7    5.18    0.14
   2  -3  -7    5.35    0.12
   2  -3  -7    5.22    0.14
   2  -3  -7    5.42    0.13
  -2   3   7    5.00    0.16
   1  -3  -7    1.14    0.03
   1  -3  -7    1.16    0.04
   1  -3  -7    1.19    0.04
   1  -3  -7    1.15    0.03
   1  -3  -7    1.18    0.05
   1  -3  -7    1.19    0.05
  -1   3   7    1.07    0.06
   0  -3  -7    0.27    0.03
   0  -3  -7    0.30    0.03
   0  -3  -7    0.24    0.02
   0  -3  -7    0.26    0.02
   0   3   7    0.26    0.03
  -1  -3  -7   13.55    0.35
  -1  -3  -7   13.76    0.31
  -1  -3  -7   13.81    0.28
  -2  -3  -7    1.79    0.05
  -2  -3  -7    1.91    0.07
  -2  -3  -7    1.82    0.04
  -3  -3  -7    2.27    0.05
  -3  -3  -7    2.22    0.06
  -3  -3  -7    2.25    0.06
  -3  -3  -7    2.25    0.06
  -3  -3  -7    2.19    0.06
  -3  -3  -7    2.22    0.06
  -3  -3  -7    2.22    0.08
  -4  -3  -7   13.18    0.32
  -4  -3  -7   12.63    0.28
  -4  -3  -7   12.85    0.27
  -4  -3  -7   13.19    0.28
  -4  -3  -7   12.43    0.27
  -4  -3  -7   12.98    0.28
  -5  -3  -7    2.69    0.08
  -5  -3  -7    2.62    0.08
  -5  -3  -7    2.74    0.08
  -5  -3  -7    2.71    0.08
  -5  -3  -7    2.61    0.08
  -6  -3  -7   -0.04    0.02
  -6  -3  -7   -0.05    0.02
  -6  -3  -7   -0.02    0.02
  -6  -3  -7   -0.03    0.02
  -7  -3  -7    2.31    0.09
  -7  -3  -7    2.94    0.10
  -8  -3  -7   -0.03    0.03
  -8  -3  -7   -0.02    0.03
  -9  -3  -7    0.42    0.05
 -10  -3  -7    3.94    0.15
 -11  -3  -7    0.29    0.06
   9  -4  -7    1.72    0.09
   8  -4  -7    0.22    0.04
   7  -4  -7    0.03    0.03
   7  -4  -7    0.02    0.03
   6  -4  -7    7.45    0.19
   6  -4  -7    7.33    0.20
  -6   4   7    7.14    0.21
   5  -4  -7   18.84    0.41
   5  -4  -7   18.36    0.41
   5  -4  -7   18.34    0.42
   5  -4  -7   18.01    0.40
  -5   4   7   18.40    0.44
   4  -4  -7    0.06    0.02
   4  -4  -7    0.07    0.02
   4  -4  -7    0.04    0.02
   4  -4  -7    0.05    0.02
   4  -4  -7    0.08    0.02
   4  -4  -7    0.06    0.02
  -4   4   7    0.06    0.02
   3  -4  -7    0.45    0.03
   3  -4  -7    0.48    0.03
   3  -4  -7    0.44    0.04
   3  -4  -7    0.42    0.04
   3  -4  -7    0.49    0.04
   3  -4  -7    0.44    0.03
   2  -4  -7    2.47    0.07
   2  -4  -7    2.42    0.07
   2  -4  -7    2.38    0.08
   2  -4  -7    2.34    0.09
   2  -4  -7    2.68    0.07
   2  -4  -7    2.50    0.07
   2  -4  -7    2.49    0.09
   1  -4  -7    2.44    0.08
   1  -4  -7    2.45    0.09
   1  -4  -7    2.45    0.06
   1  -4  -7    2.42    0.06
  -1   4   7    2.48    0.09
   0  -4  -7    0.02    0.02
   0  -4  -7    0.02    0.02
  -1  -4  -7    0.23    0.03
  -1  -4  -7    0.22    0.03
  -2  -4  -7    0.01    0.02
  -2  -4  -7    0.02    0.01
  -2  -4  -7    0.01    0.01
  -3  -4  -7    4.14    0.09
  -3  -4  -7    4.04    0.10
  -3  -4  -7    4.01    0.09
  -3  -4  -7    3.93    0.13
  -3  -4  -7    4.04    0.09
  -4  -4  -7    1.09    0.04
  -4  -4  -7    1.11    0.04
  -4  -4  -7    1.06    0.04
  -4  -4  -7    1.15    0.04
  -4  -4  -7    1.13    0.04
  -5  -4  -7    1.41    0.05
  -5  -4  -7    1.37    0.05
  -5  -4  -7    1.38    0.06
  -5  -4  -7    1.43    0.06
  -5  -4  -7    1.39    0.05
  -6  -4  -7    0.47    0.04
  -6  -4  -7    0.46    0.04
  -6  -4  -7    0.51    0.04
  -6  -4  -7    0.52    0.05
  -7  -4  -7    1.08    0.06
  -7  -4  -7    1.17    0.07
  -8  -4  -7    0.87    0.06
  -8  -4  -7    0.86    0.06
  -9  -4  -7    0.02    0.03
  -9  -4  -7    0.04    0.03
 -10  -4  -7    0.23    0.05
   9  -5  -7    0.39    0.05
   8  -5  -7    0.68    0.06
   7  -5  -7    1.92    0.08
   7  -5  -7    1.90    0.09
   6  -5  -7    4.67    0.14
   6  -5  -7    4.70    0.14
   5  -5  -7   14.39    0.33
   5  -5  -7   14.31    0.32
   5  -5  -7   14.75    0.33
   5  -5  -7   14.52    0.37
  -5   5   7   14.54    0.35
   4  -5  -7    1.93    0.07
   4  -5  -7    1.81    0.07
   4  -5  -7    1.86    0.07
   4  -5  -7    1.74    0.08
   4  -5  -7    1.78    0.06
   4  -5  -7    1.76    0.07
  -4   5   7    1.73    0.07
   3  -5  -7    1.53    0.05
   3  -5  -7    1.57    0.06
   3  -5  -7    1.51    0.05
   3  -5  -7    1.52    0.06
   3  -5  -7    1.48    0.07
   3  -5  -7    1.48    0.05
   2  -5  -7   20.47    0.43
   2  -5  -7   20.84    0.43
   2  -5  -7   19.94    0.52
   2  -5  -7   20.48    0.43
   2  -5  -7   20.32    0.48
   2  -5  -7   20.63    0.42
   2  -5  -7   21.01    0.48
   1  -5  -7   30.65    0.63
   1  -5  -7   31.18    0.69
   1  -5  -7   30.83    0.69
   1  -5  -7   31.16    0.62
   0  -5  -7   25.73    0.58
  -1  -5  -7    2.34    0.09
  -1  -5  -7    2.23    0.08
  -2  -5  -7    1.77    0.08
  -3  -5  -7    9.25    0.20
  -3  -5  -7    9.38    0.20
  -3  -5  -7    9.35    0.20
  -3  -5  -7    9.72    0.20
  -3  -5  -7    8.96    0.25
  -4  -5  -7    2.65    0.07
  -4  -5  -7    2.73    0.08
  -4  -5  -7    2.77    0.07
  -4  -5  -7    2.68    0.08
  -5  -5  -7   15.22    0.33
  -5  -5  -7   14.90    0.32
  -5  -5  -7   15.18    0.33
  -5  -5  -7   14.94    0.32
  -5  -5  -7   14.38    0.33
  -6  -5  -7    7.66    0.20
  -6  -5  -7    7.73    0.19
  -6  -5  -7    7.99    0.20
  -7  -5  -7    1.06    0.06
  -7  -5  -7    1.02    0.06
  -7  -5  -7    1.13    0.06
  -8  -5  -7    3.26    0.12
  -8  -5  -7    3.18    0.12
  -9  -5  -7    1.32    0.08
  -9  -5  -7    1.32    0.08
 -10  -5  -7    1.26    0.09
   9  -6  -7    2.01    0.10
   8  -6  -7    0.06    0.03
   7  -6  -7    0.06    0.03
   7  -6  -7    0.04    0.03
   6  -6  -7    0.81    0.06
   6  -6  -7    0.84    0.06
   5  -6  -7    0.50    0.04
   5  -6  -7    0.59    0.06
   5  -6  -7    0.41    0.04
   5  -6  -7    0.46    0.04
   4  -6  -7    2.05    0.10
   4  -6  -7    2.16    0.07
   4  -6  -7    2.03    0.07
   4  -6  -7    2.15    0.07
   4  -6  -7    2.09    0.08
   3  -6  -7    0.43    0.03
   3  -6  -7    0.44    0.03
   3  -6  -7    0.44    0.04
   3  -6  -7    0.44    0.04
   3  -6  -7    0.47    0.03
   3  -6  -7    0.41    0.05
   2  -6  -7    0.67    0.03
   2  -6  -7    0.73    0.04
   2  -6  -7    0.68    0.05
   2  -6  -7    0.71    0.03
   2  -6  -7    0.62    0.04
   2  -6  -7    0.66    0.06
   2  -6  -7    0.69    0.03
   1  -6  -7    0.30    0.02
   1  -6  -7    0.31    0.02
   1  -6  -7    0.36    0.04
   1  -6  -7    0.30    0.03
   0  -6  -7   10.79    0.27
  -1  -6  -7    2.04    0.08
  -2  -6  -7    3.34    0.11
  -2  -6  -7    3.29    0.12
  -3  -6  -7    4.53    0.10
  -3  -6  -7    4.47    0.10
  -3  -6  -7    4.61    0.10
  -4  -6  -7    2.18    0.06
  -4  -6  -7    2.28    0.06
  -4  -6  -7    2.14    0.07
  -4  -6  -7    2.16    0.07
  -5  -6  -7    2.30    0.07
  -5  -6  -7    2.31    0.07
  -5  -6  -7    2.26    0.08
  -5  -6  -7    2.20    0.07
  -5  -6  -7    2.26    0.08
  -6  -6  -7    6.04    0.16
  -6  -6  -7    6.11    0.16
  -6  -6  -7    5.99    0.16
  -7  -6  -7    2.26    0.09
  -7  -6  -7    2.25    0.09
  -7  -6  -7    2.35    0.09
  -8  -6  -7    0.05    0.03
  -8  -6  -7    0.05    0.03
  -9  -6  -7    0.01    0.03
 -10  -6  -7    1.20    0.09
   8  -7  -7    0.78    0.07
   7  -7  -7    0.52    0.06
   7  -7  -7    0.51    0.05
   6  -7  -7    2.63    0.10
   6  -7  -7    2.74    0.13
   6  -7  -7    2.81    0.10
   5  -7  -7    3.60    0.14
   5  -7  -7    3.32    0.11
   5  -7  -7    3.44    0.11
   5  -7  -7    3.59    0.11
   4  -7  -7    3.52    0.11
   4  -7  -7    3.55    0.10
   4  -7  -7    3.59    0.14
   4  -7  -7    3.57    0.11
   4  -7  -7    3.61    0.10
   3  -7  -7    0.51    0.03
   3  -7  -7    0.52    0.06
   3  -7  -7    0.51    0.03
   3  -7  -7    0.52    0.04
   3  -7  -7    0.47    0.04
   3  -7  -7    0.48    0.03
   3  -7  -7    0.50    0.05
   2  -7  -7    0.83    0.04
   2  -7  -7    0.80    0.04
   2  -7  -7    0.86    0.07
   2  -7  -7    0.84    0.06
   2  -7  -7    0.85    0.04
   2  -7  -7    0.80    0.04
   1  -7  -7    6.98    0.20
   1  -7  -7    7.23    0.22
   1  -7  -7    6.91    0.16
   1  -7  -7    7.11    0.15
   1  -7  -7    7.26    0.18
   0  -7  -7    5.44    0.17
  -1  -7  -7   12.72    0.32
  -2  -7  -7    3.83    0.13
  -3  -7  -7    3.58    0.08
  -3  -7  -7    3.46    0.09
  -4  -7  -7    0.91    0.04
  -4  -7  -7    0.91    0.04
  -4  -7  -7    0.94    0.04
  -4  -7  -7    0.94    0.04
  -5  -7  -7   24.95    0.52
  -5  -7  -7   24.72    0.50
  -5  -7  -7   24.97    0.50
  -5  -7  -7   23.91    0.52
  -5  -7  -7   24.01    0.51
  -5  -7  -7   23.73    0.51
  -6  -7  -7    8.90    0.22
  -6  -7  -7    8.70    0.22
  -6  -7  -7    8.88    0.21
  -7  -7  -7    0.21    0.04
  -7  -7  -7    0.22    0.04
  -7  -7  -7    0.22    0.04
  -8  -7  -7    0.58    0.06
  -8  -7  -7    0.62    0.06
  -9  -7  -7    0.73    0.07
 -10  -7  -7    0.76    0.08
   8  -8  -7    0.43    0.05
   7  -8  -7   -0.01    0.03
   6  -8  -7    0.48    0.05
   6  -8  -7    0.42    0.05
   6  -8  -7    0.48    0.06
   5  -8  -7    5.03    0.18
   5  -8  -7    5.41    0.15
   5  -8  -7    5.08    0.15
   5  -8  -7    5.20    0.15
   4  -8  -7    0.04    0.02
   4  -8  -7   -0.01    0.03
   4  -8  -7    0.03    0.02
   4  -8  -7    0.00    0.03
   4  -8  -7    0.03    0.02
   3  -8  -7    1.91    0.07
   3  -8  -7    2.03    0.10
   3  -8  -7    1.93    0.07
   3  -8  -7    2.10    0.07
   3  -8  -7    1.93    0.10
   3  -8  -7    1.90    0.07
   3  -8  -7    2.04    0.07
   2  -8  -7    1.78    0.09
   2  -8  -7    1.71    0.06
   2  -8  -7    1.68    0.06
   2  -8  -7    1.67    0.05
   2  -8  -7    1.65    0.06
   2  -8  -7    1.75    0.06
   2  -8  -7    1.67    0.09
   1  -8  -7    0.02    0.01
   1  -8  -7    0.02    0.03
   1  -8  -7    0.03    0.01
   1  -8  -7    0.03    0.03
   0  -8  -7    3.26    0.12
   0  -8  -7    3.29    0.13
  -1  -8  -7    1.96    0.09
  -2  -8  -7    4.94    0.16
  -2  -8  -7    4.83    0.10
  -2  -8  -7    4.87    0.11
  -3  -8  -7    3.22    0.12
  -3  -8  -7    3.20    0.09
  -3  -8  -7    3.10    0.07
  -4  -8  -7    6.32    0.14
  -4  -8  -7    6.75    0.16
  -4  -8  -7    6.26    0.16
  -4  -8  -7    6.38    0.15
  -4  -8  -7    6.44    0.15
  -5  -8  -7    2.35    0.09
  -5  -8  -7    2.55    0.08
  -5  -8  -7    2.45    0.08
  -5  -8  -7    2.54    0.09
  -6  -8  -7    0.09    0.03
  -6  -8  -7    0.05    0.03
  -6  -8  -7    0.09    0.03
  -6  -8  -7    0.13    0.03
  -7  -8  -7    1.52    0.08
  -7  -8  -7    1.38    0.07
  -7  -8  -7    1.49    0.08
  -8  -8  -7    0.73    0.06
  -8  -8  -7    0.72    0.06
  -9  -8  -7    0.12    0.04
   7  -9  -7    0.68    0.06
   6  -9  -7    0.40    0.04
   6  -9  -7    0.46    0.05
   5  -9  -7    1.65    0.07
   5  -9  -7    1.66    0.07
   5  -9  -7    1.70    0.10
   5  -9  -7    1.72    0.08
   4  -9  -7    4.18    0.12
   4  -9  -7    4.22    0.12
   4  -9  -7    4.21    0.12
   4  -9  -7    4.05    0.16
   4  -9  -7    4.32    0.13
   3  -9  -7    1.41    0.06
   3  -9  -7    1.39    0.06
   3  -9  -7    1.46    0.06
   3  -9  -7    1.39    0.09
   3  -9  -7    1.39    0.06
   2  -9  -7    0.83    0.07
   2  -9  -7    0.91    0.04
   2  -9  -7    0.83    0.04
   2  -9  -7    0.90    0.04
   2  -9  -7    0.90    0.05
   2  -9  -7    0.89    0.04
   1  -9  -7    0.10    0.02
   1  -9  -7    0.12    0.02
   1  -9  -7    0.14    0.02
   1  -9  -7    0.14    0.02
   1  -9  -7    0.10    0.04
   0  -9  -7   11.23    0.31
   0  -9  -7   11.73    0.25
   0  -9  -7   11.57    0.24
  -1  -9  -7    5.55    0.12
  -1  -9  -7    5.69    0.13
  -1  -9  -7    5.53    0.18
  -2  -9  -7   45.26    0.91
  -2  -9  -7   44.47    1.00
  -2  -9  -7   44.75    0.90
  -3  -9  -7   11.07    0.23
  -3  -9  -7   11.39    0.23
  -3  -9  -7   11.38    0.25
  -3  -9  -7   10.63    0.29
  -4  -9  -7    3.48    0.13
  -4  -9  -7    3.75    0.10
  -4  -9  -7    3.79    0.10
  -4  -9  -7    3.89    0.11
  -4  -9  -7    3.85    0.09
  -5  -9  -7    3.30    0.11
  -5  -9  -7    3.34    0.10
  -5  -9  -7    3.22    0.10
  -5  -9  -7    3.51    0.11
  -6  -9  -7    0.33    0.04
  -6  -9  -7    0.42    0.04
  -6  -9  -7    0.36    0.04
  -6  -9  -7    0.32    0.04
  -7  -9  -7    0.05    0.03
  -7  -9  -7    0.03    0.03
  -7  -9  -7    0.06    0.03
  -8  -9  -7   -0.02    0.03
  -8  -9  -7   -0.02    0.03
  -9  -9  -7    1.00    0.08
  -9  -9  -7    0.86    0.08
   6 -10  -7    0.40    0.05
   6 -10  -7    0.44    0.05
   5 -10  -7    0.59    0.05
   5 -10  -7    0.57    0.05
   4 -10  -7   -0.01    0.02
   4 -10  -7   -0.01    0.03
   4 -10  -7   -0.01    0.02
   4 -10  -7    0.02    0.02
   4 -10  -7    0.01    0.02
   3 -10  -7    0.03    0.02
   3 -10  -7    0.06    0.02
   3 -10  -7    0.06    0.02
   3 -10  -7    0.02    0.02
   3 -10  -7    0.08    0.02
   3 -10  -7    0.02    0.03
   2 -10  -7    5.17    0.13
   2 -10  -7    5.04    0.13
   2 -10  -7    4.95    0.18
   2 -10  -7    5.20    0.14
   2 -10  -7    4.92    0.13
   1 -10  -7    0.42    0.04
   1 -10  -7    0.36    0.03
   1 -10  -7    0.37    0.06
   1 -10  -7    0.37    0.03
   1 -10  -7    0.48    0.03
   0 -10  -7    0.20    0.02
   0 -10  -7    0.19    0.03
   0 -10  -7    0.20    0.02
   0 -10  -7    0.33    0.05
   0 -10  -7    0.18    0.02
  -1 -10  -7   34.92    0.70
  -1 -10  -7   33.98    0.68
  -1 -10  -7   33.10    0.79
  -1 -10  -7   33.98    0.68
  -2 -10  -7    0.14    0.02
  -2 -10  -7    0.19    0.03
  -2 -10  -7    0.06    0.05
  -2 -10  -7    0.13    0.02
  -2 -10  -7    0.14    0.02
  -3 -10  -7    1.84    0.07
  -3 -10  -7    1.71    0.06
  -3 -10  -7    1.64    0.05
  -3 -10  -7    1.70    0.10
  -4 -10  -7    0.17    0.02
  -4 -10  -7    0.15    0.04
  -4 -10  -7    0.16    0.03
  -4 -10  -7    0.19    0.03
  -5 -10  -7    0.23    0.03
  -5 -10  -7    0.22    0.03
  -5 -10  -7    0.29    0.04
  -5 -10  -7    0.21    0.03
  -6 -10  -7    0.09    0.03
  -6 -10  -7    0.04    0.03
  -6 -10  -7    0.04    0.03
  -6 -10  -7    0.04    0.03
  -7 -10  -7   -0.02    0.03
  -7 -10  -7    0.03    0.03
  -8 -10  -7    0.02    0.03
  -8 -10  -7   -0.01    0.03
   5 -11  -7    0.00    0.03
   5 -11  -7    0.03    0.03
   4 -11  -7    0.13    0.03
   4 -11  -7    0.13    0.03
   4 -11  -7    0.16    0.03
   4 -11  -7    0.12    0.03
   3 -11  -7    0.24    0.03
   3 -11  -7    0.26    0.03
   3 -11  -7    0.25    0.03
   2 -11  -7    0.79    0.08
   2 -11  -7    0.81    0.05
   2 -11  -7    0.76    0.05
   2 -11  -7    0.85    0.05
   2 -11  -7    0.92    0.05
   1 -11  -7    0.52    0.04
   1 -11  -7    0.64    0.05
   1 -11  -7    0.47    0.04
   1 -11  -7    0.54    0.04
   1 -11  -7    0.50    0.06
   0 -11  -7    4.56    0.11
   0 -11  -7    4.81    0.13
   0 -11  -7    4.70    0.12
   0 -11  -7    4.61    0.11
   0 -11  -7    4.73    0.18
  -1 -11  -7   15.70    0.33
  -1 -11  -7   15.23    0.33
  -1 -11  -7   15.01    0.40
  -1 -11  -7   15.30    0.31
  -1 -11  -7   15.15    0.32
  -2 -11  -7    3.02    0.10
  -2 -11  -7    2.92    0.09
  -2 -11  -7    2.99    0.13
  -2 -11  -7    2.95    0.07
  -2 -11  -7    2.93    0.08
  -3 -11  -7    1.01    0.04
  -3 -11  -7    1.06    0.06
  -3 -11  -7    1.03    0.08
  -3 -11  -7    1.10    0.06
  -4 -11  -7    0.71    0.05
  -4 -11  -7    0.74    0.04
  -4 -11  -7    0.76    0.06
  -5 -11  -7    0.67    0.06
  -5 -11  -7    0.66    0.05
  -5 -11  -7    0.64    0.05
  -6 -11  -7   -0.02    0.03
  -6 -11  -7    0.04    0.03
  -6 -11  -7    0.01    0.03
  -7 -11  -7    0.41    0.06
  -7 -11  -7    0.38    0.04
  -7 -11  -7    0.45    0.06
   4 -12  -7    2.06    0.08
   4 -12  -7    1.91    0.09
   3 -12  -7    0.13    0.03
   3 -12  -7    0.13    0.03
   3 -12  -7    0.17    0.03
   2 -12  -7    0.17    0.03
   2 -12  -7    0.19    0.03
   2 -12  -7    0.18    0.03
   1 -12  -7    0.01    0.02
   1 -12  -7    0.00    0.02
   1 -12  -7   -0.01    0.02
   1 -12  -7   -0.02    0.02
   0 -12  -7    0.18    0.03
   0 -12  -7    0.19    0.02
   0 -12  -7    0.18    0.02
   0 -12  -7    0.19    0.03
  -1 -12  -7    0.00    0.02
  -1 -12  -7    0.02    0.02
  -1 -12  -7   -0.02    0.02
  -1 -12  -7    0.02    0.02
  -2 -12  -7    3.83    0.12
  -2 -12  -7    3.94    0.10
  -2 -12  -7    4.08    0.12
  -2 -12  -7    4.02    0.10
  -3 -12  -7    0.33    0.04
  -3 -12  -7    0.32    0.04
  -3 -12  -7    0.23    0.03
  -4 -12  -7    1.72    0.08
  -4 -12  -7    1.71    0.09
  -5 -12  -7    0.47    0.05
  -5 -12  -7    0.40    0.05
  -5 -12  -7    0.41    0.04
  -6 -12  -7    0.50    0.06
  -6 -12  -7    0.52    0.06
  -6 -12  -7    0.58    0.05
   3 -13  -7    0.11    0.03
   3 -13  -7    0.08    0.03
   3 -13  -7    0.10    0.03
   2 -13  -7    0.05    0.03
   2 -13  -7    0.00    0.03
   2 -13  -7   -0.01    0.02
   1 -13  -7    0.18    0.03
   1 -13  -7    0.17    0.03
   1 -13  -7    0.17    0.03
   0 -13  -7   -0.01    0.02
   0 -13  -7    0.03    0.02
   0 -13  -7    0.01    0.02
  -1 -13  -7    1.11    0.06
  -1 -13  -7    1.01    0.05
  -1 -13  -7    1.04    0.06
  -1 -13  -7    1.11    0.05
  -2 -13  -7    0.07    0.03
  -2 -13  -7    0.11    0.02
  -2 -13  -7    0.06    0.03
  -2 -13  -7    0.10    0.03
  -3 -13  -7    0.64    0.06
  -3 -13  -7    0.66    0.05
  -4 -13  -7    0.23    0.04
  -4 -13  -7    0.34    0.05
  -5 -13  -7    0.03    0.03
  -5 -13  -7    0.01    0.03
  -5 -13  -7    0.03    0.03
   0 -14  -7    0.04    0.03
  -1 -14  -7    0.07    0.03
  -1 -14  -7    0.08    0.03
  -1 -14  -7    0.00    0.03
  -3 -12   8    1.28    0.09
  -2 -12   8    0.82    0.08
  -1 -12   8    0.27    0.05
   0 -12   8    0.80    0.08
   1 -12   8    0.05    0.04
   2 -12   8    0.26    0.05
   3 -12   8   -0.03    0.04
  -5 -11   8    0.25    0.05
  -4 -11   8    0.04    0.04
   3  11  -8    2.71    0.10
  -3 -11   8    2.41    0.12
   2  11  -8    0.03    0.03
  -2 -11   8    0.03    0.04
  -1 -11   8    0.00    0.03
   0 -11   8    0.91    0.08
   1 -11   8    0.18    0.04
  -2  11  -8    0.92    0.06
   2 -11   8    0.87    0.08
  -3  11  -8    0.12    0.04
   3 -11   8    0.15    0.05
  -4  11  -8    0.03    0.03
   4 -11   8    0.03    0.04
   5 -11   8    0.13    0.05
   6  10  -8    0.01    0.04
  -6 -10   8   -0.01    0.04
   5  10  -8    0.06    0.03
  -5 -10   8    0.05    0.04
   4  10  -8    1.05    0.06
  -4 -10   8    1.14    0.08
  -3 -10   8    0.29    0.05
  -2 -10   8    0.17    0.04
   1  10  -8    0.06    0.03
  -1 -10   8    0.05    0.03
   0  10  -8    0.81    0.06
   0 -10   8    0.74    0.07
  -1  10  -8    0.42    0.05
   1 -10   8    0.33    0.05
  -2  10  -8    0.53    0.05
   2 -10   8    0.38    0.05
  -3  10  -8    0.07    0.03
   3 -10   8    0.00    0.03
  -4  10  -8    0.35    0.05
   4 -10   8    0.36    0.05
  -5  10  -8    1.46    0.08
   5 -10   8    1.44    0.09
  -6  10  -8    0.35    0.05
   6 -10   8    0.32    0.05
   7   9  -8    0.07    0.05
  -7  -9   8    0.21    0.05
   6   9  -8    0.80    0.07
  -6  -9   8    0.90    0.08
   5   9  -8    0.27    0.05
  -5  -9   8    0.26    0.05
   4   9  -8    0.42    0.05
  -4  -9   8    0.35    0.05
   3   9  -8    7.05    0.18
  -3  -9   8    6.54    0.20
   2   9  -8    0.41    0.04
  -2  -9   8    0.44    0.05
   1   9  -8    0.43    0.04
  -1  -9   8    0.42    0.05
   0   9  -8    0.26    0.05
   0   9  -8    0.27    0.04
   0  -9   8    0.23    0.04
  -1   9  -8    0.11    0.04
  -1   9  -8    0.14    0.03
   1  -9   8    0.07    0.03
  -2   9  -8    0.37    0.05
  -2   9  -8    0.32    0.04
   2  -9   8    0.28    0.04
  -3   9  -8   -0.01    0.03
   3  -9   8   -0.02    0.03
  -4   9  -8    0.79    0.06
   4  -9   8    0.72    0.07
  -5   9  -8    0.04    0.03
   5  -9   8    0.00    0.04
  -6   9  -8    4.50    0.15
   6  -9   8    4.56    0.16
  -7   9  -8    2.07    0.11
   7  -9   8    2.05    0.11
   7   8  -8    0.16    0.05
  -7  -8   8    0.22    0.05
   6   8  -8    5.29    0.16
  -6  -8   8    5.34    0.18
   5   8  -8    0.48    0.05
  -5  -8   8    0.48    0.06
   4   8  -8    3.35    0.11
  -4  -8   8    3.24    0.13
   3   8  -8    3.13    0.11
  -3  -8   8    3.19    0.13
   2   8  -8   20.34    0.44
  -2  -8   8   18.79    0.46
   1   8  -8    1.72    0.10
   1   8  -8    1.50    0.07
  -1  -8   8    1.46    0.08
   0   8  -8    1.96    0.10
   0   8  -8    1.83    0.08
   0  -8   8    1.80    0.09
  -1   8  -8    0.36    0.05
  -1   8  -8    0.30    0.04
   1  -8   8    0.29    0.05
  -2   8  -8    0.03    0.03
  -2   8  -8    0.04    0.03
   2  -8   8    0.04    0.03
  -3   8  -8    0.21    0.04
  -3   8  -8    0.22    0.04
   3  -8   8    0.19    0.04
  -4   8  -8    0.03    0.03
  -4   8  -8   -0.01    0.03
   4  -8   8    0.01    0.03
  -5   8  -8    0.15    0.04
   5  -8   8    0.16    0.04
  -6   8  -8    0.02    0.03
   6  -8   8   -0.04    0.03
  -7   8  -8    0.73    0.07
   7  -8   8    0.76    0.07
  -8   8  -8    0.03    0.04
   8  -8   8    0.05    0.04
   8   7  -8    1.37    0.08
  -8  -7   8    1.19    0.09
   7   7  -8    0.84    0.07
  -7  -7   8    0.81    0.07
   6   7  -8    0.04    0.04
  -6  -7   8    0.04    0.04
   5   7  -8    0.21    0.04
  -5  -7   8    0.23    0.04
   4   7  -8    4.12    0.13
  -4  -7   8    4.50    0.15
   3   7  -8    3.47    0.12
  -3  -7   8    3.54    0.13
   2   7  -8   18.97    0.42
  -2  -7   8   18.78    0.44
   1   7  -8    1.01    0.07
   1   7  -8    0.83    0.06
  -1  -7   8    0.85    0.07
   0   7  -8    2.33    0.08
   0   7  -8    2.48    0.11
   0  -7   8    2.41    0.10
  -1   7  -8    7.24    0.18
  -1   7  -8    7.04    0.21
   1  -7   8    6.86    0.20
  -2   7  -8    0.04    0.03
  -2   7  -8   -0.01    0.02
   2  -7   8   -0.02    0.02
  -3   7  -8    0.04    0.03
  -3   7  -8    0.03    0.03
   3  -7   8    0.02    0.03
  -4   7  -8    0.20    0.04
  -4   7  -8    0.16    0.04
   4  -7   8    0.16    0.04
  -5   7  -8    0.10    0.03
   5  -7   8    0.09    0.03
  -6   7  -8    0.01    0.03
   6  -7   8    0.02    0.03
  -7   7  -8    0.05    0.03
   7  -7   8   -0.01    0.03
  -8   7  -8    0.24    0.05
   8  -7   8    0.20    0.05
   8   6  -8    0.14    0.04
  -8  -6   8    0.09    0.04
   7   6  -8    0.03    0.03
  -7  -6   8   -0.01    0.03
   6   6  -8    0.24    0.04
  -6  -6   8    0.24    0.04
   5   6  -8    5.39    0.15
  -5  -6   8    5.30    0.17
   4   6  -8    3.95    0.12
  -4  -6   8    3.78    0.13
   3   6  -8   38.69    0.82
  -3  -6   8   38.34    0.83
   2   6  -8   12.29    0.28
   2   6  -8   12.25    0.34
  -2  -6   8   11.99    0.30
   1   6  -8    7.74    0.23
   1   6  -8    7.22    0.18
  -1  -6   8    7.17    0.20
  -1  -6   8    7.37    0.18
   0   6  -8    1.92    0.09
   0   6  -8    1.95    0.07
   0  -6   8    1.86    0.08
   0  -6   8    2.04    0.06
  -1   6  -8    2.26    0.10
  -1   6  -8    2.22    0.08
   1  -6   8    2.08    0.09
  -2   6  -8    0.01    0.03
  -2   6  -8    0.03    0.02
   2  -6   8    0.02    0.02
  -3   6  -8    7.68    0.22
  -3   6  -8    7.51    0.19
   3  -6   8    7.30    0.20
  -4   6  -8    1.52    0.07
   4  -6   8    1.36    0.07
  -5   6  -8   10.36    0.26
   5  -6   8   10.30    0.26
  -6   6  -8    4.78    0.15
   6  -6   8    4.72    0.15
  -7   6  -8    0.18    0.04
   7  -6   8    0.18    0.04
  -8   6  -8    0.59    0.06
   8  -6   8    0.54    0.06
  -9   6  -8    0.69    0.07
   9  -6   8    0.76    0.07
   9   5  -8    0.90    0.07
   9   5  -8    0.61    0.06
  -9  -5   8    0.55    0.07
   8   5  -8    0.11    0.03
   8   5  -8    0.11    0.03
  -8  -5   8    0.08    0.04
   7   5  -8    0.39    0.04
   7   5  -8    0.31    0.04
  -7  -5   8    0.33    0.05
   6   5  -8    2.59    0.10
   6   5  -8    2.61    0.10
  -6  -5   8    2.68    0.11
   5   5  -8    7.35    0.19
  -5  -5   8    7.39    0.21
   4   5  -8    0.17    0.03
  -4  -5   8    0.14    0.03
   3   5  -8    1.73    0.07
  -3  -5   8    1.74    0.08
   2   5  -8    1.28    0.08
   2   5  -8    1.38    0.06
  -2  -5   8    1.29    0.07
  -2  -5   8    1.20    0.04
   1   5  -8    0.66    0.04
   1   5  -8    0.70    0.06
  -1  -5   8    0.78    0.03
  -1  -5   8    0.80    0.05
   0   5  -8    0.34    0.04
   0  -5   8    0.38    0.04
   0  -5   8    0.38    0.02
  -1   5  -8    0.04    0.02
   1  -5   8    0.01    0.02
  -2   5  -8    0.31    0.03
  -2   5  -8    0.28    0.04
   2  -5   8    0.38    0.04
  -3   5  -8    0.01    0.02
   3  -5   8    0.02    0.02
  -4   5  -8    3.15    0.10
   4  -5   8    3.01    0.11
  -5   5  -8    0.83    0.06
   5  -5   8    0.79    0.06
  -6   5  -8    0.22    0.04
   6  -5   8    0.20    0.04
  -7   5  -8    0.12    0.04
   7  -5   8    0.09    0.04
  -8   5  -8    0.48    0.06
  -9   5  -8    0.18    0.05
   9  -5   8    0.31    0.05
   9   4  -8    0.03    0.03
  -9  -4   8    0.02    0.04
   8   4  -8    0.47    0.05
  -8  -4   8    0.44    0.06
   7   4  -8   10.10    0.25
   6   4  -8    2.77    0.10
   6   4  -8    2.74    0.10
  -6  -4   8    2.77    0.11
   5   4  -8    1.88    0.07
   5   4  -8    1.80    0.07
  -5  -4   8    1.89    0.08
   4   4  -8    0.01    0.02
   4   4  -8    0.05    0.02
  -4  -4   8    0.05    0.02
   3   4  -8    1.72    0.09
  -3  -4   8    1.64    0.07
   2   4  -8    5.18    0.17
  -2  -4   8    5.20    0.12
  -2  -4   8    5.19    0.15
   1   4  -8    4.48    0.14
   1   4  -8    4.27    0.15
   1   4  -8    4.57    0.12
  -1  -4   8    4.35    0.13
   0   4  -8    0.23    0.02
   0   4  -8    0.26    0.03
   0   4  -8    0.25    0.04
   0  -4   8    0.23    0.03
  -1   4  -8    0.02    0.01
  -1   4  -8    0.04    0.02
  -1   4  -8    0.03    0.02
  -1   4  -8    0.01    0.02
   1  -4   8    0.04    0.02
  -2   4  -8    7.48    0.18
  -2   4  -8    7.41    0.19
  -2   4  -8    7.36    0.17
  -2   4  -8    7.26    0.21
   2  -4   8    7.17    0.19
  -3   4  -8    4.34    0.12
   3  -4   8    4.35    0.13
   3  -4   8    4.12    0.12
   4  -4   8   13.30    0.31
  -5   4  -8    0.38    0.04
   5  -4   8    0.41    0.04
  -6   4  -8   11.74    0.29
   6  -4   8   11.27    0.28
  -7   4  -8    0.42    0.05
   7  -4   8    0.47    0.05
  -8   4  -8    0.03    0.03
  -9   4  -8    0.08    0.04
   9  -4   8    0.09    0.04
 -10   4  -8   -0.01    0.04
   9   3  -8    0.16    0.04
   8   3  -8    0.09    0.03
   7   3  -8    0.06    0.03
   6   3  -8    0.72    0.05
  -6  -3   8    0.71    0.06
   5   3  -8    0.06    0.02
  -5  -3   8    0.02    0.02
  -4  -3   8    1.49    0.07
   3   3  -8    0.05    0.03
   2   3  -8    1.84    0.07
   2   3  -8    1.88    0.09
   2   3  -8    1.95    0.09
  -2  -3   8    1.95    0.07
   1   3  -8    4.63    0.15
   1   3  -8    4.43    0.11
   1   3  -8    4.49    0.14
  -1  -3   8    4.42    0.13
   0   3  -8    0.39    0.03
   0   3  -8    0.38    0.04
   0   3  -8    0.42    0.04
   0   3  -8    0.39    0.04
   0  -3   8    0.45    0.04
  -1   3  -8    6.87    0.18
  -1   3  -8    7.18    0.16
  -1   3  -8    7.09    0.16
  -1   3  -8    7.13    0.17
  -1   3  -8    7.07    0.20
   1  -3   8    7.16    0.18
  -2   3  -8    9.60    0.22
  -2   3  -8    9.87    0.22
  -2   3  -8    9.69    0.24
   2  -3   8    9.68    0.23
   2  -3   8   10.03    0.25
  -3   3  -8    0.00    0.01
  -3   3  -8    0.03    0.02
  -3   3  -8   -0.02    0.02
   3  -3   8    0.00    0.01
   3  -3   8    0.01    0.02
  -4   3  -8    0.75    0.05
   4  -3   8    0.80    0.05
   5  -3   8    0.02    0.02
  -6   3  -8    1.06    0.07
   6  -3   8    1.03    0.06
  -7   3  -8    2.06    0.09
   7  -3   8    2.37    0.09
  -8   3  -8    0.40    0.05
  -9   3  -8    0.01    0.03
 -10   3  -8    0.16    0.05
   9   2  -8    0.41    0.05
   8   2  -8    0.16    0.04
   7   2  -8    5.26    0.16
  -7  -2   8    5.14    0.16
   6   2  -8    4.86    0.14
  -6  -2   8    5.07    0.15
   5   2  -8    0.34    0.04
  -5  -2   8    0.40    0.04
   4   2  -8    6.55    0.16
  -4  -2   8    6.38    0.17
   3   2  -8    5.07    0.16
   3   2  -8    5.85    0.13
  -3  -2   8    5.13    0.13
  -3  -2   8    4.45    0.14
   2   2  -8   11.61    0.26
   2   2  -8   11.52    0.25
   2   2  -8   11.06    0.31
   2   2  -8   11.54    0.28
   2   2  -8   11.93    0.26
  -2  -2   8   11.78    0.27
   1   2  -8    9.68    0.21
   1   2  -8    9.78    0.21
   1   2  -8    9.48    0.23
   1   2  -8    8.81    0.25
   1   2  -8    9.69    0.22
   0   2  -8   34.81    0.70
   0   2  -8   34.37    0.72
   0   2  -8   33.94    0.78
   0   2  -8   34.30    0.72
   0   2  -8   34.19    0.69
  -1   2  -8   63.61    1.28
  -1   2  -8   62.40    1.31
  -1   2  -8   64.38    1.31
  -1   2  -8   66.35    1.35
  -1   2  -8   63.71    1.29
  -1   2  -8   63.42    1.42
   1  -2   8   65.24    1.47
  -2   2  -8    0.05    0.01
  -2   2  -8    0.02    0.02
  -2   2  -8    0.00    0.02
  -2   2  -8    0.03    0.02
   2  -2   8    0.04    0.02
  -3   2  -8    3.42    0.10
  -3   2  -8    3.47    0.11
  -3   2  -8    3.48    0.10
  -3   2  -8    3.54    0.09
  -3   2  -8    3.47    0.10
   3  -2   8    3.47    0.10
  -4   2  -8    9.66    0.24
  -4   2  -8    9.64    0.24
  -4   2  -8   10.02    0.23
  -4   2  -8   11.39    0.23
   4  -2   8    9.90    0.24
  -5   2  -8    8.35    0.20
   5  -2   8    8.18    0.20
  -6   2  -8   26.32    0.58
   6  -2   8   26.62    0.57
  -7   2  -8    0.46    0.05
   7  -2   8    0.34    0.04
  -8   2  -8    0.01    0.03
   8  -2   8    0.01    0.03
  -9   2  -8    0.59    0.06
 -10   2  -8    0.03    0.04
   9   1  -8    0.79    0.07
   8   1  -8    0.32    0.04
   7   1  -8    0.53    0.05
  -7  -1   8    0.45    0.05
   6   1  -8    1.19    0.06
  -6  -1   8    1.29    0.07
   5   1  -8    0.32    0.04
  -5  -1   8    0.34    0.04
   4   1  -8    0.74    0.04
   4   1  -8    0.71    0.04
   4   1  -8    0.65    0.06
  -4  -1   8    0.73    0.04
   3   1  -8    7.93    0.24
   3   1  -8    8.05    0.22
   3   1  -8    8.20    0.19
   3   1  -8    8.06    0.19
  -3  -1   8    7.93    0.22
  -3  -1   8    8.15    0.19
   2   1  -8   20.93    0.44
   2   1  -8   20.27    0.46
   2   1  -8   21.38    0.45
   2   1  -8   20.89    0.45
  -2  -1   8   21.40    0.44
  -2  -1   8   20.70    0.50
   1   1  -8    0.84    0.04
   1   1  -8    0.80    0.04
   1   1  -8    0.77    0.05
   1   1  -8    0.85    0.05
   1   1  -8    0.82    0.04
   1   1  -8    0.86    0.05
  -1  -1   8    0.80    0.04
   0   1  -8   11.20    0.26
   0   1  -8   11.04    0.25
   0   1  -8   11.48    0.24
   0   1  -8   10.96    0.29
   0   1  -8   11.70    0.26
   0  -1   8   11.37    0.29
   0  -1   8   11.46    0.25
  -1   1  -8    6.88    0.16
  -1   1  -8    6.82    0.17
  -1   1  -8    7.21    0.16
  -1   1  -8    7.11    0.17
   1  -1   8    7.11    0.19
   1  -1   8    7.04    0.16
  -2   1  -8    0.01    0.01
  -2   1  -8    0.01    0.01
  -2   1  -8    0.00    0.01
  -2   1  -8    0.01    0.01
   2  -1   8    0.02    0.02
   2  -1   8    0.01    0.01
  -3   1  -8    2.64    0.08
  -3   1  -8    2.53    0.09
  -3   1  -8    2.60    0.08
  -3   1  -8    2.68    0.08
   3  -1   8    2.83    0.08
  -4   1  -8    4.61    0.12
  -4   1  -8    4.62    0.12
  -4   1  -8    4.63    0.13
  -5   1  -8    0.03    0.02
  -5   1  -8    0.02    0.02
  -5   1  -8    0.01    0.02
  -6   1  -8    0.01    0.03
  -6   1  -8    0.01    0.03
   6  -1   8    0.04    0.02
  -7   1  -8    0.04    0.03
   7  -1   8    0.04    0.02
  -8   1  -8    1.02    0.07
  -9   1  -8    0.06    0.04
 -10   1  -8    0.08    0.04
   9   0  -8    0.31    0.05
   8   0  -8    1.64    0.08
   7   0  -8    3.09    0.11
   6   0  -8    0.57    0.05
   6   0  -8    0.63    0.06
   6   0  -8    0.79    0.05
   5   0  -8   13.31    0.31
   5   0  -8   13.48    0.30
   5   0  -8   13.97    0.31
   4   0  -8    1.11    0.05
   4   0  -8    1.18    0.05
   4   0  -8    1.02    0.06
   3   0  -8    9.89    0.23
   3   0  -8   10.01    0.22
   3   0  -8    9.74    0.27
   3   0  -8   10.11    0.24
   3   0  -8    9.64    0.25
  -3   0   8    9.86    0.23
  -3   0   8   10.32    0.23
  -3   0   8    9.93    0.26
   2   0  -8    1.22    0.06
   2   0  -8    1.17    0.05
   2   0  -8    1.15    0.05
   2   0  -8    1.18    0.05
   2   0  -8    1.09    0.06
  -2   0   8    1.23    0.04
  -2   0   8    1.13    0.04
  -2   0   8    1.14    0.06
   1   0  -8    4.09    0.11
   1   0  -8    3.97    0.11
   1   0  -8    4.00    0.10
   1   0  -8    4.00    0.13
   1   0  -8    4.05    0.10
  -1   0   8    4.12    0.10
  -1   0   8    4.00    0.13
   0   0  -8   33.71    0.69
   0   0  -8   33.75    0.67
   0   0  -8   32.59    0.69
   0   0  -8   34.25    0.70
   0   0  -8   32.99    0.76
   0   0  -8   33.73    0.68
   0   0   8   33.26    0.68
   0   0   8   32.80    0.79
  -1   0  -8    3.36    0.10
  -1   0  -8    3.62    0.09
  -1   0  -8    3.69    0.09
  -1   0  -8    3.54    0.09
   1   0   8    3.43    0.08
   1   0   8    3.46    0.11
  -2   0  -8   17.18    0.39
  -2   0  -8   18.19    0.37
  -2   0  -8   18.47    0.39
  -2   0  -8   18.73    0.38
   2   0   8   18.28    0.44
   2   0   8   18.07    0.38
  -3   0  -8    2.44    0.07
  -3   0  -8    2.33    0.07
  -3   0  -8    2.40    0.08
   3   0   8    2.39    0.07
  -4   0  -8   22.54    0.50
  -4   0  -8   22.72    0.48
  -4   0  -8   23.27    0.50
  -4   0  -8   23.52    0.49
  -4   0  -8   23.45    0.55
   4   0   8   23.93    0.49
  -5   0  -8   32.35    0.70
  -5   0  -8   32.58    0.70
  -5   0  -8   33.21    0.68
  -5   0  -8   33.65    0.76
  -6   0  -8    2.90    0.10
  -6   0  -8    2.67    0.09
  -7   0  -8    0.22    0.04
  -7   0  -8    0.20    0.04
  -8   0  -8    2.45    0.10
  -9   0  -8    0.60    0.06
 -10   0  -8    0.19    0.04
   9  -1  -8    0.16    0.04
   8  -1  -8    0.22    0.04
   7  -1  -8    0.00    0.03
   6  -1  -8   24.48    0.52
   6  -1  -8   23.57    0.53
   6  -1  -8   24.40    0.52
   5  -1  -8    0.24    0.03
   5  -1  -8    0.12    0.03
   5  -1  -8    0.13    0.03
   4  -1  -8    2.19    0.08
   4  -1  -8    2.25    0.07
   4  -1  -8    2.30    0.08
   4  -1  -8    2.29    0.07
   4  -1  -8    2.37    0.10
  -4   1   8    2.29    0.10
   3  -1  -8   12.41    0.28
   3  -1  -8   12.28    0.30
   3  -1  -8   12.54    0.28
   3  -1  -8   12.76    0.33
   3  -1  -8   12.82    0.29
   3  -1  -8   12.39    0.27
   3  -1  -8   12.25    0.27
  -3   1   8   12.53    0.29
  -3   1   8   12.59    0.32
   2  -1  -8    0.72    0.05
   2  -1  -8    0.67    0.05
   2  -1  -8    0.74    0.04
   2  -1  -8    0.72    0.03
   2  -1  -8    0.73    0.03
   2  -1  -8    0.72    0.04
   2  -1  -8    0.64    0.04
   2  -1  -8    0.71    0.03
  -2   1   8    0.73    0.03
  -2   1   8    0.68    0.02
   1  -1  -8    0.54    0.03
   1  -1  -8    0.52    0.04
   1  -1  -8    0.59    0.03
   1  -1  -8    0.53    0.03
   1  -1  -8    0.57    0.03
   1  -1  -8    0.54    0.03
  -1   1   8    0.59    0.05
   0  -1  -8   10.04    0.22
   0  -1  -8    9.99    0.26
   0  -1  -8    9.95    0.22
   0  -1  -8   10.19    0.21
   0  -1  -8   10.22    0.23
   0  -1  -8   10.23    0.22
  -1  -1  -8    0.98    0.04
  -1  -1  -8    0.95    0.03
  -1  -1  -8    0.92    0.04
  -1  -1  -8    0.92    0.03
  -1  -1  -8    0.93    0.04
  -1  -1  -8    0.96    0.03
   1   1   8    0.92    0.05
  -2  -1  -8    0.01    0.01
  -2  -1  -8    0.00    0.01
  -2  -1  -8   -0.02    0.02
  -2  -1  -8    0.02    0.01
  -2  -1  -8    0.03    0.01
  -2  -1  -8    0.00    0.01
   2   1   8   -0.01    0.01
  -3  -1  -8    0.66    0.05
  -3  -1  -8    0.69    0.04
  -3  -1  -8    0.74    0.03
  -3  -1  -8    0.75    0.04
  -3  -1  -8    0.72    0.04
  -3  -1  -8    0.70    0.03
  -4  -1  -8    0.05    0.02
  -4  -1  -8    0.06    0.02
  -4  -1  -8    0.08    0.02
  -4  -1  -8    0.07    0.02
  -4  -1  -8    0.05    0.02
  -4  -1  -8    0.06    0.02
  -5  -1  -8    1.17    0.06
  -5  -1  -8    1.12    0.06
  -5  -1  -8    1.06    0.06
  -5  -1  -8    1.18    0.05
  -5  -1  -8    1.16    0.06
  -5  -1  -8    1.19    0.06
  -6  -1  -8    1.05    0.06
  -6  -1  -8    0.98    0.06
  -6  -1  -8    1.05    0.07
  -6  -1  -8    1.11    0.06
  -7  -1  -8    0.38    0.04
  -7  -1  -8    0.44    0.05
  -8  -1  -8    0.18    0.04
  -8  -1  -8    0.20    0.04
  -9  -1  -8    0.29    0.05
 -10  -1  -8    0.05    0.03
   9  -2  -8    0.03    0.03
   8  -2  -8    0.03    0.03
   7  -2  -8    0.03    0.03
   7  -2  -8    0.04    0.03
   6  -2  -8   46.53    0.97
   6  -2  -8   47.71    1.00
   5  -2  -8   73.41    1.52
   5  -2  -8   73.90    1.49
   4  -2  -8    5.91    0.15
   4  -2  -8    5.78    0.17
   4  -2  -8    5.84    0.15
   4  -2  -8    5.85    0.15
   4  -2  -8    6.07    0.17
  -4   2   8    5.80    0.17
   3  -2  -8    0.00    0.02
   3  -2  -8    0.00    0.01
   3  -2  -8    0.00    0.01
   3  -2  -8   -0.01    0.01
   3  -2  -8    0.00    0.02
[truncated: 176,372 more chars]
