# Supplementary material for: Crystal structure of 7-[(2E)-2-benzyl­idene-3-oxobut­oxy]-4-methyl-2H-chromen-2-one
Source: Acta Crystallogr E Crystallogr Commun. 2015 Mar 4;71(Pt 4):o222–3. doi: 10.1107/S2056989015003084 (PMC4438806; doi:10.1107/S2056989015003084)
Supplement: Supplementary file 2 [file e-71-0o222-Isup2.hkl]

#
# h,k,l, Fc-squared, Fo-squared, sigma(Fo-squared), status flag
#
data_I
_shelx_title ' mo_RJ4_1_0m in P-1'
_shelx_refln_list_code          4
_shelx_F_calc_maximum      239.98
_exptl_crystal_F_000       704.00
_reflns_d_resolution_high  0.8262

loop_
 _space_group_symop_operation_xyz
 'x, y, z'
 '-x, -y, -z'

_cell_length_a     9.7755
_cell_length_b    12.3986
_cell_length_c    14.1827
_cell_angle_alpha  86.293
_cell_angle_beta   84.328
_cell_angle_gamma  86.816

_shelx_F_squared_multiplier     1.000

loop_
 _refln_index_h
 _refln_index_k
 _refln_index_l
 _refln_F_squared_calc
 _refln_F_squared_meas
 _refln_F_squared_sigma
 _refln_observed_status
   1   0   0        823.46        770.89         6.32 o
   2   0   0        576.63        660.04         5.75 o
   3   0   0        418.05        446.01         3.79 o
   4   0   0         55.95         52.71         0.61 o
   5   0   0        235.84        271.87         2.52 o
   6   0   0         15.75         27.78         0.54 o
   7   0   0         11.65         11.81         0.75 o
   8   0   0          3.37          4.29         0.97 o
   9   0   0         74.66         79.67         2.13 o
  10   0   0          3.08          3.58         1.09 o
  11   0   0         14.32         11.91         2.05 o
 -11   1   0          2.28          2.68         0.75 o
 -10   1   0        128.35        125.95         3.06 o
  -9   1   0         24.87         24.67         1.16 o
  -8   1   0          6.41          6.66         0.68 o
  -7   1   0         16.77         14.84         0.75 o
  -6   1   0          7.40         10.07         0.40 o
  -5   1   0         23.87         25.28         0.49 o
  -4   1   0          0.67          0.14         0.09 o
  -3   1   0          3.86          1.19         0.14 o
  -2   1   0        338.01        297.71         2.54 o
  -1   1   0         11.46         11.01         0.15 o
   0   1   0         68.75         61.43         0.66 o
   1   1   0          2.04          2.64         0.09 o
   2   1   0        203.36        169.11         1.21 o
   3   1   0        163.11        141.22         1.23 o
   4   1   0         54.82         55.50         1.54 o
   5   1   0         72.17         74.33         0.90 o
   6   1   0         40.29         43.52         0.86 o
   7   1   0         33.47         31.73         1.69 o
   8   1   0         29.75         32.12         1.16 o
   9   1   0          5.73          5.56         0.75 o
  10   1   0          4.97          5.94         0.75 o
  11   1   0        145.05        159.86         3.54 o
 -11   2   0        179.32        178.64         3.92 o
 -10   2   0         77.60         82.06         2.30 o
  -9   2   0          8.94          8.57         0.85 o
  -8   2   0          5.11          3.83         0.97 o
  -7   2   0         49.21         47.81         1.45 o
  -6   2   0        255.49        320.52         3.33 o
  -5   2   0        455.56        492.18         4.34 o
  -4   2   0        165.61        163.54         2.24 o
  -3   2   0       6434.69       6566.97        62.64 o
  -2   2   0         89.78         86.77         0.97 o
  -1   2   0         78.77         97.78         0.84 o
   0   2   0        431.81        434.99         2.94 o
   1   2   0      13653.13      14150.02       255.52 o
   2   2   0        131.11        115.55         1.17 o
   3   2   0       4875.99       4820.08        54.67 o
   4   2   0         25.52         32.88         0.70 o
   5   2   0        932.40       1079.90        11.17 o
   6   2   0       1167.09       1224.16        11.40 o
   7   2   0        366.77        377.53         6.24 o
   8   2   0          4.27          4.27         0.58 o
   9   2   0         27.38         25.64         1.81 o
  10   2   0          0.47          0.17         0.58 o
  11   2   0         33.22         38.65         3.02 o
 -11   3   0          1.44          1.93         0.68 o
 -10   3   0         21.43         23.37         1.44 o
  -9   3   0         41.45         42.81         1.62 o
  -8   3   0         74.69         73.71         2.78 o
  -7   3   0          2.46          1.32         0.31 o
  -6   3   0          9.48         11.21         0.51 o
  -5   3   0        447.07        444.48         4.40 o
  -4   3   0         50.66         51.57         0.85 o
  -3   3   0         21.33         19.81         0.35 o
  -2   3   0        165.31        149.65         1.32 o
  -1   3   0        111.83        111.69         1.14 o
   0   3   0         79.27         60.17         0.56 o
   1   3   0        577.79        497.62         4.79 o
   2   3   0        192.98        175.03         2.23 o
   3   3   0          1.58          0.74         0.11 o
   4   3   0         48.11         49.23         0.81 o
   5   3   0        238.48        243.71         3.26 o
   6   3   0         58.59         53.27         1.10 o
   7   3   0        194.29        194.81         4.84 o
   8   3   0         30.82         34.60         1.33 o
   9   3   0          2.45          1.59         0.58 o
  10   3   0          0.17         -0.24         0.97 o
  11   3   0         18.89         20.36         1.34 o
 -11   4   0          8.27          7.25         1.21 o
 -10   4   0         96.30         90.06         2.54 o
  -9   4   0         25.93         29.72         1.93 o
  -8   4   0         14.19         14.84         0.93 o
  -7   4   0          0.59          0.36         0.34 o
  -6   4   0        170.98        166.80         2.56 o
  -5   4   0       2358.09       2642.08        27.60 o
  -4   4   0       1703.20       1873.40        33.03 o
  -3   4   0         11.02         13.41         0.59 o
  -2   4   0          0.43          0.80         0.11 o
  -1   4   0         29.83         34.59         0.49 o
   0   4   0       2478.68       2666.39        24.12 o
   1   4   0        650.82        559.97         5.80 o
   2   4   0        734.26        702.29         8.46 o
   3   4   0         69.98         71.38         1.13 o
   4   4   0        683.44        659.66         8.10 o
   5   4   0        313.13        351.93         3.99 o
   6   4   0        372.92        388.61         5.08 o
   7   4   0          0.43          0.72         0.48 o
   8   4   0          1.99          2.90         0.97 o
   9   4   0          2.42          3.10         0.85 o
  10   4   0         22.71         29.96         2.17 o
  11   4   0         45.28         47.13         2.90 o
 -10   5   0          0.36          0.48         0.72 o
  -9   5   0         10.38          9.91         1.21 o
  -8   5   0          0.02          0.12         0.51 o
  -7   5   0          0.12          0.48         0.48 o
  -6   5   0          0.30          0.48         0.34 o
  -5   5   0        141.37        126.74         2.00 o
  -4   5   0         58.23         63.21         1.04 o
  -3   5   0         50.68         45.76         0.72 o
  -2   5   0          0.43          0.32         0.11 o
  -1   5   0          4.85          2.53         0.23 o
   0   5   0        329.48        305.89         2.33 o
   1   5   0        199.88        197.56         1.79 o
   2   5   0        518.21        527.10         6.46 o
   3   5   0         88.07         88.50         1.42 o
   4   5   0         13.70         14.64         0.48 o
   5   5   0          2.22          1.18         0.14 o
   6   5   0         19.80         15.51         0.50 o
   7   5   0        174.52        188.22         4.60 o
   8   5   0          6.96          7.95         0.97 o
   9   5   0         34.79         31.40         1.21 o
  10   5   0          3.84          3.14         1.21 o
  11   5   0         32.66         34.56         2.66 o
 -10   6   0         15.34         19.33         1.69 o
  -9   6   0          5.98         17.16         1.69 o
  -8   6   0         17.96         17.21         1.03 o
  -7   6   0          7.80          7.73         0.68 o
  -6   6   0         12.15          9.91         0.68 o
  -5   6   0        309.92        297.38         4.90 o
  -4   6   0        199.54        234.40         2.52 o
  -3   6   0        159.59        156.99         1.74 o
  -2   6   0          0.13          0.29         0.11 o
  -1   6   0        681.42        782.55         7.29 o
   0   6   0        883.13        865.09         6.78 o
   1   6   0       2443.97       2764.83        22.08 o
   2   6   0       1053.02       1247.78        11.37 o
   4   6   0         45.97         49.53         0.93 o
   5   6   0          0.93          1.21         0.28 o
   6   6   0         83.83         90.36         1.39 o
   7   6   0         17.82         19.58         0.98 o
   8   6   0        180.98        192.97         2.95 o
   9   6   0          3.49          7.49         1.45 o
  10   6   0         18.15         20.06         2.17 o
 -10   7   0          2.47          2.90         0.97 o
  -9   7   0          8.43          7.01         1.21 o
  -8   7   0          0.21          0.48         0.72 o
  -7   7   0         53.63         51.00         2.18 o
  -6   7   0         58.66         59.79         1.44 o
  -5   7   0         16.94         14.86         0.60 o
  -4   7   0         29.02         24.58         0.59 o
  -3   7   0        264.58        247.31         2.53 o
  -2   7   0         19.88         21.02         0.42 o
  -1   7   0         50.02         56.78         0.71 o
   0   7   0          8.29          6.36         0.21 o
   1   7   0         18.64         17.77         0.40 o
   2   7   0        145.95        170.03         1.66 o
   3   7   0          0.00          0.40         0.16 o
   4   7   0         58.30         53.67         1.54 o
   5   7   0          0.23          1.05         0.55 o
   6   7   0         55.19         52.62         1.71 o
   7   7   0        217.80        207.00         8.11 o
   8   7   0         46.70         49.79         2.66 o
   9   7   0          2.14          3.38         1.21 o
  10   7   0          5.56          5.56         1.45 o
  -9   8   0         47.07         53.17         2.66 o
  -8   8   0         46.01         42.78         2.18 o
  -7   8   0          1.74          1.93         0.72 o
  -6   8   0        142.58        149.32         2.60 o
  -5   8   0        195.41        188.65         2.97 o
  -4   8   0         50.19         55.46         0.98 o
  -3   8   0       1463.64       1423.42        18.28 o
  -2   8   0        399.27        430.91         4.26 o
  -1   8   0          0.33          1.88         0.17 o
   0   8   0          4.03          3.56         0.18 o
   1   8   0        126.27        128.56         1.28 o
   2   8   0        808.93        807.75         6.03 o
   3   8   0          0.00          0.18         0.24 o
   4   8   0         58.67         58.41         1.71 o
   5   8   0          8.65          8.59         0.68 o
   6   8   0        272.82        267.61         7.87 o
   7   8   0        311.53        340.85         6.25 o
   8   8   0         19.24         16.67         1.93 o
   9   8   0          0.38         -0.97         0.97 o
  10   8   0          0.00          1.45         0.97 o
  -9   9   0          0.01          1.45         0.97 o
  -8   9   0         27.97         27.31         1.93 o
  -7   9   0         43.66         45.92         2.18 o
  -6   9   0        189.26        178.63         3.82 o
  -5   9   0         99.73        101.27         3.60 o
  -4   9   0        163.68        176.68         2.59 o
  -3   9   0        420.63        430.04         5.01 o
  -2   9   0        261.18        253.08         2.76 o
  -1   9   0          2.27          3.80         0.25 o
   0   9   0          6.15          8.30         0.33 o
   1   9   0         11.34         10.51         0.37 o
   2   9   0          2.40          2.64         0.26 o
   3   9   0          0.49          1.98         0.50 o
   4   9   0          0.92          0.68         0.40 o
   5   9   0         13.98         12.11         1.33 o
   6   9   0         56.19         57.53         1.88 o
   7   9   0         75.56         72.76         3.38 o
   8   9   0         28.51         23.92         2.17 o
   9   9   0          0.21          0.24         0.97 o
  -8  10   0          2.74          3.14         0.97 o
  -7  10   0         27.44         27.79         1.69 o
  -6  10   0         14.68         13.53         1.45 o
  -5  10   0         37.34         39.96         1.30 o
  -4  10   0        114.48        111.86         2.18 o
  -3  10   0        916.35        940.26        15.51 o
  -2  10   0        685.30        707.74         9.09 o
  -1  10   0        110.82        102.25         3.31 o
   0  10   0          0.19          1.12         0.26 o
   1  10   0          7.32          7.90         0.48 o
   2  10   0         28.76         33.40         0.98 o
   3  10   0          4.79          3.64         0.42 o
   4  10   0         24.28         21.25         0.75 o
   5  10   0          1.18          1.21         0.72 o
   6  10   0          3.42          2.60         0.75 o
   7  10   0         17.78         16.19         1.93 o
   8  10   0          1.14          1.45         0.97 o
   9  10   0          0.01         -0.97         0.97 o
  -7  11   0          0.95          1.45         0.97 o
  -6  11   0          0.79         -0.48         0.72 o
  -5  11   0          0.09         -0.24         0.72 o
  -4  11   0         60.35         68.38         1.61 o
  -3  11   0          7.55          7.66         0.74 o
  -2  11   0        299.53        305.74         4.50 o
  -1  11   0          7.93          8.98         0.64 o
   0  11   0         70.69         75.24         1.61 o
   1  11   0         15.69         18.54         0.74 o
   2  11   0          0.59          1.21         0.42 o
   3  11   0         49.19         39.66         1.16 o
   4  11   0         35.49         32.06         1.12 o
   5  11   0          0.62         -0.08         0.42 o
   6  11   0          0.20         -0.51         0.51 o
   7  11   0          0.29          0.00         0.97 o
   8  11   0          6.64          7.49         1.45 o
  -6  12   0          0.15          0.00         0.72 o
  -5  12   0          6.59          7.97         1.21 o
  -4  12   0         67.88         73.48         2.90 o
  -3  12   0         41.83         45.44         1.33 o
  -2  12   0          2.80          1.74         0.52 o
  -1  12   0          7.30         10.14         0.74 o
   0  12   0          8.89         17.51         0.88 o
   1  12   0         21.34         16.95         0.88 o
   2  12   0        148.21        113.15         2.18 o
   3  12   0         46.80         39.98         1.39 o
   4  12   0          1.49          0.94         0.51 o
   5  12   0          2.90          2.42         0.97 o
   6  12   0          5.93          4.11         0.97 o
   7  12   0          6.08          3.62         1.21 o
  -5  13   0          9.00          8.94         1.45 o
  -4  13   0         25.28         29.00         1.93 o
  -3  13   0         15.43         17.64         1.69 o
  -2  13   0          2.59          3.38         0.97 o
  -1  13   0         42.31         42.70         1.54 o
   0  13   0         34.94         37.98         1.19 o
   1  13   0          4.38          2.71         0.47 o
   2  13   0         22.97         20.62         0.96 o
   3  13   0          5.33          4.55         0.68 o
   4  13   0         10.37          5.56         0.97 o
   5  13   0         31.35         30.21         2.17 o
   6  13   0          0.15         -0.72         0.72 o
  -3  14   0         64.34         90.64         3.63 o
  -2  14   0          9.62          9.42         1.45 o
  -1  14   0          4.34          5.80         1.21 o
   0  14   0          2.60          6.28         1.21 o
   1  14   0          1.22          1.69         0.72 o
   2  14   0          4.23          3.14         0.97 o
   3  14   0          7.07          5.56         0.97 o
   4  14   0          0.06         -0.24         0.72 o
  -4 -14   1          0.03          0.24         0.72 o
  -3 -14   1          0.14         -0.48         0.72 o
  -2 -14   1         24.18         20.30         1.69 o
  -1 -14   1          3.15          6.04         1.21 o
   0 -14   1          0.20          0.24         0.72 o
   1 -14   1          7.14         11.36         1.45 o
   2 -14   1         13.60         12.08         1.45 o
   3 -14   1         35.06         44.47         2.42 o
  -6 -13   1          1.72          2.66         1.21 o
  -5 -13   1          0.17          0.48         0.72 o
  -4 -13   1          2.46          2.66         0.97 o
  -3 -13   1          7.16         10.63         1.21 o
  -2 -13   1          0.16         -0.48         0.51 o
  -1 -13   1          1.16          1.05         0.59 o
   0 -13   1          0.05          0.62         0.45 o
   1 -13   1         25.57         23.06         1.27 o
   2 -13   1          3.94          3.87         0.97 o
   3 -13   1          0.00         -0.72         0.72 o
   4 -13   1         13.07         19.33         1.69 o
   5 -13   1          2.35          2.42         0.97 o
  -7 -12   1          1.24         -0.24         0.97 o
  -6 -12   1          2.01          2.42         0.97 o
  -5 -12   1          4.74          3.38         0.68 o
  -4 -12   1         45.19         42.69         1.26 o
  -3 -12   1          2.19          0.64         0.42 o
  -2 -12   1          0.23          0.08         0.42 o
  -1 -12   1        150.76        138.24         2.46 o
   0 -12   1        136.59        134.23         2.46 o
   1 -12   1          8.93          8.18         0.75 o
   2 -12   1         46.37         43.08         1.33 o
   3 -12   1         63.23         69.59         1.72 o
   4 -12   1         28.27         36.97         2.17 o
   5 -12   1         34.84         37.46         2.17 o
   6 -12   1          7.70          9.66         1.45 o
  -8 -11   1          4.86          5.56         1.45 o
  -7 -11   1         22.34         25.61         2.17 o
  -6 -11   1          0.81          0.48         0.72 o
  -5 -11   1          1.91          1.41         0.45 o
  -4 -11   1          7.85          9.83         0.70 o
  -3 -11   1         25.66         25.30         0.98 o
  -2 -11   1          1.89          2.29         0.42 o
  -1 -11   1        111.26        107.04         2.00 o
   0 -11   1         21.67         19.07         0.88 o
   1 -11   1          3.96          3.34         0.50 o
   2 -11   1        127.71        125.99         2.32 o
   3 -11   1        117.63        117.25         2.32 o
   4 -11   1          2.89          3.42         0.59 o
   5 -11   1         62.82         61.15         2.66 o
   6 -11   1         11.14         12.81         1.45 o
   7 -11   1          5.31          7.25         1.21 o
  -8 -10   1          2.78          0.48         0.97 o
  -7 -10   1          6.10          3.14         0.97 o
  -6 -10   1         61.81         64.78         2.90 o
  -5 -10   1          7.76          5.15         0.85 o
  -4 -10   1         58.24         49.17         1.26 o
  -3 -10   1          0.33          0.55         0.35 o
  -2 -10   1         14.09         16.20         0.70 o
  -1 -10   1         16.13         13.09         1.02 o
   0 -10   1         27.99         25.81         1.41 o
   1 -10   1         64.42         69.49         1.97 o
   2 -10   1        753.50        746.99         9.61 o
   3 -10   1        535.28        540.20         7.67 o
   4 -10   1         28.82         27.19         1.10 o
   5 -10   1         39.97         39.98         1.62 o
   6 -10   1         62.64         65.02         2.66 o
   7 -10   1          0.02         -0.24         0.72 o
   8 -10   1          0.04          0.00         0.72 o
  -9  -9   1          2.90          4.11         1.21 o
  -8  -9   1          5.54          4.59         1.21 o
  -7  -9   1         11.43          8.70         1.45 o
  -6  -9   1        135.96        141.72         3.25 o
  -5  -9   1         55.46         58.99         1.88 o
  -4  -9   1        126.96        130.74         2.37 o
  -3  -9   1         43.49         46.81         0.99 o
  -2  -9   1         13.59         16.73         0.57 o
  -1  -9   1         26.68         28.00         0.69 o
   0  -9   1         37.26         41.02         0.85 o
   1  -9   1         58.76         65.07         1.12 o
   2  -9   1        183.02        170.33         2.62 o
   3  -9   1          3.76          3.78         0.44 o
   4  -9   1        775.65        783.98        10.03 o
   5  -9   1        177.64        175.38         3.76 o
   6  -9   1          0.12         -0.85         0.85 o
   7  -9   1         31.32         34.07         1.93 o
   8  -9   1         28.56         26.82         1.93 o
   9  -9   1          1.66          0.24         0.72 o
 -10  -8   1         24.97         29.72         2.42 o
  -9  -8   1         33.53         36.97         2.42 o
  -8  -8   1         23.74         21.51         1.93 o
  -7  -8   1         25.54         26.82         2.17 o
  -6  -8   1        254.29        238.67         4.62 o
  -5  -8   1          5.66          4.23         0.68 o
  -4  -8   1          2.25          3.40         0.51 o
  -3  -8   1         40.13         39.27         1.45 o
  -2  -8   1         14.51         16.03         0.41 o
  -1  -8   1          0.01          1.30         0.44 o
   0  -8   1         64.75         51.33         0.62 o
   1  -8   1        281.00        270.15         2.82 o
   2  -8   1         26.33         22.28         0.77 o
   3  -8   1        121.45        105.93         2.47 o
   4  -8   1         11.76         12.00         0.53 o
   5  -8   1        177.48        167.57         3.38 o
   6  -8   1          1.45          0.04         0.45 o
   7  -8   1          0.04         -0.72         0.72 o
   8  -8   1         20.01         19.81         1.69 o
   9  -8   1         44.22         48.09         2.42 o
 -10  -7   1          3.31          2.42         1.21 o
  -9  -7   1          2.63          3.14         1.21 o
  -8  -7   1         12.09         11.12         1.45 o
  -7  -7   1         56.82         61.45         3.14 o
  -6  -7   1          5.89          3.71         0.58 o
  -5  -7   1        235.27        258.36         3.13 o
  -4  -7   1         17.49         16.04         0.70 o
  -3  -7   1        195.28        189.29         2.80 o
  -2  -7   1       1189.12       1332.92        11.39 o
  -1  -7   1        303.37        333.31         3.02 o
   0  -7   1         23.86         19.01         0.36 o
   1  -7   1        218.10        236.20         2.25 o
   2  -7   1        290.08        294.41         3.81 o
   3  -7   1          5.51          3.90         0.25 o
   4  -7   1        783.14        782.67         6.84 o
   5  -7   1          7.91          6.36         0.56 o
   6  -7   1         20.28         18.73         1.03 o
   7  -7   1         21.92         17.76         1.45 o
   8  -7   1          1.79          0.24         0.72 o
   9  -7   1         83.51         74.45         3.14 o
  10  -7   1         35.32         34.32         2.17 o
 -10  -6   1          5.92          4.83         1.45 o
  -9  -6   1          7.81         10.39         1.45 o
  -8  -6   1        129.88        139.90         2.27 o
  -7  -6   1        159.00        160.90         2.61 o
  -6  -6   1          9.02          9.18         0.97 o
  -5  -6   1         44.84         36.66         0.75 o
  -4  -6   1        257.70        238.64         2.93 o
  -3  -6   1        103.43         96.78         1.68 o
  -2  -6   1       2305.41       2365.95        26.08 o
  -1  -6   1        168.87        149.69         1.48 o
   0  -6   1        399.24        443.12         4.25 o
   1  -6   1         11.21         12.07         0.52 o
   2  -6   1         80.03         76.45         0.95 o
   3  -6   1          0.09          0.14         0.14 o
   4  -6   1        492.15        464.43         4.64 o
   5  -6   1         75.84         66.84         1.38 o
   6  -6   1          0.48         -0.24         0.48 o
   7  -6   1         38.11         33.83         1.33 o
   8  -6   1          0.06          0.12         0.51 o
   9  -6   1          6.33          5.32         0.97 o
  10  -6   1          5.08          3.38         0.97 o
 -11  -5   1         16.64         17.16         2.17 o
 -10  -5   1          3.84          4.83         1.45 o
  -9  -5   1          5.81          7.01         1.45 o
  -8  -5   1          4.23          4.89         0.72 o
  -7  -5   1        160.95        168.92         3.99 o
  -6  -5   1          0.57          1.73         0.34 o
  -5  -5   1        109.47        102.91         1.43 o
  -4  -5   1        145.71        142.17         1.84 o
  -3  -5   1        130.79        141.20         2.74 o
  -2  -5   1         29.06         39.67         0.78 o
  -1  -5   1        391.43        367.50         3.55 o
   0  -5   1         25.73         34.46         0.51 o
   1  -5   1         22.04          9.42         0.22 o
   2  -5   1        530.93        515.64         5.56 o
   3  -5   1        524.78        556.05         5.44 o
   4  -5   1       1376.41       1490.13        17.47 o
   5  -5   1          4.64          3.57         0.42 o
   6  -5   1          5.54          5.32         0.72 o
   7  -5   1        139.17        127.21         3.99 o
   8  -5   1          5.93          6.69         0.75 o
   9  -5   1         77.98         72.28         2.90 o
  10  -5   1         37.37         38.45         1.62 o
 -11  -4   1          1.35          2.66         1.21 o
 -10  -4   1          1.52          1.21         0.97 o
  -9  -4   1          9.05          8.94         0.80 o
  -8  -4   1          0.25         -0.10         0.72 o
  -7  -4   1         11.05          7.49         0.72 o
  -6  -4   1        298.46        303.75         4.09 o
  -5  -4   1         39.05         41.29         0.96 o
  -4  -4   1          2.22          3.71         0.35 o
  -3  -4   1         76.14         71.01         1.05 o
  -2  -4   1        149.61        143.49         1.72 o
  -1  -4   1        913.80        861.35         7.27 o
   0  -4   1        499.94        444.89         3.34 o
   1  -4   1       2805.48       2733.67        21.62 o
   2  -4   1        597.84        564.70         4.84 o
   3  -4   1          0.28          0.65         0.11 o
   4  -4   1         85.62         80.96         1.08 o
   5  -4   1        131.70        140.62         1.64 o
   6  -4   1        104.92        107.02         2.13 o
   7  -4   1          0.02          0.00         0.34 o
   8  -4   1         49.04         48.07         1.62 o
   9  -4   1         35.03         32.30         1.37 o
  10  -4   1         34.11         37.93         1.62 o
  11  -4   1          0.08         -0.36         0.68 o
 -11  -3   1         81.93         86.46         3.63 o
 -10  -3   1          0.30          0.59         0.58 o
  -9  -3   1         25.67         23.10         1.16 o
  -8  -3   1          2.80          3.31         0.58 o
  -7  -3   1          1.66          5.56         0.97 o
  -6  -3   1         84.60        113.77         1.71 o
  -5  -3   1         79.41         83.10         1.11 o
  -4  -3   1         37.96         36.34         0.66 o
  -3  -3   1        147.65        169.58         2.33 o
  -2  -3   1        337.54        391.57         4.13 o
  -1  -3   1      40703.41      38271.43       595.99 o
   0  -3   1        646.19        721.65         7.83 o
   1  -3   1         91.78        100.49         1.77 o
   2  -3   1         18.69         25.92         0.41 o
   3  -3   1          9.19         10.48         0.36 o
   4  -3   1       2492.24       2702.35        26.41 o
   5  -3   1       1634.03       1699.58        13.27 o
   6  -3   1        308.71        318.59         4.38 o
   7  -3   1         40.30         46.97         1.45 o
   8  -3   1         19.88         20.31         1.10 o
   9  -3   1         76.01         73.79         2.13 o
  10  -3   1        326.51        336.66         6.16 o
  11  -3   1         47.28         48.63         1.86 o
 -11  -2   1          3.32          3.38         0.80 o
 -10  -2   1          1.39          0.17         0.58 o
  -9  -2   1         30.59         32.40         1.69 o
  -8  -2   1          0.10          0.29         0.40 o
  -7  -2   1         37.91         39.25         1.33 o
  -6  -2   1         76.55         78.44         1.00 o
  -5  -2   1         17.72         20.79         0.46 o
  -4  -2   1        156.85        144.44         1.62 o
  -3  -2   1        285.37        284.34         2.76 o
  -2  -2   1        352.39        352.95         3.01 o
  -1  -2   1        233.96        244.86         1.82 o
   0  -2   1         11.53          4.92         0.08 o
   1  -2   1        109.42         94.52         0.92 o
   2  -2   1         52.28         43.99         0.56 o
   3  -2   1         41.09         34.62         0.47 o
   4  -2   1          1.25          1.01         0.10 o
   5  -2   1          9.86         12.04         0.32 o
   6  -2   1         55.84         51.63         0.84 o
   7  -2   1         11.00         10.97         0.75 o
   8  -2   1          2.50          1.26         0.40 o
   9  -2   1         57.92         54.72         1.68 o
  10  -2   1          1.05          2.50         0.75 o
  11  -2   1          3.42          4.91         0.93 o
 -11  -1   1          0.13          0.12         0.62 o
 -10  -1   1          3.33          2.15         0.75 o
  -9  -1   1          4.04          2.61         0.58 o
  -8  -1   1          2.02          1.81         0.51 o
  -7  -1   1        117.18        121.13         2.55 o
  -6  -1   1       1100.13       1179.83        12.10 o
  -5  -1   1        574.01        592.97         5.18 o
  -4  -1   1        661.21        710.61         5.58 o
  -3  -1   1       2360.97       2313.64        20.14 o
  -2  -1   1          5.91         13.29         0.48 o
  -1  -1   1       2824.46       2784.57        20.98 o
   0  -1   1       1635.98       1503.73        12.29 o
   1  -1   1        224.95        218.61         1.89 o
   2  -1   1       9489.56       9039.05       162.80 o
   3  -1   1       2740.28       2674.34        27.00 o
   4  -1   1        177.06        198.39         4.10 o
   5  -1   1        782.24        876.22         7.41 o
   6  -1   1        181.29        186.70         1.91 o
   7  -1   1         15.69         15.95         0.85 o
   8  -1   1         22.04         21.12         0.93 o
   9  -1   1          6.39          6.44         0.75 o
  10  -1   1        304.78        312.71         5.72 o
  11  -1   1        176.65        189.09         3.99 o
 -11   0   1         33.51         34.70         1.68 o
 -10   0   1         93.21         93.97         2.55 o
  -9   0   1         26.76         28.94         1.34 o
  -8   0   1          0.00         -0.34         0.34 o
  -7   0   1         61.20         55.90         1.51 o
  -6   0   1         30.17         31.29         0.64 o
  -5   0   1        524.42        485.70         4.30 o
  -4   0   1         18.11         25.19         0.52 o
  -3   0   1         39.85         35.03         0.47 o
  -2   0   1        472.89        402.96         3.14 o
  -1   0   1         96.65         74.09         0.57 o
   0   0   1          2.49         -0.72         1.71 o
   1   0   1          0.86         -0.91         0.91 o
   2   0   1         12.04         12.44         0.17 o
   3   0   1          1.13          0.32         0.10 o
   4   0   1         89.63         94.80         1.10 o
   5   0   1        124.91        129.44         1.36 o
   6   0   1        364.57        374.56         3.79 o
   7   0   1         24.16         19.53         0.93 o
   8   0   1         79.10         72.62         1.86 o
   9   0   1          0.26         -0.40         0.40 o
  10   0   1          6.54          5.68         1.09 o
  11   0   1          8.04          8.10         1.33 o
 -11   1   1          0.73         -0.75         0.75 o
 -10   1   1         19.79         20.49         1.34 o
  -9   1   1        170.44        173.85         4.35 o
  -8   1   1          0.35         -0.40         0.40 o
  -7   1   1          8.66          8.38         0.68 o
  -6   1   1        106.78        116.13         1.45 o
  -5   1   1        123.37        137.87         1.44 o
  -4   1   1         96.06        105.58         1.39 o
  -3   1   1        173.78        176.72         1.80 o
  -2   1   1       3503.17       3252.65        24.25 o
  -1   1   1      14623.50      14974.55       248.85 o
   1   1   1      14088.28      14199.92       292.50 o
   2   1   1         88.97         63.14         1.06 o
   3   1   1        706.73        756.19         6.92 o
   4   1   1        986.36        943.66        11.13 o
   5   1   1        479.93        550.69         5.86 o
   6   1   1         68.51         78.41         1.01 o
   7   1   1        197.21        206.21         3.75 o
   8   1   1         12.02         21.22         4.83 o
   9   1   1         33.26         32.73         1.33 o
  10   1   1        139.92        150.49         3.30 o
  11   1   1          8.46         10.48         1.09 o
 -11   2   1          0.44          0.24         0.68 o
 -10   2   1          0.27          0.07         0.58 o
  -9   2   1          8.10         10.02         0.93 o
  -8   2   1        145.00        140.13         2.99 o
  -7   2   1         15.65         12.76         0.75 o
  -6   2   1         20.44         20.68         0.60 o
  -5   2   1        364.24        355.87         3.97 o
  -4   2   1         66.34         63.39         1.06 o
  -3   2   1         70.56         72.12         0.71 o
  -2   2   1        253.48        226.26         2.01 o
  -1   2   1         93.80         80.93         0.58 o
   0   2   1         19.45         14.26         0.48 o
   1   2   1        415.69        393.32         4.47 o
   2   2   1          0.84          2.05         0.11 o
   3   2   1          6.69          8.43         0.22 o
   4   2   1          2.77          2.85         0.24 o
   5   2   1        298.26        284.09         3.21 o
   6   2   1        184.04        172.67         3.46 o
   7   2   1          0.61          0.48         0.48 o
   8   2   1         34.46         38.12         1.27 o
   9   2   1          0.04         -0.40         0.40 o
  10   2   1         32.33         30.69         2.17 o
  11   2   1          2.67          3.58         0.75 o
 -11   3   1         19.36         19.57         1.69 o
 -10   3   1         49.41         54.38         2.66 o
  -9   3   1          3.81          5.17         0.75 o
  -8   3   1        334.23        332.47         5.81 o
  -7   3   1          3.28          3.62         0.51 o
  -6   3   1        121.29        142.00         1.96 o
  -5   3   1         26.00         15.13         1.01 o
  -4   3   1        115.23        113.33         1.48 o
  -3   3   1        357.43        384.45         3.45 o
  -2   3   1        315.41        310.46         2.77 o
  -1   3   1          2.14          6.58         0.10 o
   0   3   1       3298.64       3315.12        35.02 o
   1   3   1       1323.22       1366.60        12.93 o
   2   3   1        457.79        511.74         5.27 o
   3   3   1        181.31        173.79         1.77 o
   4   3   1        173.18        149.40         1.81 o
   5   3   1          1.13          0.79         0.20 o
   6   3   1        108.12        134.29         2.09 o
   7   3   1        492.20        536.59        11.64 o
   8   3   1         19.97         20.38         0.98 o
   9   3   1          9.19          6.66         0.75 o
  10   3   1         37.62         36.98         2.42 o
  11   3   1         10.02          8.46         1.69 o
 -11   4   1          5.16          5.56         1.21 o
 -10   4   1         20.38         19.57         1.69 o
  -9   4   1        179.51        171.25         4.84 o
  -8   4   1          4.45          5.27         0.68 o
  -7   4   1         32.84         33.39         1.21 o
  -6   4   1          1.78          1.71         0.28 o
  -5   4   1          7.76          9.67         0.38 o
  -4   4   1         32.57         36.42         0.73 o
  -3   4   1        141.75        153.25         1.64 o
  -2   4   1        360.41        367.27         3.00 o
  -1   4   1        104.68         97.58         0.86 o
   0   4   1        118.15        124.70         1.39 o
   1   4   1       1568.41       1535.30        14.17 o
   2   4   1          1.98          2.68         0.29 o
   3   4   1         65.59         61.62         0.74 o
   4   4   1          0.15          0.03         0.12 o
   5   4   1         85.83         89.49         1.32 o
   6   4   1         54.43         55.92         0.89 o
   7   4   1          1.98          1.45         0.48 o
   8   4   1        115.38        123.87         3.26 o
   9   4   1          0.01         -0.60         0.60 o
  10   4   1          0.21          0.48         0.97 o
  11   4   1          1.35          0.24         0.97 o
 -10   5   1          0.41          0.48         0.72 o
  -9   5   1         94.63         92.11         3.38 o
  -8   5   1          0.02          1.45         0.72 o
  -7   5   1         16.52         18.14         1.03 o
  -6   5   1          0.07          0.24         0.28 o
  -5   5   1        318.28        311.29         2.93 o
  -4   5   1        586.77        623.75         6.59 o
  -3   5   1        225.91        250.28         2.51 o
  -2   5   1         18.43         16.18         0.32 o
  -1   5   1        374.33        324.44         2.84 o
   0   5   1        555.35        563.09         4.79 o
   1   5   1       8145.50       8857.94        79.31 o
   2   5   1       2973.45       3167.37        33.74 o
   3   5   1        140.77        148.08         7.05 o
   4   5   1         66.31         66.41         0.98 o
   5   5   1        261.30        246.13         2.96 o
   6   5   1         54.92         58.35         0.83 o
   7   5   1          0.00         -0.24         0.34 o
   8   5   1         54.38         61.06         2.66 o
   9   5   1          6.65          5.56         1.21 o
  10   5   1         46.22         50.75         2.90 o
  11   5   1         11.53         13.29         1.93 o
 -10   6   1         14.14         17.16         1.69 o
  -9   6   1          0.01         -0.72         0.72 o
  -8   6   1         41.10         44.71         2.18 o
  -7   6   1          6.96          4.84         0.68 o
  -6   6   1         95.34         92.97         2.05 o
  -5   6   1        206.95        182.60         2.83 o
  -4   6   1          0.02          0.08         0.17 o
  -3   6   1          6.86          4.62         0.21 o
  -2   6   1        576.65        583.52         4.71 o
  -1   6   1        737.17        774.89         6.52 o
   0   6   1         21.18         18.41         0.36 o
   1   6   1         25.58         18.84         0.65 o
   2   6   1        892.30        899.87         8.23 o
   3   6   1          1.48          2.76         0.20 o
   4   6   1         59.49         72.38         0.92 o
   5   6   1         26.13         26.90         0.78 o
   6   6   1         21.48         24.67         0.88 o
   7   6   1         25.75         25.13         2.42 o
   8   6   1        163.44        175.84         5.56 o
   9   6   1         29.74         31.17         2.17 o
  10   6   1          3.26          3.14         1.21 o
  11   6   1          1.66          3.38         1.45 o
 -10   7   1          2.41          1.45         0.97 o
  -9   7   1         37.12         37.22         2.17 o
  -8   7   1         26.25         25.86         1.69 o
  -7   7   1          1.18          0.48         0.72 o
  -6   7   1          6.75          5.10         0.56 o
  -5   7   1        160.89        161.85         3.08 o
  -4   7   1        505.80        504.44         6.13 o
  -3   7   1        296.76        312.98         2.87 o
  -2   7   1         25.17         26.70         0.42 o
  -1   7   1        199.74        196.00         1.71 o
   0   7   1          0.22          0.14         0.17 o
   1   7   1        142.87        119.44         1.20 o
   2   7   1       1330.30       1502.00        11.64 o
   3   7   1         13.87         14.31         0.37 o
   4   7   1        125.67        133.61         1.79 o
   5   7   1          1.01          0.69         0.31 o
   6   7   1          1.13          1.09         0.51 o
   7   7   1        410.19        446.31         7.62 o
   8   7   1        261.17        261.14         7.26 o
   9   7   1        157.83        167.11         5.56 o
  10   7   1          1.00          1.45         1.21 o
  -9   8   1          2.78          2.66         0.97 o
  -8   8   1          5.32          4.11         0.97 o
  -7   8   1        215.96        209.76         5.56 o
  -6   8   1         11.23         13.64         0.81 o
  -5   8   1          1.66          0.55         0.47 o
  -4   8   1        384.35        375.73         3.58 o
  -3   8   1        399.16        377.72         3.49 o
  -2   8   1        135.80        133.87         1.49 o
  -1   8   1          1.83          4.04         0.16 o
   0   8   1         59.32         63.82         0.70 o
   1   8   1         78.45         82.17         0.88 o
   2   8   1        272.96        253.28         2.41 o
   3   8   1        119.71        126.46         1.67 o
   4   8   1         22.01         23.69         0.84 o
   5   8   1          0.02         -0.24         0.28 o
   6   8   1         20.59         23.32         1.20 o
   7   8   1         40.71         44.64         1.71 o
   8   8   1        120.86        121.14         4.35 o
   9   8   1         27.98         29.72         2.42 o
  10   8   1         35.11         33.35         2.66 o
  -8   9   1         40.48         44.47         2.42 o
  -7   9   1         12.25         11.84         1.21 o
  -6   9   1         20.46         21.28         0.96 o
  -5   9   1        221.00        240.74         3.70 o
  -4   9   1        514.80        515.92         7.32 o
  -3   9   1         41.71         47.91         0.86 o
  -2   9   1        219.13        198.58         2.42 o
  -1   9   1        250.01        255.61         3.14 o
   0   9   1         41.61         40.22         0.55 o
   1   9   1        308.83        283.60         2.82 o
   2   9   1          1.08          0.81         0.20 o
   3   9   1          3.46          4.84         0.42 o
   4   9   1          1.69          1.21         0.42 o
   5   9   1         61.98         59.34         1.71 o
   6   9   1          3.12          1.45         0.68 o
   7   9   1        251.41        267.91         5.22 o
   8   9   1        154.01        170.73         5.56 o
   9   9   1          1.08          0.48         1.21 o
  -8  10   1          0.00          0.48         0.97 o
  -7  10   1          1.72          2.90         0.97 o
  -6  10   1          0.04         -0.72         0.72 o
  -5  10   1        154.49        164.91         2.86 o
  -4  10   1        118.55        112.58         2.18 o
  -3  10   1        223.30        223.78         3.01 o
  -2  10   1        446.01        450.26         5.52 o
  -1  10   1        948.62        952.53        14.29 o
   0  10   1          0.41          1.33         0.45 o
   1  10   1          3.71          3.75         0.32 o
   2  10   1         35.47         34.16         0.87 o
   3  10   1          4.77          4.77         0.41 o
   4  10   1         30.17         33.17         1.02 o
   5  10   1          5.62          8.28         0.85 o
   6  10   1          2.94          2.17         0.68 o
   7  10   1          3.13          2.17         1.09 o
   8  10   1          1.66          0.97         1.21 o
   9  10   1         19.98         17.16         1.93 o
  -7  11   1          0.82          0.24         0.72 o
  -6  11   1         15.49         11.36         1.21 o
  -5  11   1         31.95         29.72         1.37 o
  -4  11   1          3.78          4.67         0.59 o
  -3  11   1        251.55        247.11         3.31 o
  -2  11   1         26.17         28.51         0.79 o
  -1  11   1         23.93         27.72         1.33 o
   0  11   1         12.14         11.17         0.63 o
   1  11   1         53.47         49.98         1.01 o
   2  11   1          0.14          1.07         0.32 o
   3  11   1          5.56          2.09         0.36 o
   4  11   1         68.80         60.54         1.48 o
   5  11   1         78.74         73.91         1.72 o
   6  11   1         41.49         42.56         1.71 o
   7  11   1          5.56          5.32         1.21 o
   8  11   1         23.57         25.13         2.17 o
  -6  12   1          5.35          4.59         0.97 o
  -5  12   1         11.66         11.84         1.45 o
  -4  12   1          7.45          8.48         0.85 o
  -3  12   1         12.05         10.92         0.85 o
  -2  12   1          2.20          2.28         0.62 o
  -1  12   1         81.89         82.65         1.79 o
   0  12   1         56.11         46.09         1.33 o
   1  12   1          5.40          4.71         0.46 o
   2  12   1         12.61         12.47         0.74 o
   3  12   1         91.33         84.24         1.75 o
   4  12   1         13.93         11.39         0.74 o
   5  12   1          2.68          3.54         0.68 o
   6  12   1         29.58         36.01         2.17 o
   7  12   1          5.38          4.35         1.21 o
  -5  13   1         11.78         15.71         1.69 o
  -4  13   1         32.25         37.22         2.17 o
  -3  13   1         16.05         18.61         1.69 o
  -2  13   1         10.46          9.96         0.85 o
  -1  13   1          2.61          3.78         0.68 o
   0  13   1          0.03         -0.12         0.51 o
   1  13   1          4.48          4.83         0.68 o
   2  13   1          9.45         10.88         0.85 o
   3  13   1         14.37         13.95         1.03 o
   4  13   1          4.50          3.21         1.09 o
   5  13   1          7.41          5.80         1.21 o
   6  13   1          2.21          1.21         0.97 o
  -3  14   1          2.26          2.90         0.97 o
  -2  14   1         18.93         15.71         1.69 o
  -1  14   1          7.86         12.92         1.21 o
   0  14   1          7.25         10.46         2.17 o
   1  14   1          9.45          9.96         0.85 o
   2  14   1          0.06         -0.36         0.51 o
   3  14   1          6.69          8.94         1.21 o
   4  14   1         12.87          8.22         1.21 o
  -4 -14   2          1.07         -0.24         0.72 o
  -3 -14   2          0.15          0.24         0.72 o
  -2 -14   2          4.77          5.32         1.21 o
  -1 -14   2          8.79          8.22         1.21 o
   0 -14   2          8.95          9.42         1.45 o
   1 -14   2         37.98         49.78         2.66 o
   2 -14   2          0.17         -0.97         0.97 o
   3 -14   2         17.15         16.67         1.93 o
  -5 -13   2         12.74         15.46         1.69 o
  -4 -13   2          1.10          2.90         0.97 o
  -3 -13   2         27.00         28.48         1.44 o
  -2 -13   2          9.45          5.81         0.85 o
  -1 -13   2          5.41          4.26         0.75 o
   0 -13   2         10.46         12.23         1.03 o
   1 -13   2         11.03         12.91         1.10 o
   2 -13   2          4.21          4.11         0.97 o
   3 -13   2          1.17          1.21         0.97 o
   4 -13   2          0.10         -0.48         0.72 o
   5 -13   2          1.32          0.00         0.97 o
  -7 -12   2         13.06         14.74         1.69 o
  -6 -12   2          0.74          2.17         0.97 o
  -5 -12   2          4.57          3.78         0.68 o
  -4 -12   2          7.39          8.47         1.45 o
  -3 -12   2         22.17         18.55         0.88 o
  -2 -12   2          4.93          2.55         0.50 o
  -1 -12   2          1.89          0.97         0.42 o
   0 -12   2          0.18          0.32         0.42 o
   1 -12   2          0.29         -0.16         0.53 o
   2 -12   2          0.49          1.05         0.45 o
   3 -12   2         55.30         56.25         1.96 o
   4 -12   2         27.37         26.58         1.93 o
   5 -12   2          0.62          0.97         0.97 o
   6 -12   2          0.01         -0.48         0.72 o
  -8 -11   2          3.13          2.90         1.21 o
  -7 -11   2          5.28          6.77         1.21 o
  -6 -11   2          1.61          0.97         0.97 o
  -5 -11   2          6.57          7.61         0.85 o
  -4 -11   2         16.60         17.70         0.84 o
  -3 -11   2         34.74         34.93         1.12 o
  -2 -11   2         76.47         69.60         1.58 o
  -1 -11   2         17.66         10.72         0.87 o
   0 -11   2          7.08          7.64         0.60 o
   1 -11   2         65.42         62.44         2.32 o
   2 -11   2         76.82         66.68         2.06 o
   3 -11   2          9.25          9.39         0.74 o
   4 -11   2         70.13         75.14         2.42 o
   5 -11   2          7.84          7.31         0.93 o
   6 -11   2          5.63          5.07         1.21 o
   7 -11   2          0.14         -0.48         0.72 o
  -8 -10   2         17.94         25.37         2.17 o
  -7 -10   2          0.03          0.24         0.97 o
  -6 -10   2         41.72         42.53         2.42 o
  -5 -10   2         17.98         16.67         1.69 o
  -4 -10   2         58.26         60.49         2.15 o
  -3 -10   2        324.35        319.33         7.95 o
  -2 -10   2          2.15          1.98         0.42 o
  -1 -10   2          4.40          1.61         0.42 o
   0 -10   2          6.61         12.38         0.70 o
   1 -10   2         14.09         13.09         0.70 o
   2 -10   2         47.37         49.83         1.59 o
   3 -10   2        270.32        263.98         4.37 o
   4 -10   2          1.93          3.25         0.75 o
   5 -10   2        131.87        133.59         3.16 o
   6 -10   2          1.18          0.14         0.72 o
   7 -10   2          6.59          4.59         0.97 o
   8 -10   2          2.20          0.97         0.97 o
  -9  -9   2          5.55          4.11         1.21 o
  -8  -9   2          7.81          4.83         1.21 o
  -7  -9   2         83.01         82.67         3.38 o
  -6  -9   2         59.91         53.90         2.66 o
  -5  -9   2         32.39         32.22         1.44 o
  -4  -9   2          0.41          0.12         0.51 o
  -3  -9   2          3.83          4.72         0.38 o
  -2  -9   2         60.82         61.99         1.03 o
  -1  -9   2          6.88          5.29         0.36 o
   0  -9   2          0.29         -0.12         0.24 o
   1  -9   2          0.00          0.36         0.24 o
   2  -9   2          6.05          3.25         0.45 o
   3  -9   2        651.82        626.39         6.97 o
   4  -9   2        153.48        161.34         2.68 o
   5  -9   2        201.35        192.78         4.60 o
   6  -9   2         33.49         31.91         1.57 o
   7  -9   2          2.35          2.66         0.97 o
   8  -9   2         26.44         26.10         1.93 o
  -9  -8   2         24.48         25.61         2.17 o
  -8  -8   2         87.72         96.94         3.87 o
  -7  -8   2        113.25        112.19         4.11 o
  -6  -8   2        421.00        423.02        12.84 o
  -5  -8   2        744.59        758.04        30.97 o
  -4  -8   2          3.49          2.67         0.33 o
  -3  -8   2          7.03          9.95         0.37 o
  -2  -8   2        174.59        156.47         1.84 o
  -1  -8   2          0.67          3.04         0.35 o
   0  -8   2         42.24         39.10         0.73 o
   1  -8   2         14.74         15.04         0.49 o
   2  -8   2         72.88         69.75         0.94 o
   3  -8   2         15.24         12.39         0.40 o
   4  -8   2        185.37        177.27         2.82 o
   5  -8   2         10.84          9.18         0.74 o
   6  -8   2         17.78         13.31         0.85 o
   7  -8   2          0.04         -0.72         0.72 o
   8  -8   2          3.54          1.93         0.97 o
   9  -8   2          0.00          0.72         0.97 o
 -10  -7   2         12.44         13.29         1.93 o
  -9  -7   2          1.24          1.45         0.97 o
  -8  -7   2         49.99         56.31         2.90 o
  -7  -7   2          2.88          4.36         0.75 o
  -6  -7   2        222.67        224.25         4.06 o
  -5  -7   2        196.32        193.59         4.60 o
  -4  -7   2        120.21        117.35         2.79 o
  -3  -7   2        167.92        162.95         1.93 o
  -2  -7   2          6.90          3.44         0.29 o
  -1  -7   2        360.03        360.77         3.33 o
   0  -7   2        152.32        127.31         1.38 o
   1  -7   2          6.25          5.43         0.29 o
   2  -7   2         57.70         49.23         0.67 o
   3  -7   2         12.21         14.10         0.39 o
   4  -7   2          7.66          8.91         0.59 o
   5  -7   2         41.27         44.18         3.02 o
   6  -7   2        178.12        162.58         3.25 o
   7  -7   2          8.42          6.92         0.75 o
   8  -7   2          0.81         -0.72         0.72 o
   9  -7   2         21.26         19.81         1.69 o
  10  -7   2          0.03         -0.72         0.97 o
 -10  -6   2          3.55          2.17         1.21 o
  -9  -6   2         12.83         12.32         1.69 o
  -8  -6   2         26.75         26.33         1.08 o
  -7  -6   2        208.28        202.37         2.95 o
  -6  -6   2        807.96        820.97        17.26 o
  -5  -6   2          4.37          3.55         0.40 o
  -4  -6   2         12.53         15.18         0.59 o
  -3  -6   2         44.07         53.92         1.01 o
  -2  -6   2       1556.41       1568.21        19.07 o
  -1  -6   2          0.91          0.97         0.58 o
   0  -6   2       2709.53       2950.27        31.82 o
   1  -6   2        343.96        349.27         3.97 o
   2  -6   2         20.36         13.90         0.38 o
   3  -6   2         85.80        100.01         1.41 o
   4  -6   2         22.15         27.91         0.56 o
   5  -6   2        525.51        529.78         8.61 o
   6  -6   2         38.06         40.49         1.37 o
   7  -6   2          0.07         -0.12         0.51 o
   8  -6   2         15.05         11.60         1.21 o
   9  -6   2          5.72          5.32         0.97 o
  10  -6   2         12.23         14.98         1.45 o
 -11  -5   2          5.88          4.59         1.45 o
 -10  -5   2          7.76          6.93         0.80 o
  -9  -5   2          0.32          0.00         0.97 o
  -8  -5   2          2.67          2.22         0.58 o
  -7  -5   2          1.47          0.87         0.40 o
  -6  -5   2         61.59         61.33         1.81 o
  -5  -5   2         92.83         90.98         1.31 o
  -4  -5   2          7.34          6.49         0.45 o
  -3  -5   2         41.70         38.53         0.85 o
  -2  -5   2         35.10         45.58         0.85 o
  -1  -5   2         11.41         11.20         0.38 o
   0  -5   2        855.27        881.13         7.01 o
   1  -5   2         93.64         95.82         1.14 o
   2  -5   2         11.05         12.42         0.73 o
   3  -5   2        114.60        114.96         1.38 o
   4  -5   2        345.96        364.21         4.15 o
   5  -5   2         96.29         90.44         2.05 o
   6  -5   2        103.69         94.18         2.42 o
   7  -5   2         12.17         12.29         1.33 o
   8  -5   2         49.83         49.74         1.62 o
   9  -5   2         13.42         10.39         1.21 o
  10  -5   2         34.39         39.80         1.71 o
 -11  -4   2          7.85          4.18         0.80 o
 -10  -4   2        125.22        127.03         3.02 o
  -9  -4   2         36.99         36.98         1.39 o
  -8  -4   2          0.62          0.58         0.40 o
  -7  -4   2         84.40         81.15         1.92 o
  -6  -4   2         97.21         93.50         2.03 o
  -5  -4   2        286.05        313.88         3.31 o
  -4  -4   2          6.47          9.30         0.57 o
  -3  -4   2         45.43         62.23         1.33 o
  -2  -4   2        337.28        327.81         4.65 o
  -1  -4   2       2380.83       2528.22        22.48 o
   0  -4   2       1006.27       1067.16         7.46 o
   1  -4   2        542.81        602.20         6.42 o
   2  -4   2       2828.72       2778.96        28.87 o
   3  -4   2        101.26        107.37         1.15 o
   4  -4   2        754.41        877.69         7.44 o
   5  -4   2        398.94        433.35         4.79 o
   6  -4   2          1.37          1.21         0.34 o
   7  -4   2          1.01          0.77         0.40 o
   8  -4   2          0.49          0.36         0.60 o
   9  -4   2         33.42         29.61         1.37 o
  10  -4   2         29.93         32.87         1.44 o
  11  -4   2         12.95         15.59         1.27 o
 -11  -3   2          0.83          0.62         0.75 o
 -10  -3   2         53.64         56.81         1.92 o
  -9  -3   2          0.22         -0.40         0.40 o
  -8  -3   2          5.92          6.04         0.58 o
  -7  -3   2          0.23          0.34         0.40 o
  -6  -3   2         16.17         17.40         0.85 o
  -5  -3   2        714.04        742.57         7.07 o
  -4  -3   2         18.37         15.24         0.42 o
  -3  -3   2        189.35        183.26         2.51 o
  -2  -3   2          3.19          1.12         0.23 o
  -1  -3   2        691.24        722.06         6.75 o
   0  -3   2        967.79        925.30         6.26 o
   1  -3   2         88.65         78.91         0.82 o
   2  -3   2         29.82         22.30         0.56 o
   3  -3   2         66.82         55.30         0.68 o
   4  -3   2        219.32        225.37         2.60 o
   5  -3   2         40.90         44.20         0.64 o
   6  -3   2         64.76         62.73         1.14 o
   7  -3   2          0.12          2.49         2.17 o
   8  -3   2          1.92          2.05         0.51 o
   9  -3   2         86.23         81.21         2.13 o
  10  -3   2          0.47          0.79         0.58 o
  11  -3   2         76.28         78.93         3.63 o
 -11  -2   2          2.47          0.99         0.75 o
 -10  -2   2         69.17         66.77         2.09 o
  -9  -2   2          1.81          1.45         0.58 o
  -8  -2   2          2.65          2.42         0.51 o
  -7  -2   2         58.16         61.31         1.68 o
  -6  -2   2        614.35        665.16         7.19 o
  -5  -2   2       1009.22       1095.17         9.27 o
  -4  -2   2        580.16        685.80         5.86 o
  -3  -2   2         62.28         64.89         0.88 o
  -2  -2   2      24162.23      24274.21       452.69 o
  -1  -2   2      39617.61      37879.54       745.39 o
   0  -2   2       1201.41       1186.74         7.95 o
   1  -2   2       8307.31       8660.06        74.28 o
   2  -2   2          5.42          5.03         0.18 o
   3  -2   2         72.94         65.22         1.14 o
   4  -2   2        475.28        526.09         4.96 o
   5  -2   2         33.17         35.74         0.59 o
   6  -2   2          0.78          0.63         0.22 o
   7  -2   2          3.75          3.94         0.85 o
   8  -2   2         10.10          7.02         0.68 o
   9  -2   2         12.11         13.42         1.21 o
  10  -2   2         97.99        101.89         2.65 o
  11  -2   2         52.00         61.19         2.54 o
 -11  -1   2          1.48          1.53         0.75 o
 -10  -1   2          1.93          0.51         0.75 o
  -9  -1   2          4.24          3.21         0.62 o
  -8  -1   2          2.07          2.68         0.51 o
  -7  -1   2          0.22          1.06         0.72 o
  -6  -1   2         48.97         47.87         0.81 o
  -5  -1   2        312.22        307.08         2.85 o
  -4  -1   2        888.13        847.96         6.20 o
  -3  -1   2       2745.78       2603.18        21.76 o
  -2  -1   2         12.98          9.82         0.25 o
  -1  -1   2        464.41        442.83         3.36 o
   0  -1   2         17.06         11.47         0.15 o
   1  -1   2          6.17          2.90         0.16 o
   2  -1   2         14.54         12.83         0.19 o
   3  -1   2          0.06          0.19         0.11 o
   4  -1   2         97.70         87.84         0.99 o
   5  -1   2         34.53         30.53         0.51 o
   6  -1   2          2.81          2.27         0.31 o
   7  -1   2        167.68        160.23         3.16 o
   8  -1   2          3.22          4.11         0.58 o
   9  -1   2         61.52         55.46         1.79 o
  10  -1   2        115.24        126.03         3.02 o
  11  -1   2          1.00          2.66         0.75 o
 -11   0   2          1.70          0.27         0.75 o
 -10   0   2         86.66         79.80         2.42 o
  -9   0   2        102.26        109.24         2.72 o
  -8   0   2         61.22         60.77         2.42 o
  -7   0   2         90.60         99.17         2.20 o
  -6   0   2         21.88         18.75         0.50 o
  -5   0   2        191.34        182.06         1.83 o
  -4   0   2         21.53         25.80         0.59 o
  -3   0   2        604.32        635.24         5.87 o
  -2   0   2        222.73        173.61         1.57 o
  -1   0   2       9950.32       9482.93       109.70 o
   0   0   2       1738.51       1661.50        12.16 o
   1   0   2         93.91         84.85         0.76 o
   2   0   2      23627.83      25248.29       306.90 o
   3   0   2        640.87        606.58         5.55 o
   4   0   2         22.42         31.52         0.70 o
   5   0   2         32.82         32.40         0.66 o
   6   0   2          7.65          6.46         0.30 o
   7   0   2          0.58          0.00         0.34 o
   8   0   2         71.74         71.45         1.79 o
   9   0   2          9.73          5.51         0.75 o
  10   0   2         33.22         32.56         1.34 o
  11   0   2         44.98         44.79         1.74 o
 -11   1   2          2.64          2.05         0.68 o
 -10   1   2         67.94         67.62         2.20 o
  -9   1   2          3.57          5.85         0.75 o
  -8   1   2         17.38         15.30         0.93 o
  -7   1   2         20.38         15.59         0.85 o
  -6   1   2        102.00         88.43         1.39 o
  -5   1   2          7.08          5.38         0.32 o
  -4   1   2        448.23        423.46         4.61 o
  -3   1   2        453.08        424.74         3.71 o
  -2   1   2        202.48        191.95         1.75 o
  -1   1   2        202.42        188.21         1.17 o
   0   1   2         25.88         17.83         0.42 o
   1   1   2          2.43          1.76         0.21 o
   2   1   2          9.48          6.01         0.22 o
   3   1   2          9.97          5.41         0.22 o
   4   1   2        299.05        284.66         3.15 o
   5   1   2         12.37         14.43         0.44 o
   6   1   2         29.51         30.52         0.78 o
   7   1   2        337.44        342.61         7.75 o
   8   1   2         44.86         44.30         1.93 o
   9   1   2          1.30          0.97         0.72 o
  10   1   2          5.83          5.56         1.21 o
  11   1   2          6.23          5.96         0.80 o
 -11   2   2          0.83          0.97         0.68 o
 -10   2   2         91.16         89.20         3.38 o
  -9   2   2        931.87        989.98        15.38 o
  -8   2   2        495.04        502.15         8.22 o
  -7   2   2         41.43         45.44         2.18 o
  -6   2   2        675.10        727.61         8.98 o
  -5   2   2         79.65         79.47         1.44 o
  -4   2   2        504.42        578.74         7.19 o
  -3   2   2        436.58        431.81         3.32 o
  -2   2   2         37.24         37.87         0.42 o
  -1   2   2       4177.01       4112.03        30.23 o
   0   2   2       1946.11       1893.10        33.30 o
   2   2   2        154.34        165.55         1.50 o
   3   2   2         23.60         13.77         0.35 o
   4   2   2        726.09        708.70         7.35 o
   5   2   2        105.36        105.09         1.68 o
   6   2   2        364.61        413.61         5.66 o
   7   2   2         16.24         15.22         0.97 o
   8   2   2         29.48         30.07         1.10 o
   9   2   2         91.94         91.21         2.27 o
  10   2   2         11.56         11.36         1.69 o
  11   2   2         13.70         19.81         2.17 o
 -11   3   2          6.28          6.28         1.21 o
 -10   3   2          8.61          6.77         1.21 o
  -9   3   2          0.15         -0.24         0.72 o
  -8   3   2          1.10          1.45         0.51 o
  -7   3   2        240.83        216.77         4.19 o
  -6   3   2        408.52        385.71         4.50 o
  -5   3   2          0.87         -0.13         0.13 o
  -4   3   2        375.90        358.57         3.61 o
  -3   3   2          3.96          3.94         0.18 o
  -2   3   2        204.87        194.75         1.48 o
  -1   3   2        171.71        152.45         1.19 o
   0   3   2         13.27         10.88         0.48 o
   2   3   2        274.09        280.27         3.65 o
   3   3   2         22.42         23.15         0.33 o
   4   3   2          0.54          0.12         0.12 o
   5   3   2         27.95         25.95         0.70 o
   6   3   2          2.28          1.66         0.24 o
   7   3   2        277.16        272.14         4.54 o
   8   3   2          5.58          4.88         0.58 o
   9   3   2          2.98          2.04         0.58 o
  10   3   2          5.22          6.04         1.21 o
  11   3   2          2.65          3.62         1.21 o
 -10   4   2          2.93          1.21         0.97 o
  -9   4   2         40.99         43.50         2.18 o
  -8   4   2        138.79        142.18         5.20 o
  -7   4   2         56.64         62.09         1.40 o
  -6   4   2         34.41         41.58         0.84 o
  -5   4   2          1.77          1.13         0.22 o
  -4   4   2        762.98        776.55         6.67 o
  -3   4   2       6138.62       6874.44        56.47 o
  -2   4   2        869.73        931.83         7.55 o
  -1   4   2          6.82          3.39         0.18 o
   0   4   2        315.48        255.53         2.69 o
   1   4   2        270.50        257.59         3.03 o
   3   4   2        905.87        919.04         8.35 o
   4   4   2         92.21         87.45         1.13 o
   5   4   2        381.91        404.39         3.97 o
   6   4   2        181.32        196.62         2.51 o
   7   4   2          5.99          5.30         0.57 o
   8   4   2         62.39         61.46         2.78 o
   9   4   2         42.15         43.00         2.42 o
  10   4   2        121.14        126.94         4.59 o
  11   4   2         59.54         66.22         3.38 o
 -10   5   2          7.51          6.28         1.21 o
  -9   5   2          0.12         -0.72         0.72 o
  -8   5   2        329.95        325.18         7.99 o
  -7   5   2        174.53        175.83         3.75 o
  -6   5   2         13.14         14.26         0.51 o
  -5   5   2         15.10         11.98         0.48 o
  -4   5   2        228.59        210.92         2.21 o
  -3   5   2        161.19        180.50         1.85 o
  -2   5   2        364.70        385.86         3.36 o
  -1   5   2        208.34        214.94         2.30 o
   0   5   2        290.12        282.51         2.68 o
   1   5   2       1100.68       1104.29        11.28 o
   2   5   2         33.87         32.09         0.51 o
   3   5   2        281.94        275.13         2.96 o
   4   5   2        110.29        121.46         1.31 o
   5   5   2         43.63         44.26         0.61 o
   6   5   2         49.20         45.13         1.06 o
   7   5   2         40.72         40.60         1.57 o
   8   5   2        116.60        118.34         2.82 o
   9   5   2          0.68         -0.72         0.97 o
  10   5   2          3.87          5.32         1.45 o
  11   5   2          2.72          3.14         1.21 o
 -10   6   2          7.81          6.77         1.21 o
  -9   6   2         23.26         22.47         1.69 o
  -8   6   2        223.62        216.79         5.81 o
  -7   6   2         27.88         33.60         2.90 o
  -6   6   2        166.35        174.03         2.70 o
  -5   6   2         68.59         55.99         1.12 o
  -4   6   2        209.35        205.58         2.19 o
  -3   6   2          9.07          7.22         0.19 o
  -2   6   2          1.23          4.36         0.25 o
  -1   6   2        304.21        343.54         3.23 o
   0   6   2       1862.48       1895.87        17.22 o
   1   6   2        952.57        924.14        10.68 o
   2   6   2         97.60         95.76         1.07 o
   3   6   2        357.14        327.35         3.54 o
   4   6   2        255.79        239.94         2.23 o
   5   6   2        137.37        139.19         1.84 o
   6   6   2          3.21          5.46         0.45 o
   7   6   2          4.15          4.94         0.72 o
   8   6   2         14.75         14.43         1.03 o
   9   6   2          0.10         -0.72         0.97 o
  10   6   2          0.01          0.72         0.97 o
  11   6   2          6.04          7.49         1.69 o
  -9   7   2         45.80         43.99         2.42 o
  -8   7   2          7.19          8.46         1.21 o
  -7   7   2        111.04        104.95         2.39 o
  -6   7   2        173.34        173.89         2.77 o
  -5   7   2         63.07         55.20         1.26 o
  -4   7   2          6.80          8.34         0.40 o
  -3   7   2          0.45          0.42         0.23 o
  -2   7   2        201.82        209.56         1.98 o
  -1   7   2         46.68         50.93         0.69 o
   0   7   2        138.01        125.45         1.15 o
   1   7   2          7.86          7.68         0.25 o
   2   7   2         33.99         44.67         0.59 o
   3   7   2        261.89        256.16         2.89 o
   4   7   2        287.40        291.90         3.38 o
   5   7   2         12.58         12.71         0.57 o
   6   7   2        145.91        142.22         2.99 o
   7   7   2         87.58         85.88         2.30 o
   8   7   2          5.93          6.67         0.97 o
   9   7   2         48.36         50.27         2.90 o
  10   7   2         13.03         14.50         1.93 o
  -9   8   2          0.92          1.69         0.97 o
  -8   8   2          4.76          2.42         0.97 o
  -7   8   2         98.30         86.31         3.14 o
  -6   8   2         77.51         65.20         2.01 o
  -5   8   2         58.60         57.94         1.33 o
  -4   8   2         46.90         39.88         0.79 o
  -3   8   2         39.30         41.10         0.94 o
  -2   8   2        201.89        214.85         2.08 o
  -1   8   2        172.34        148.82         1.58 o
   0   8   2        276.30        278.04         3.27 o
   1   8   2          2.67          3.44         0.28 o
   2   8   2         41.96         37.01         0.56 o
   3   8   2          6.26          4.98         0.50 o
   4   8   2        123.46        125.09         1.74 o
   5   8   2         69.82         74.48         1.32 o
   6   8   2         17.95         18.15         2.17 o
   7   8   2         80.66         88.85         2.39 o
   8   8   2         46.88         50.88         1.88 o
   9   8   2         27.59         28.76         2.42 o
  10   8   2          0.27         -0.24         1.21 o
  -8   9   2          6.44          5.56         0.97 o
  -7   9   2          3.96          2.90         0.72 o
  -6   9   2        153.78        147.38         2.63 o
  -5   9   2         48.94         50.66         1.33 o
  -4   9   2          0.03         -0.36         0.36 o
  -3   9   2        593.28        590.22         5.36 o
  -2   9   2         42.32         42.98         0.79 o
  -1   9   2        419.36        399.82         3.88 o
   0   9   2         98.55        100.94         1.18 o
   1   9   2          0.48          0.30         0.16 o
   2   9   2          2.14          3.05         0.23 o
   3   9   2          6.43          6.00         0.38 o
   4   9   2          5.79          5.15         0.50 o
   5   9   2          0.00          0.00         0.40 o
   6   9   2         73.96         71.92         2.05 o
   7   9   2          4.48          5.80         0.85 o
   8   9   2        114.66        118.71         4.35 o
   9   9   2         13.83         12.08         1.69 o
  -8  10   2          0.10          0.00         0.72 o
  -7  10   2          2.51          1.93         0.72 o
  -6  10   2          6.44          9.45         2.54 o
  -5  10   2         46.43         46.42         1.33 o
  -4  10   2        322.57        332.34         4.18 o
  -3  10   2        232.02        228.08         2.70 o
  -2  10   2         88.80         84.08         1.30 o
  -1  10   2         19.36         28.26         0.85 o
   0  10   2         31.48         28.79         1.04 o
   1  10   2        177.89        171.03         1.95 o
   2  10   2          7.51          6.82         0.66 o
   3  10   2          3.16          2.76         0.36 o
   4  10   2          5.35          4.37         0.48 o
   5  10   2         28.47         25.40         0.98 o
   6  10   2          8.52          8.00         0.85 o
   7  10   2          8.33          8.46         1.03 o
   8  10   2         15.52         15.46         1.93 o
   9  10   2          9.95          7.49         1.45 o
  -7  11   2          8.30          9.42         1.21 o
  -6  11   2          0.12         -0.48         0.72 o
  -5  11   2         25.00         25.28         1.20 o
  -4  11   2          0.98          0.18         0.45 o
  -3  11   2         39.50         34.45         0.97 o
  -2  11   2          1.75          0.89         0.34 o
  -1  11   2         24.24         24.16         0.80 o
   0  11   2        599.19        571.40         6.38 o
   1  11   2         13.66         13.94         0.63 o
   2  11   2          6.40          7.78         0.57 o
   3  11   2         22.23         18.93         0.69 o
   4  11   2          0.52          0.12         0.36 o
   5  11   2         12.01         10.73         0.74 o
   6  11   2         19.20         19.09         1.20 o
   7  11   2          1.04          0.24         0.97 o
   8  11   2         31.39         34.80         2.42 o
  -6  12   2          9.22         12.56         1.45 o
  -5  12   2          2.24          2.66         0.97 o
  -4  12   2          2.80          4.31         0.68 o
  -3  12   2         19.27         15.15         1.03 o
  -2  12   2          8.99          8.34         0.62 o
  -1  12   2         21.64         25.23         0.83 o
   0  12   2         22.92         22.10         0.75 o
   1  12   2         13.31         11.95         0.63 o
   2  12   2          0.07          0.13         0.32 o
   3  12   2         34.51         42.22         1.08 o
   4  12   2          0.95          1.05         0.42 o
   5  12   2          7.54          4.77         0.75 o
   6  12   2         33.74         30.21         2.17 o
   7  12   2         58.23         64.77         3.14 o
  -5  13   2         89.49        127.88         4.35 o
  -4  13   2          1.34          2.17         0.97 o
  -3  13   2          3.04          3.19         0.68 o
  -2  13   2          0.00          0.60         0.51 o
  -1  13   2          0.52          1.69         0.51 o
   0  13   2          3.64          3.99         0.68 o
   1  13   2         14.64         16.08         0.85 o
   2  13   2          6.81          6.91         0.68 o
   3  13   2          5.06          4.00         0.72 o
   4  13   2         29.51         27.23         1.27 o
   5  13   2          0.75          0.72         0.68 o
   6  13   2          9.46          8.22         1.45 o
  -3  14   2          0.72         -0.10         0.58 o
  -2  14   2          2.92          4.60         0.68 o
  -1  14   2          7.00         12.22         1.21 o
   0  14   2          5.84          9.30         0.85 o
   1  14   2          0.64          2.94         0.68 o
   2  14   2          0.03          0.24         0.51 o
   3  14   2          1.37          1.48         0.60 o
   4  14   2          4.55          4.26         0.75 o
  -3 -14   3         20.24         27.31         2.17 o
  -2 -14   3         47.33         43.98         2.42 o
  -1 -14   3          2.22          0.00         0.97 o
   0 -14   3         16.53         16.43         1.69 o
   1 -14   3          5.43          6.28         1.21 o
   2 -14   3          0.04          0.24         0.97 o
  -5 -13   3          5.40          6.28         1.21 o
  -4 -13   3          1.11          0.24         0.72 o
  -3 -13   3          3.01          2.17         0.72 o
  -2 -13   3          4.24          5.06         0.75 o
  -1 -13   3         52.31         47.11         1.79 o
   0 -13   3         38.71         33.00         1.54 o
   1 -13   3         32.66         35.10         1.62 o
   2 -13   3         19.09         19.57         1.69 o
   3 -13   3          0.25          1.21         0.97 o
   4 -13   3         13.80         12.81         1.45 o
  -6 -12   3          1.44          1.45         0.97 o
  -5 -12   3         12.15          8.73         0.85 o
  -4 -12   3          1.60          1.00         0.58 o
  -3 -12   3         45.12         43.81         1.69 o
  -2 -12   3         24.76         21.16         1.20 o
  -1 -12   3         64.45         54.96         2.42 o
   0 -12   3         29.67         32.46         1.44 o
   1 -12   3          2.13          1.33         0.68 o
   2 -12   3          4.50          4.48         1.57 o
   3 -12   3         17.98         25.18         2.05 o
   4 -12   3          3.82          2.66         0.97 o
   5 -12   3          4.43          3.14         0.97 o
   6 -12   3          1.36          3.14         0.97 o
  -7 -11   3          4.27          5.32         1.21 o
  -6 -11   3         12.97         12.81         1.45 o
  -5 -11   3          9.40         12.53         0.93 o
  -4 -11   3          7.32          7.80         0.85 o
  -3 -11   3         15.71         11.96         1.21 o
  -2 -11   3         78.17         69.74         1.58 o
  -1 -11   3         73.35         57.39         1.44 o
   0 -11   3        108.40         89.28         1.86 o
   1 -11   3        106.29        101.36         2.04 o
   2 -11   3        146.60        171.26         3.67 o
   3 -11   3          1.82          2.55         1.21 o
   4 -11   3         16.16         13.72         1.10 o
   5 -11   3        108.68        104.32         2.72 o
   6 -11   3          4.51          6.52         1.21 o
   7 -11   3          0.01         -0.72         0.72 o
  -8 -10   3          0.60          1.21         0.97 o
  -7 -10   3          1.05         -0.72         0.72 o
  -6 -10   3         16.93         15.22         1.45 o
  -5 -10   3          5.55          1.69         0.97 o
  -4 -10   3         15.71         15.32         0.93 o
  -3 -10   3          4.26          3.55         0.58 o
  -2 -10   3          0.29         -0.29         0.40 o
  -1 -10   3          7.54          6.04         0.97 o
   0 -10   3         94.68         95.87         2.22 o
   1 -10   3          9.99          6.99         1.45 o
   2 -10   3         30.93         32.04         0.99 o
   3 -10   3          2.47          1.07         0.72 o
   4 -10   3        451.38        458.85        14.90 o
   5 -10   3         27.48         29.50         2.05 o
   6 -10   3         12.79         12.48         1.10 o
   7 -10   3          5.25          5.80         1.21 o
   8 -10   3          6.27          6.77         1.21 o
  -9  -9   3          1.24          1.45         1.21 o
  -8  -9   3          2.55          1.69         0.97 o
  -7  -9   3         34.07         41.32         2.42 o
  -6  -9   3        123.05        132.02         4.35 o
  -5  -9   3        240.85        240.29         4.24 o
  -4  -9   3         24.05         21.38         0.98 o
  -3  -9   3        485.60        508.71        14.87 o
  -2  -9   3         90.93         84.98         1.38 o
  -1  -9   3          0.14         -0.32         0.42 o
   0  -9   3         37.05         32.48         0.67 o
   1  -9   3          2.50          2.26         0.28 o
   2  -9   3        106.81        109.95         1.62 o
   3  -9   3         12.05         10.99         0.64 o
   4  -9   3        883.53        910.89        11.59 o
   5  -9   3        399.51        418.59         5.81 o
   6  -9   3        286.48        286.34         7.26 o
   7  -9   3          0.35         -0.72         0.72 o
   8  -9   3          0.02         -0.48         0.72 o
  -9  -8   3          0.63          0.00         0.97 o
  -8  -8   3         14.92         13.77         1.69 o
  -7  -8   3         46.18         42.11         1.51 o
  -6  -8   3        195.21        184.12         5.56 o
  -5  -8   3         33.37         34.91         1.27 o
  -4  -8   3        315.03        297.41         6.78 o
  -3  -8   3        174.14        169.07         2.62 o
  -2  -8   3         10.46          9.40         0.40 o
  -1  -8   3          0.31          1.59         0.20 o
   0  -8   3          6.41          4.13         0.29 o
   1  -8   3         10.64         12.60         0.42 o
   2  -8   3          8.91          6.49         0.34 o
   3  -8   3        161.64        152.04         2.35 o
   4  -8   3         15.95         13.76         0.74 o
   5  -8   3        263.52        258.59         3.90 o
   6  -8   3         48.18         47.40         1.54 o
   7  -8   3         22.80         20.30         1.69 o
   8  -8   3         68.92         68.65         2.90 o
   9  -8   3          7.36          7.49         1.21 o
 -10  -7   3          0.83          2.17         1.21 o
  -9  -7   3          0.86         -0.72         0.97 o
  -8  -7   3          9.62         10.15         1.45 o
  -7  -7   3         77.21         76.87         1.92 o
  -6  -7   3        139.89        131.17         5.80 o
  -5  -7   3        430.66        450.15         9.94 o
  -4  -7   3        459.11        472.33         7.67 o
  -3  -7   3          1.14          1.18         0.31 o
  -2  -7   3        253.83        284.88         3.38 o
  -1  -7   3          4.07          0.92         0.22 o
   0  -7   3        100.64        128.25         1.90 o
   1  -7   3        369.54        367.21         4.20 o
   2  -7   3        138.67        137.77         1.63 o
   3  -7   3        326.27        340.15         4.02 o
   4  -7   3          5.72          5.19         0.37 o
   5  -7   3          6.90          7.70         0.58 o
   6  -7   3         59.19         56.70         1.71 o
   7  -7   3         47.70         47.98         1.54 o
   8  -7   3        112.98        104.93         3.63 o
   9  -7   3          0.00         -0.90         1.21 o
  10  -7   3          3.43          4.35         1.21 o
 -10  -6   3         24.40         24.89         2.17 o
  -9  -6   3          3.23          5.32         1.21 o
  -8  -6   3          4.89          5.07         1.21 o
  -7  -6   3          0.62          0.06         0.38 o
  -6  -6   3        350.01        360.08         7.15 o
  -5  -6   3        203.24        185.87         4.36 o
  -4  -6   3         28.19         32.77         0.80 o
  -3  -6   3        276.38        244.27         3.47 o
  -2  -6   3         77.71         71.56         1.11 o
  -1  -6   3        435.35        386.87         3.87 o
   0  -6   3       2625.27       2713.58        22.20 o
   1  -6   3        163.54        140.62         1.46 o
   2  -6   3          6.48          8.49         0.43 o
   3  -6   3        215.74        225.51         3.18 o
   4  -6   3         44.96         48.81         0.78 o
   5  -6   3         39.94         42.78         1.93 o
   6  -6   3         14.67         14.84         1.21 o
   7  -6   3          8.73          7.50         0.68 o
   8  -6   3         17.64         18.17         1.10 o
   9  -6   3         23.30         25.13         1.69 o
  10  -6   3          0.29         -0.17         0.58 o
 -10  -5   3         10.26          7.70         0.98 o
  -9  -5   3          0.45          0.97         0.97 o
  -8  -5   3         81.41         81.55         2.18 o
  -7  -5   3         10.05         13.40         1.21 o
  -6  -5   3        243.79        252.36         3.51 o
  -5  -5   3         35.35         28.28         0.85 o
  -4  -5   3        177.39        176.15         2.02 o
  -3  -5   3       1918.32       1930.22        20.18 o
  -2  -5   3       3442.51       3458.90        36.87 o
  -1  -5   3        348.91        380.67         3.70 o
   0  -5   3       2900.74       3089.29        26.80 o
   1  -5   3       3319.40       3649.81        33.84 o
   2  -5   3       1525.03       1598.49        16.46 o
   3  -5   3         49.20         57.81         0.76 o
   4  -5   3          0.44          0.24         0.18 o
   5  -5   3        139.29        135.24         2.57 o
   6  -5   3        587.69        614.60         9.61 o
   7  -5   3         41.57         46.53         1.45 o
   8  -5   3          2.57          1.69         0.58 o
   9  -5   3          6.41          5.57         0.68 o
  10  -5   3          0.96          1.45         0.68 o
 -11  -4   3          2.37          0.97         0.68 o
 -10  -4   3          0.83          0.12         0.62 o
  -9  -4   3         23.81         21.05         1.16 o
  -8  -4   3          1.88          1.59         0.48 o
  -7  -4   3          0.23         -0.12         0.34 o
  -6  -4   3          0.02          0.60         0.36 o
  -5  -4   3         34.75         37.27         0.74 o
  -4  -4   3        168.94        171.67         1.65 o
  -3  -4   3         85.36         88.33         1.11 o
  -2  -4   3         60.53         52.68         0.80 o
  -1  -4   3         52.32         59.21         0.67 o
   0  -4   3         72.05         70.80         0.68 o
   1  -4   3        361.84        376.56         3.10 o
   2  -4   3         41.09         40.88         0.55 o
   3  -4   3         70.94         71.83         0.76 o
   4  -4   3         24.90         23.43         0.54 o
   5  -4   3         45.18         41.25         0.76 o
   6  -4   3          0.00          0.36         0.36 o
   7  -4   3          0.25          0.00         0.60 o
   8  -4   3         33.83         26.85         1.27 o
   9  -4   3          6.97          7.26         0.85 o
  10  -4   3          3.59          2.68         0.68 o
  11  -4   3         47.48         51.40         1.96 o
 -11  -3   3          5.73          2.58         0.75 o
 -10  -3   3          9.36          9.38         0.98 o
  -9  -3   3         29.12         33.93         1.34 o
  -8  -3   3         32.67         31.23         1.21 o
  -7  -3   3         92.46         87.50         2.09 o
  -6  -3   3          0.16          0.60         0.34 o
  -5  -3   3        282.66        348.36         3.57 o
  -4  -3   3       1348.44       1398.58        12.83 o
  -3  -3   3       1049.25       1115.98         9.36 o
  -2  -3   3        310.15        317.94         3.53 o
  -1  -3   3       2139.21       2240.34        17.79 o
   0  -3   3        172.31        176.66         1.28 o
   1  -3   3       2966.86       2962.36        21.72 o
   3  -3   3        419.12        482.35         4.16 o
   4  -3   3        160.72        202.70         1.96 o
   5  -3   3        196.13        195.82         1.94 o
   6  -3   3        393.65        451.48         5.88 o
   7  -3   3        146.04        135.85         2.82 o
   8  -3   3         77.80         65.23         1.79 o
   9  -3   3         36.86         42.36         1.69 o
  10  -3   3          3.93          5.97         0.75 o
  11  -3   3         11.77         12.49         1.10 o
 -11  -2   3         10.20         10.44         0.98 o
 -10  -2   3         19.31         19.11         1.16 o
  -9  -2   3         76.46         67.10         1.92 o
  -8  -2   3          0.00          0.19         0.40 o
  -7  -2   3          5.82          5.44         0.72 o
  -6  -2   3         20.63         21.91         0.93 o
  -5  -2   3         38.34         34.88         0.69 o
  -4  -2   3        444.03        444.46         3.93 o
  -3  -2   3         72.56         74.12         0.86 o
  -2  -2   3          1.24          0.86         0.28 o
  -1  -2   3          4.68          1.35         0.15 o
   0  -2   3         10.62          7.71         0.23 o
   1  -2   3        582.15        535.96         3.70 o
   2  -2   3        216.95        207.56         1.88 o
   3  -2   3         21.24         21.10         0.37 o
   4  -2   3        157.68        150.65         1.62 o
   5  -2   3         36.69         35.67         0.69 o
   6  -2   3         50.30         48.40         1.06 o
   7  -2   3        208.69        189.92         3.51 o
   8  -2   3         11.33         10.75         0.85 o
   9  -2   3          1.66          1.42         0.58 o
  10  -2   3         52.18         50.58         1.79 o
  11  -2   3          2.89          2.17         0.68 o
 -11  -1   3          9.02          7.70         0.93 o
 -10  -1   3         36.24         33.33         1.51 o
  -9  -1   3          7.19          4.74         0.75 o
  -8  -1   3         82.77         79.46         2.03 o
  -7  -1   3         92.69        102.66         2.38 o
  -6  -1   3          1.55          0.85         0.34 o
  -5  -1   3        162.45        199.27         1.97 o
  -4  -1   3       4370.20       4576.82        38.53 o
  -3  -1   3        332.70        290.60         2.82 o
  -2  -1   3       5992.82       5831.80        59.92 o
  -1  -1   3        522.65        493.20         3.90 o
   0  -1   3        244.63        206.59         1.46 o
   1  -1   3      20727.20      21955.35       383.96 o
   2  -1   3      19590.12      21000.48       472.33 o
   3  -1   3        192.48        236.18         2.57 o
   4  -1   3          0.52          1.30         0.21 o
   5  -1   3        986.17        963.15         8.14 o
   6  -1   3         21.64         27.39         0.55 o
   7  -1   3         28.76         25.14         1.03 o
   8  -1   3        103.83         94.99         2.20 o
   9  -1   3          2.54          1.38         0.58 o
  10  -1   3          0.16          0.12         0.51 o
  11  -1   3          0.18          1.04         1.21 o
 -11   0   3          1.09          0.79         0.58 o
 -10   0   3          3.54          2.58         0.75 o
  -9   0   3        179.24        184.64         9.07 o
  -8   0   3          0.48          0.29         0.40 o
  -7   0   3         27.65         30.35         1.10 o
  -6   0   3         30.08         28.54         0.85 o
  -5   0   3          0.21          0.52         0.38 o
  -4   0   3        525.69        508.54         6.22 o
  -3   0   3        927.31        895.22         7.55 o
  -2   0   3         36.61         43.86         0.56 o
  -1   0   3         27.57         35.69         0.37 o
   0   0   3         54.81         52.89         0.49 o
   1   0   3         11.84          6.89         0.18 o
   2   0   3          4.22         -0.22         0.22 o
   3   0   3         26.71         26.13         0.48 o
   4   0   3        139.96        120.04         1.72 o
   5   0   3          0.00         -0.12         0.12 o
   6   0   3          2.06          1.33         0.24 o
   7   0   3         68.86         69.38         2.18 o
   8   0   3          9.75          9.33         1.45 o
   9   0   3         27.72         24.61         1.93 o
  10   0   3         21.80         21.51         1.69 o
  11   0   3         32.84         36.73         1.56 o
 -11   1   3         11.78         15.38         1.16 o
 -10   1   3          0.24         -0.48         0.72 o
  -9   1   3        298.47        303.29         5.55 o
  -8   1   3        101.30        100.80         2.38 o
  -7   1   3        131.94        131.09         4.11 o
  -6   1   3         68.85         65.15         1.34 o
  -5   1   3        111.06        104.02         8.16 o
  -4   1   3        922.09        949.17        11.38 o
  -3   1   3        150.40        159.61         1.53 o
  -2   1   3         32.95         34.68         0.41 o
  -1   1   3         82.30         72.07         0.53 o
   0   1   3         16.04         16.81         0.35 o
   1   1   3      12308.97      11838.69       414.86 o
   2   1   3      57590.96      41552.43       865.27 o
   3   1   3       6081.59       6093.71        64.95 o
   4   1   3        147.96        150.77         1.78 o
   5   1   3         15.71         17.32         0.56 o
   6   1   3         61.51         67.62         1.26 o
   7   1   3        619.39        633.60        13.60 o
   8   1   3         48.83         44.69         2.05 o
   9   1   3        197.25        203.59         4.48 o
  10   1   3         46.13         42.54         2.42 o
  11   1   3          2.06          1.93         0.97 o
 -11   2   3          5.51          4.35         1.21 o
 -10   2   3         31.61         31.66         1.93 o
  -9   2   3        113.57        113.88         3.87 o
  -8   2   3         48.23         46.81         1.62 o
  -7   2   3         59.40         56.32         2.42 o
  -6   2   3         55.18         51.38         1.20 o
  -5   2   3         21.30         15.38         0.48 o
  -4   2   3          1.53          2.23         0.28 o
  -3   2   3        123.70        108.97         0.95 o
  -2   2   3         90.80         97.16         0.89 o
  -1   2   3         65.66         70.10         0.57 o
   0   2   3          0.77         -0.17         0.17 o
   2   2   3         57.35         49.54         0.54 o
   3   2   3         50.21         46.26         0.58 o
   4   2   3          1.01          2.09         0.18 o
   5   2   3         52.81         48.72         0.98 o
   6   2   3         22.81         23.09         0.51 o
   7   2   3          0.01          0.08         0.28 o
   8   2   3          8.27          8.91         0.75 o
   9   2   3          0.77          1.73         0.58 o
  10   2   3          0.03          1.21         0.97 o
  11   2   3          3.91          4.11         1.21 o
 -11   3   3          0.11          0.24         0.97 o
 -10   3   3          1.97          1.21         0.97 o
  -9   3   3        281.11        266.24         6.78 o
  -8   3   3        597.67        615.88        17.22 o
  -7   3   3        124.00        127.35         2.65 o
  -6   3   3        411.44        409.57         4.20 o
  -5   3   3        498.18        487.64         4.83 o
  -4   3   3        178.47        209.32         2.04 o
  -3   3   3        372.37        476.27         3.27 o
  -2   3   3       1493.86       1479.73        11.16 o
  -1   3   3       8198.73       8468.49        89.31 o
   0   3   3        553.52        558.78        12.21 o
   2   3   3       1893.23       1762.28        18.09 o
   3   3   3       1376.07       1393.93        11.01 o
   4   3   3        635.43        680.71         6.27 o
   5   3   3        162.22        175.51         1.86 o
   6   3   3         30.40         43.43         0.87 o
   7   3   3        180.72        201.37         2.56 o
   8   3   3        430.40        444.00         7.17 o
   9   3   3         24.64         22.96         1.16 o
  10   3   3         47.86         49.55         2.66 o
  11   3   3          0.01         -0.24         0.97 o
 -10   4   3         50.95         51.48         2.42 o
  -9   4   3          0.21          0.48         0.72 o
  -8   4   3          2.19          2.49         0.58 o
  -7   4   3        525.76        514.90        10.67 o
  -6   4   3         38.46         32.61         0.71 o
  -5   4   3         61.98         62.25         1.02 o
  -4   4   3          7.05          6.34         0.30 o
  -3   4   3        426.44        454.82         3.50 o
  -2   4   3          0.13          0.27         0.08 o
  -1   4   3         46.62         47.24         0.54 o
   0   4   3        198.78        187.36         3.17 o
   1   4   3         82.47         69.43         1.94 o
   2   4   3         65.61         58.28         0.78 o
   3   4   3        166.62        157.87         1.54 o
   4   4   3         17.39         18.15         0.33 o
   5   4   3         89.49         86.02         0.98 o
   6   4   3         59.34         61.69         1.26 o
   7   4   3         20.35         19.09         1.03 o
   8   4   3          0.40          0.19         0.40 o
   9   4   3          1.49          0.48         0.97 o
  10   4   3          0.30          0.00         0.97 o
  11   4   3          0.02         -0.24         0.97 o
 -10   5   3          0.82          0.24         0.97 o
  -9   5   3          0.67         -0.24         0.72 o
  -8   5   3         14.77         12.57         1.45 o
  -7   5   3        162.28        158.89         3.75 o
  -6   5   3        183.11        167.79         5.33 o
  -5   5   3          1.65          2.32         0.23 o
  -4   5   3         51.77         40.54         0.63 o
  -3   5   3        840.95        959.52         7.17 o
  -2   5   3       4748.80       5366.03        39.41 o
  -1   5   3          1.36          4.47         0.25 o
   0   5   3         53.94         71.32         1.05 o
   2   5   3        301.87        337.81         3.10 o
   3   5   3        771.44        806.79         7.37 o
   4   5   3       1787.45       1875.77        15.63 o
   5   5   3        571.00        596.94         5.12 o
   6   5   3         51.71         44.92         1.78 o
   7   5   3         43.93         46.31         1.45 o
   8   5   3         10.00          7.25         0.85 o
   9   5   3         25.04         25.13         1.93 o
  10   5   3         92.36         96.46         3.87 o
  11   5   3         18.78         19.09         2.17 o
 -10   6   3          0.75          0.00         0.72 o
  -9   6   3         17.95         15.22         1.45 o
  -8   6   3         51.01         50.51         2.42 o
  -7   6   3         99.87        110.61         2.90 o
  -6   6   3         29.61         31.38         0.83 o
  -5   6   3          0.00          0.28         0.21 o
  -4   6   3        100.26        103.98         1.10 o
  -3   6   3         36.45         33.86         0.44 o
  -2   6   3         16.58         14.88         0.30 o
  -1   6   3        290.43        290.96         2.42 o
   0   6   3        413.41        424.75         3.64 o
   1   6   3        519.81        523.92         5.61 o
   2   6   3        339.14        334.09         3.14 o
   3   6   3        110.61        124.71         1.47 o
   4   6   3        245.99        239.44         2.42 o
   5   6   3        120.04        108.31         1.36 o
   6   6   3          0.16          0.24         0.24 o
   7   6   3          5.58          4.47         0.68 o
   8   6   3          0.07          0.36         0.51 o
   9   6   3         98.87        108.07         4.11 o
  10   6   3         46.26         49.06         2.90 o
  11   6   3          0.31          1.69         1.21 o
  -9   7   3          6.47          5.32         0.97 o
  -8   7   3         39.51         32.14         1.93 o
  -7   7   3        370.02        377.49         6.25 o
  -6   7   3        195.10        204.86         4.46 o
  -5   7   3        388.91        382.85         4.44 o
  -4   7   3        113.81        106.29         1.24 o
  -3   7   3          1.16          1.87         0.20 o
  -2   7   3         44.09         65.26         0.79 o
  -1   7   3        699.52        730.56         8.88 o
   0   7   3        888.06        892.59         9.15 o
   1   7   3        273.65        326.18         3.42 o
   2   7   3        212.32        192.58         1.94 o
   3   7   3        286.62        294.24         3.26 o
   4   7   3        328.34        386.58         4.74 o
   5   7   3         27.30         28.25         0.64 o
   6   7   3         11.56         11.83         0.70 o
   7   7   3          0.91          1.09         0.51 o
   8   7   3         52.96         57.81         1.88 o
   9   7   3          0.18          0.48         0.97 o
  10   7   3         20.31         17.16         1.93 o
  -9   8   3          0.04         -0.48         0.72 o
  -8   8   3          0.03          1.21         0.72 o
  -7   8   3         17.16         14.62         1.45 o
  -6   8   3        211.41        198.30         3.20 o
  -5   8   3        100.63         85.56         1.75 o
  -4   8   3         10.76          6.98         0.39 o
  -3   8   3        236.34        217.12         2.16 o
  -2   8   3        351.29        342.74         3.12 o
  -1   8   3         17.85         18.51         0.56 o
   0   8   3          4.82          5.07         0.29 o
   1   8   3         52.52         52.79         0.71 o
   2   8   3          0.37          0.00         0.13 o
   3   8   3          0.45          0.24         0.24 o
   4   8   3          0.69          0.72         0.24 o
   5   8   3          6.23          6.40         0.44 o
   6   8   3         34.17         35.05         1.37 o
   7   8   3          0.61          1.09         0.60 o
   8   8   3         70.05         73.75         2.22 o
   9   8   3          6.59          7.49         1.45 o
  10   8   3          7.24          4.35         1.45 o
  -8   9   3          0.13          0.48         0.72 o
  -7   9   3         29.21         21.27         1.69 o
  -6   9   3         45.18         40.52         1.19 o
  -5   9   3         26.71         25.58         1.02 o
  -4   9   3        158.41        163.40         2.07 o
  -3   9   3        203.16        190.40         2.29 o
  -2   9   3       1473.74       1548.78        13.09 o
  -1   9   3        992.10       1007.86         8.56 o
   0   9   3       1136.89       1169.50        10.62 o
   1   9   3         12.94         17.37         0.38 o
   2   9   3         13.55         12.34         0.38 o
   3   9   3         37.85         35.01         0.84 o
   4   9   3        168.48        160.87         2.56 o
   5   9   3         60.57         58.34         1.40 o
   6   9   3        205.07        219.95         3.44 o
   7   9   3         15.16         17.89         1.20 o
   8   9   3          2.03          1.26         0.75 o
   9   9   3        117.50        132.25         4.84 o
  -8  10   3          6.08          5.80         1.21 o
  -7  10   3         10.78          7.49         0.97 o
  -6  10   3          3.21          3.40         0.68 o
  -5  10   3          4.40          4.32         0.59 o
  -4  10   3        155.37        155.16         2.07 o
  -3  10   3          4.41          4.08         0.38 o
  -2  10   3         43.28         36.83         0.82 o
  -1  10   3        905.94        933.20         9.17 o
   0  10   3        583.38        571.40         5.00 o
   1  10   3        140.15        139.31         1.46 o
   2  10   3         44.63         42.09         0.76 o
   3  10   3          4.04          3.36         0.38 o
   4  10   3          0.05         -0.24         0.24 o
   5  10   3         27.67         27.42         1.02 o
   6  10   3          0.07          0.12         0.51 o
   7  10   3          2.43          4.23         0.85 o
   8  10   3         14.15         16.43         1.93 o
   9  10   3         32.48         33.11         2.66 o
  -7  11   3         12.12         14.01         1.45 o
  -6  11   3         16.72         16.19         1.45 o
  -5  11   3          0.29         -0.12         0.51 o
  -4  11   3          4.80          2.82         0.47 o
  -3  11   3          6.74          7.83         0.48 o
  -2  11   3        184.68        201.47         2.48 o
  -1  11   3        415.26        406.59         5.91 o
   0  11   3         40.36         46.13         1.01 o
   1  11   3         41.13         40.23         0.94 o
   2  11   3          0.02          0.59         0.26 o
   3  11   3         41.09         35.52         0.90 o
   4  11   3         45.91         47.42         1.15 o
   5  11   3         87.34         93.82         1.69 o
   6  11   3          3.03          2.17         0.68 o
   7  11   3          0.08          0.24         0.68 o
   8  11   3          1.11          1.93         1.21 o
  -6  12   3          2.21          2.66         0.97 o
  -5  12   3          4.69          7.01         1.21 o
  -4  12   3         14.10         12.59         0.93 o
  -3  12   3          9.20         14.15         1.69 o
  -2  12   3         31.87         33.51         0.96 o
  -1  12   3          0.28          0.11         0.32 o
   0  12   3         51.27         59.19         1.22 o
   1  12   3         12.63         11.89         0.53 o
   2  12   3         50.14         46.43         1.01 o
   3  12   3          2.36          4.12         0.44 o
   4  12   3          0.08         -0.42         0.42 o
   5  12   3         22.76         19.97         1.20 o
   6  12   3          8.61          6.28         0.85 o
   7  12   3         32.97         37.94         2.42 o
  -4  13   3          5.68          9.18         1.45 o
  -3  13   3          0.30         -0.12         1.09 o
  -2  13   3          0.92          1.45         0.51 o
  -1  13   3          6.79          6.60         0.72 o
   0  13   3          6.98          8.89         0.56 o
   1  13   3          5.95          7.35         0.56 o
   2  13   3          1.62          2.64         0.42 o
   3  13   3          0.27          0.24         0.51 o
   4  13   3         51.94         42.44         1.54 o
   5  13   3          0.47          0.72         0.68 o
   6  13   3         21.91         22.72         1.37 o
  -3  14   3          6.55          8.35         0.85 o
  -2  14   3          1.12          0.85         0.51 o
  -1  14   3         10.51         12.12         1.57 o
   0  14   3          6.77          5.94         0.68 o
   1  14   3         17.70         23.32         1.03 o
   2  14   3          2.22          2.00         0.58 o
   3  14   3          4.87          4.64         0.68 o
   4  14   3         29.22         28.88         1.37 o
  -2 -14   4          0.08          0.24         0.97 o
  -1 -14   4          7.67          7.97         1.21 o
   0 -14   4          3.61          5.56         1.21 o
   1 -14   4          8.60          8.70         1.45 o
   2 -14   4          0.36          0.00         0.72 o
  -4 -13   4          7.86         10.15         1.45 o
  -3 -13   4         34.53         31.01         1.44 o
  -2 -13   4          0.47          6.26         4.23 o
  -1 -13   4         11.48         14.39         1.20 o
   0 -13   4          3.94          2.42         0.68 o
   1 -13   4         18.81         22.59         1.37 o
   2 -13   4          1.00          0.21         0.58 o
   3 -13   4          4.14          6.28         1.21 o
   4 -13   4          1.70          0.97         0.97 o
  -6 -12   4          0.49          0.24         0.97 o
  -5 -12   4         29.70         31.17         2.17 o
  -4 -12   4         41.67         30.14         1.45 o
  -3 -12   4         10.36          6.37         0.85 o
  -2 -12   4          1.09          1.52         0.58 o
  -1 -12   4          0.35         -0.51         0.51 o
   0 -12   4          2.89          1.79         0.58 o
   1 -12   4         58.10         56.57         1.88 o
   2 -12   4         21.03         23.11         1.27 o
   3 -12   4         30.16         28.55         1.44 o
   4 -12   4          6.93          9.42         1.45 o
   5 -12   4          4.08          2.90         0.97 o
  -7 -11   4          9.69         11.11         1.45 o
  -6 -11   4         16.38         19.22         1.69 o
  -5 -11   4          2.96          3.16         0.68 o
  -4 -11   4         10.06          9.30         0.85 o
  -3 -11   4          0.71          0.48         0.72 o
  -2 -11   4        160.21        139.55         4.35 o
  -1 -11   4          7.58          4.35         0.97 o
   0 -11   4          1.52          1.69         0.72 o
   1 -11   4         68.54         56.97         1.79 o
   2 -11   4        154.37        153.13         4.72 o
   3 -11   4         41.94         45.04         2.90 o
   4 -11   4        128.10        127.62         3.16 o
   5 -11   4          1.35          0.36         0.68 o
   6 -11   4          3.94          2.17         0.97 o
   7 -11   4          4.49          3.38         0.97 o
  -8 -10   4          0.01          0.00         0.97 o
  -7 -10   4          0.09         -0.72         0.97 o
  -6 -10   4          1.20         11.11         1.45 o
  -5 -10   4         46.69         47.37         2.42 o
  -4 -10   4          3.19          2.66         0.97 o
  -3 -10   4          1.21         -0.05         0.40 o
  -2 -10   4          6.11          7.64         0.59 o
  -1 -10   4          0.27          0.05         0.40 o
   0 -10   4         62.17         64.44         1.68 o
   1 -10   4          1.21          1.30         0.40 o
   2 -10   4         34.71         32.43         1.45 o
   3 -10   4        106.58        106.73         2.02 o
   4 -10   4         54.44         56.09         1.42 o
   5 -10   4         25.48         24.69         1.34 o
   6 -10   4         40.46         42.78         2.42 o
   7 -10   4         55.08         50.51         2.66 o
  -8  -9   4          0.59          0.24         0.97 o
  -7  -9   4          0.26         -0.48         0.72 o
  -6  -9   4          5.87          4.44         0.85 o
  -5  -9   4        175.80        169.23         4.84 o
  -4  -9   4         13.65         15.56         0.93 o
  -3  -9   4         50.85         47.54         1.34 o
  -2  -9   4        110.38         97.07         2.02 o
  -1  -9   4         76.74         82.69         1.56 o
   0  -9   4          2.18          1.72         0.60 o
   1  -9   4          0.65          0.97         0.34 o
   2  -9   4         37.90         36.17         0.96 o
   3  -9   4          1.08          0.97         0.35 o
   4  -9   4        184.28        189.12         3.01 o
   5  -9   4        496.96        519.05         7.04 o
   6  -9   4         16.64         20.78         1.69 o
   7  -9   4         37.42         35.04         2.17 o
   8  -9   4         29.07         28.76         1.93 o
  -9  -8   4          0.00         -0.24         0.97 o
  -8  -8   4          3.18          2.90         1.21 o
  -7  -8   4          0.93          0.48         0.72 o
  -6  -8   4         28.96         26.83         1.33 o
  -5  -8   4          2.61          2.05         0.68 o
  -4  -8   4         42.57         34.22         1.27 o
  -3  -8   4        216.78        197.75         2.91 o
  -2  -8   4        294.39        307.89         5.95 o
  -1  -8   4         10.97         10.38         0.91 o
   0  -8   4         31.37         36.80         0.78 o
   1  -8   4        244.84        246.74         3.53 o
   2  -8   4        122.95        134.54         2.18 o
   3  -8   4         17.36         22.18         0.74 o
   4  -8   4         19.51         21.00         0.66 o
   5  -8   4        297.89        296.77         4.37 o
   6  -8   4        166.89        173.55         3.42 o
   7  -8   4         62.23         63.81         2.66 o
   8  -8   4          0.56         -0.58         0.58 o
   9  -8   4          1.50          0.72         0.97 o
  -9  -7   4          0.00          0.24         0.58 o
  -8  -7   4          3.44          2.66         0.97 o
  -7  -7   4          3.72          4.68         0.58 o
  -6  -7   4        172.47        173.16         3.37 o
  -5  -7   4         16.32         13.05         1.03 o
  -4  -7   4        369.63        337.07         7.51 o
  -3  -7   4          1.01          1.45         0.40 o
  -2  -7   4         65.09         58.24         1.28 o
  -1  -7   4        373.53        404.19         4.07 o
   0  -7   4          3.89          3.90         0.26 o
   1  -7   4          0.64          0.82         0.22 o
   2  -7   4         44.58         41.92         0.75 o
   3  -7   4         47.93         51.27         1.16 o
   4  -7   4          0.65          1.08         0.60 o
   5  -7   4         32.84         29.83         1.10 o
   6  -7   4         36.96         38.08         1.37 o
   7  -7   4          0.70          0.12         0.51 o
   8  -7   4         27.31         21.02         1.69 o
   9  -7   4          0.17         -0.51         0.51 o
 -10  -6   4         15.52         20.86         0.91 o
  -9  -6   4         18.30         17.52         1.45 o
  -8  -6   4         21.40         23.49         0.91 o
  -7  -6   4         15.32         14.43         0.74 o
  -6  -6   4          5.02          3.71         0.58 o
  -5  -6   4         13.90         16.09         1.09 o
  -4  -6   4         96.47        118.74         2.44 o
  -3  -6   4         52.60         45.21         0.96 o
  -2  -6   4       1109.87       1184.12        13.05 o
  -1  -6   4          0.00         -0.15         0.15 o
   0  -6   4         63.50         89.86         0.99 o
   1  -6   4         30.43         20.85         0.40 o
   2  -6   4        283.57        333.01         2.69 o
   3  -6   4        879.98        998.51        11.04 o
   4  -6   4         58.72         56.65         0.93 o
   5  -6   4         12.79         13.74         1.09 o
   6  -6   4         19.00         19.82         1.03 o
   7  -6   4         78.75         70.40         1.93 o
   8  -6   4         39.51         37.66         1.45 o
   9  -6   4          5.33          3.78         0.68 o
  10  -6   4          1.19          0.72         0.68 o
 -10  -5   4         13.47          8.66         0.93 o
  -9  -5   4         13.62         10.65         0.97 o
  -8  -5   4          0.48          0.86         0.58 o
  -7  -5   4         20.68         14.71         0.74 o
  -6  -5   4          3.07          3.83         0.52 o
  -5  -5   4        484.44        471.85         6.01 o
  -4  -5   4         74.21         63.49         0.99 o
  -3  -5   4        213.77        192.89         1.96 o
  -2  -5   4        883.29        871.94         7.49 o
  -1  -5   4        116.81        114.73         1.16 o
   0  -5   4       1048.14       1057.87         8.97 o
   1  -5   4         16.16         14.87         0.39 o
   2  -5   4        289.52        296.76         2.73 o
   3  -5   4         61.62         63.97         0.85 o
   4  -5   4          6.51          8.05         0.38 o
   5  -5   4          1.23          0.85         0.34 o
   6  -5   4         81.09         83.07         1.96 o
   7  -5   4         18.36         20.72         1.10 o
   8  -5   4          0.03          0.00         0.51 o
   9  -5   4         30.21         29.01         1.37 o
  10  -5   4         20.08         19.28         1.27 o
 -10  -4   4          6.84          4.81         0.97 o
  -9  -4   4         16.05         15.13         1.10 o
  -8  -4   4        192.16        192.96         4.11 o
  -7  -4   4         46.35         48.59         1.93 o
  -6  -4   4         10.89         10.63         0.97 o
  -5  -4   4        481.18        469.36         7.45 o
  -4  -4   4        343.79        356.49         3.06 o
  -3  -4   4       4260.18       4296.63        39.42 o
  -2  -4   4        121.80        126.88         1.29 o
  -1  -4   4        154.94        137.17         1.11 o
   0  -4   4          0.90          1.56         0.19 o
   1  -4   4        734.66        711.11         4.99 o
   2  -4   4          0.91          1.16         0.16 o
   3  -4   4         34.81         29.90         1.16 o
   4  -4   4         72.27         67.40         0.87 o
   5  -4   4        278.51        311.36         5.81 o
   6  -4   4        771.00        734.83        11.35 o
   7  -4   4        299.25        299.81         5.22 o
   8  -4   4          2.72          2.14         0.58 o
   9  -4   4         19.84         17.21         1.10 o
  10  -4   4         11.55         12.69         1.93 o
  11  -4   4         17.61         20.66         1.34 o
 -10  -3   4          0.03         -0.21         0.60 o
  -9  -3   4          1.16          0.48         0.58 o
  -8  -3   4          9.95          9.89         1.57 o
  -7  -3   4         44.77         40.85         1.34 o
  -6  -3   4        172.04        178.34         3.41 o
  -5  -3   4       1035.06       1031.74        12.58 o
  -4  -3   4        607.96        599.65         5.74 o
  -3  -3   4        911.72        906.07         7.69 o
  -2  -3   4        493.71        479.02         4.17 o
  -1  -3   4         95.65         93.85         0.80 o
   0  -3   4         77.10         66.65         0.70 o
   1  -3   4         62.91         67.92         0.83 o
   2  -3   4          4.26          3.94         0.28 o
   3  -3   4         74.50         77.55         0.81 o
   4  -3   4         81.88         86.18         1.08 o
   5  -3   4          6.60          5.84         0.32 o
   6  -3   4         84.91         87.02         1.96 o
   7  -3   4         13.13         12.33         0.85 o
   8  -3   4         89.72         83.40         3.02 o
   9  -3   4         37.79         35.18         1.45 o
  10  -3   4         30.64         35.09         1.51 o
  11  -3   4          0.71          0.81         0.75 o
 -11  -2   4          5.27          4.26         0.75 o
 -10  -2   4          0.01         -0.21         0.58 o
  -9  -2   4          3.89          2.81         0.58 o
  -8  -2   4          0.01          0.29         0.40 o
  -7  -2   4         52.33         50.47         1.51 o
  -6  -2   4         15.49         17.52         0.85 o
  -5  -2   4        254.44        299.44         2.85 o
  -4  -2   4        955.52       1107.80         8.75 o
  -3  -2   4        705.31        752.67         7.86 o
  -2  -2   4       1127.70       1177.14        19.84 o
  -1  -2   4        108.57        121.79         1.26 o
   0  -2   4       3965.80       3849.36        30.21 o
   1  -2   4        321.21        287.06         3.17 o
   2  -2   4       1600.79       1554.58        13.41 o
   3  -2   4        398.28        379.76         4.10 o
   4  -2   4          3.80          3.49         0.55 o
   5  -2   4         22.53         24.83         0.49 o
   6  -2   4          4.26          5.36         0.51 o
   7  -2   4        433.40        475.14         9.45 o
   8  -2   4        371.77        349.88         5.99 o
   9  -2   4        152.28        139.71         3.06 o
  10  -2   4          0.93          1.79         0.58 o
  11  -2   4         33.03         35.37         1.51 o
 -11  -1   4         20.74         22.45         1.34 o
 -10  -1   4         24.19         19.65         1.27 o
  -9  -1   4         34.16         29.39         1.34 o
  -8  -1   4          1.16          0.60         0.51 o
  -7  -1   4         15.39         15.22         0.93 o
  -6  -1   4         43.35         44.23         1.93 o
  -5  -1   4         62.60         50.18         0.75 o
  -4  -1   4        385.35        389.66         3.52 o
  -3  -1   4        736.02        761.29         8.03 o
  -2  -1   4       2656.23       2609.52        25.63 o
  -1  -1   4        599.71        582.32         5.01 o
   0  -1   4          0.65         -0.17         0.17 o
   1  -1   4         47.21         55.94         0.73 o
   2  -1   4        541.11        519.80         4.44 o
   3  -1   4         27.25         24.64         0.40 o
   4  -1   4          3.07          2.61         0.28 o
   5  -1   4          4.97          2.83         0.24 o
   6  -1   4         30.88         32.20         0.88 o
   7  -1   4          2.56          2.42         0.48 o
   8  -1   4          0.62         -0.14         0.72 o
   9  -1   4         10.97         11.60         0.93 o
  10  -1   4          7.32          6.04         1.21 o
  11  -1   4          0.27          1.21         0.97 o
 -11   0   4          1.95          0.97         0.97 o
 -10   0   4          0.27         -0.52         0.58 o
  -9   0   4         29.24         32.14         1.93 o
  -8   0   4        285.57        285.48         5.13 o
  -7   0   4        113.02        120.44         3.26 o
  -6   0   4         10.63         10.17         0.68 o
  -5   0   4          4.38         12.01         0.48 o
  -4   0   4        384.14        448.96         6.59 o
  -3   0   4       1197.43       1246.17        11.75 o
  -2   0   4       2764.30       2829.58        22.47 o
  -1   0   4       1357.90       1423.61        12.39 o
   0   0   4       1526.46       1506.12        12.31 o
   1   0   4       8778.28       8602.67       195.57 o
   2   0   4      22982.54      23262.19       660.57 o
   3   0   4        277.52        236.32         2.32 o
   4   0   4         83.87        101.35         1.54 o
   5   0   4       1188.03       1177.53        12.17 o
   6   0   4          1.07          0.89         0.28 o
   7   0   4         41.18         33.35         1.45 o
   8   0   4         48.61         48.12         1.51 o
   9   0   4         41.72         44.77         1.51 o
  10   0   4         32.05         32.87         2.17 o
  11   0   4         16.18         18.85         1.93 o
 -11   1   4          3.74          3.38         0.97 o
 -10   1   4          0.00         -0.24         0.72 o
  -9   1   4         13.16         13.53         1.45 o
  -8   1   4        712.48        678.26        10.81 o
  -7   1   4         68.61         63.09         2.66 o
  -6   1   4         16.20         15.00         0.85 o
  -5   1   4        314.62        295.71         3.14 o
  -4   1   4         43.92         37.98         0.71 o
  -3   1   4         32.23         28.43         0.49 o
  -2   1   4          8.39          8.00         0.21 o
  -1   1   4         19.38         15.49         0.18 o
   0   1   4         31.60         25.76         0.27 o
   1   1   4         70.65         61.55         0.56 o
   2   1   4        102.73         96.14         0.83 o
   3   1   4        139.53        141.56         1.43 o
   4   1   4          0.42         -0.12         0.12 o
   5   1   4         56.91         49.80         1.20 o
   6   1   4         30.42         28.25         0.62 o
   7   1   4          4.81          4.11         0.72 o
   8   1   4         23.00         27.56         5.68 o
   9   1   4          4.33          4.98         0.75 o
  10   1   4          5.69          6.77         1.21 o
  11   1   4          8.60          7.73         1.45 o
 -10   2   4         31.74         36.25         2.17 o
  -9   2   4          2.13          0.97         0.72 o
  -8   2   4          0.00         -0.45         0.60 o
  -7   2   4        361.45        383.44         6.42 o
  -6   2   4         13.76         14.56         0.73 o
  -5   2   4          2.91          1.61         0.22 o
  -4   2   4        230.29        279.03         2.78 o
  -3   2   4        517.30        600.68         4.56 o
  -2   2   4         41.68         29.88         0.40 o
  -1   2   4        331.89        279.05         2.16 o
   0   2   4       2912.24       2915.01        49.49 o
   1   2   4        508.73        505.97        11.70 o
   2   2   4        630.14        670.15         6.83 o
   3   2   4      12174.56      11748.08       112.62 o
   4   2   4       1583.35       1661.42        15.93 o
   5   2   4        173.79        175.85         1.88 o
   6   2   4         29.53         31.37         0.73 o
   7   2   4         54.37         67.93         1.17 o
   8   2   4          0.21         -0.29         0.40 o
   9   2   4        632.01        663.50        18.80 o
  10   2   4          4.51          3.87         0.97 o
  11   2   4          0.07         -0.24         0.97 o
 -10   3   4         16.79         18.12         1.69 o
  -9   3   4         53.27         53.41         2.42 o
  -8   3   4        299.25        295.05         8.72 o
  -7   3   4         32.13         34.66         1.27 o
  -6   3   4        116.05        117.08         1.74 o
  -5   3   4         88.45         85.45         1.18 o
  -4   3   4         35.02         36.61         0.58 o
  -3   3   4       1170.74       1219.60         9.62 o
  -2   3   4         23.51         26.27         0.32 o
  -1   3   4        144.36        154.23         1.68 o
   0   3   4          2.68          0.72         0.24 o
   1   3   4         10.54          7.73         0.72 o
   2   3   4          3.34          5.24         0.14 o
   3   3   4          2.77          1.10         0.10 o
   4   3   4        103.82        108.08         1.17 o
   5   3   4         72.84         69.60         0.89 o
   6   3   4          0.00         -0.20         0.20 o
   7   3   4         89.45         93.55         1.72 o
   8   3   4         46.25         49.08         1.39 o
   9   3   4         92.17         90.90         3.38 o
  10   3   4         20.35         25.86         1.93 o
  11   3   4          9.45          7.73         1.45 o
 -10   4   4          1.34          1.21         0.97 o
  -9   4   4         22.02         24.65         1.69 o
  -8   4   4        327.33        339.22         8.23 o
  -7   4   4         47.73         42.88         1.16 o
  -6   4   4          1.81          0.94         0.28 o
  -5   4   4          0.02          0.77         0.20 o
  -4   4   4        191.58        215.08         2.07 o
  -3   4   4         12.16         25.77         0.53 o
  -2   4   4       2197.17       2527.69        18.46 o
  -1   4   4       4782.21       5200.50        47.47 o
   0   4   4        200.48        200.87         4.85 o
   1   4   4          6.91          6.52         0.48 o
   2   4   4        225.34        181.27         3.64 o
   3   4   4         57.81         72.80         0.78 o
   4   4   4        888.11        923.29         7.66 o
   5   4   4         14.47         18.75         0.40 o
   6   4   4          2.11          3.22         0.36 o
   7   4   4          8.95         10.20         2.42 o
   8   4   4         46.88         46.69         1.54 o
   9   4   4          3.14          1.69         0.97 o
  10   4   4         45.33         44.23         2.42 o
  11   4   4          2.28          1.21         0.97 o
 -10   5   4          6.97          6.04         1.21 o
  -9   5   4          1.79          0.00         0.72 o
  -8   5   4         48.03         45.68         2.18 o
  -7   5   4          0.08          0.85         0.85 o
  -6   5   4        121.04        113.44         1.90 o
  -5   5   4         40.88         41.60         0.72 o
  -4   5   4          0.41          0.40         0.13 o
  -3   5   4          2.55          1.18         0.12 o
  -2   5   4         56.95         59.82         0.62 o
  -1   5   4        201.48        207.92         1.93 o
   0   5   4        165.90        153.01         4.12 o
   1   5   4         26.40         22.72         1.21 o
   2   5   4        133.54        112.73         3.02 o
   3   5   4        387.68        371.04         3.14 o
   4   5   4        241.84        247.23         2.42 o
   5   5   4         87.32         92.22         1.17 o
   6   5   4          7.58          7.31         0.41 o
   7   5   4         17.06         19.34         1.57 o
   8   5   4         26.85         25.90         2.05 o
   9   5   4          8.04          9.18         1.45 o
  10   5   4         28.23         31.17         2.17 o
  11   5   4          0.01          0.24         0.97 o
  -9   6   4          0.01          0.24         0.72 o
  -8   6   4          2.34          2.42         0.97 o
  -7   6   4          1.27          0.72         0.51 o
  -6   6   4         13.89         17.69         0.81 o
  -5   6   4        117.60        127.56         1.59 o
  -4   6   4         59.88         75.76         0.83 o
  -3   6   4        150.25        140.47         1.34 o
  -2   6   4        378.92        388.07         2.99 o
  -1   6   4       2368.28       2462.55        19.63 o
   0   6   4         42.84         49.83         0.92 o
   1   6   4        459.92        446.23         5.39 o
   2   6   4        459.21        455.64         6.61 o
   3   6   4       3131.29       3412.77        28.31 o
   4   6   4        320.94        315.91         5.36 o
   5   6   4        225.20        213.66         2.07 o
   6   6   4         66.27         71.64         1.21 o
   7   6   4          1.15          0.85         0.51 o
   8   6   4         28.08         28.90         1.27 o
   9   6   4        102.48        108.79         4.11 o
  10   6   4          5.61          6.77         1.45 o
  -9   7   4         17.29         16.91         1.69 o
  -8   7   4          1.15          0.97         0.72 o
  -7   7   4         65.97         59.34         1.71 o
  -6   7   4          4.68          5.45         0.59 o
  -5   7   4          0.10         -0.31         0.31 o
  -4   7   4         51.19         45.15         0.79 o
  -3   7   4         13.40         16.94         0.39 o
  -2   7   4         20.21         27.27         0.43 o
  -1   7   4          0.13          0.34         0.10 o
   0   7   4         25.00         28.87         0.43 o
   1   7   4         92.25        104.18         1.27 o
   2   7   4         45.16         36.68         0.51 o
   3   7   4         11.44          8.18         0.32 o
   4   7   4          6.46          7.84         0.32 o
   5   7   4        120.39        117.59         1.42 o
   6   7   4         52.99         51.96         1.20 o
   7   7   4         13.20         14.22         0.93 o
   8   7   4          6.66          8.10         0.85 o
   9   7   4         67.34         76.14         3.38 o
  10   7   4         29.37         32.86         2.42 o
  -9   8   4         22.68         26.10         1.93 o
  -8   8   4          5.36          4.59         0.97 o
  -7   8   4         14.77         13.44         1.69 o
  -6   8   4        220.62        221.67         3.42 o
  -5   8   4         11.29         10.02         0.70 o
  -4   8   4         61.59         53.24         1.18 o
  -3   8   4         22.79         21.07         0.69 o
  -2   8   4         30.25         26.08         0.49 o
  -1   8   4          4.35          1.13         0.22 o
   0   8   4        241.56        238.88         2.60 o
   1   8   4         68.23         78.68         0.98 o
   2   8   4          1.18          1.56         0.35 o
   3   8   4          0.01         -0.18         0.18 o
   4   8   4          0.70          1.03         0.24 o
   5   8   4         10.47         12.49         0.70 o
   6   8   4         57.78         57.88         1.34 o
   7   8   4          8.93          8.10         0.85 o
   8   8   4         51.79         58.65         1.96 o
   9   8   4        236.00        272.43         7.74 o
  10   8   4         70.87         71.79         3.38 o
  -8   9   4         13.12         14.98         1.45 o
  -7   9   4          0.21         -0.48         0.72 o
  -6   9   4          1.03          0.81         0.45 o
  -5   9   4        129.75        113.38         2.07 o
  -4   9   4          9.29          6.40         0.47 o
  -3   9   4         28.61         25.36         0.67 o
  -2   9   4        174.00        187.27         1.89 o
  -1   9   4        909.88        879.58         7.55 o
   0   9   4         43.83         41.96         0.60 o
   1   9   4         37.52         37.05         0.66 o
   2   9   4         23.07         20.31         0.43 o
   3   9   4          3.81          4.33         0.32 o
   4   9   4         10.38          8.58         0.56 o
   5   9   4          1.13          0.56         0.42 o
   6   9   4          7.49          9.41         0.70 o
   7   9   4         27.34         29.75         1.37 o
   8   9   4          6.71          6.46         0.85 o
   9   9   4          0.15          0.72         1.21 o
  -7  10   4          0.26          0.24         0.72 o
  -6  10   4          3.87          2.54         0.51 o
  -5  10   4         76.51         67.30         2.02 o
  -4  10   4          5.52          6.47         0.47 o
  -3  10   4         16.29         15.50         0.59 o
  -2  10   4        119.65        110.61         1.35 o
  -1  10   4        537.17        585.60         5.06 o
   0  10   4        287.37        289.64         2.70 o
   1  10   4        103.45        103.81         1.29 o
   2  10   4         23.53         27.38         0.76 o
   3  10   4         12.91         11.05         0.47 o
   4  10   4         26.03         22.56         0.75 o
   5  10   4         85.78         88.48         1.81 o
   6  10   4        141.68        150.68         2.70 o
   7  10   4          2.14          1.93         0.68 o
   8  10   4         43.36         48.58         2.66 o
   9  10   4          5.90          7.01         1.45 o
  -6  11   4         29.68         35.28         1.93 o
  -5  11   4          9.26         12.26         1.45 o
  -4  11   4          0.03         -0.12         0.34 o
  -3  11   4          8.22         11.04         0.63 o
  -2  11   4         51.91         52.90         0.96 o
  -1  11   4         60.38         59.75         0.99 o
   0  11   4        123.20        133.33         1.61 o
   1  11   4         18.49         20.34         0.73 o
   2  11   4        186.67        188.02         2.17 o
   3  11   4          8.68          7.31         0.51 o
   4  11   4          0.82         -0.06         0.36 o
   5  11   4         59.05         65.54         1.39 o
   6  11   4          7.08          6.42         0.85 o
   7  11   4          7.43         10.10         1.03 o
   8  11   4          5.03          4.35         1.21 o
  -5  12   4          3.08          2.72         0.58 o
  -4  12   4         20.81         17.16         1.03 o
  -3  12   4          1.33          1.69         0.42 o
  -2  12   4          6.06          4.51         0.45 o
  -1  12   4         28.95         33.61         0.78 o
   0  12   4         49.96         50.30         0.90 o
   1  12   4          5.27          7.35         0.42 o
   2  12   4          5.18          5.93         0.39 o
   3  12   4          8.74          8.78         0.51 o
   4  12   4         35.87         34.26         1.12 o
   5  12   4          1.89          0.90         0.58 o
   6  12   4          7.15          6.16         0.85 o
   7  12   4          8.53          7.98         1.03 o
  -4  13   4          5.67          5.49         0.97 o
  -3  13   4          2.76          3.88         0.68 o
  -2  13   4          0.01          0.00         0.51 o
  -1  13   4          0.21          1.53         0.35 o
   0  13   4          0.01          0.18         0.24 o
   1  13   4          1.61          0.97         0.36 o
   2  13   4          6.87          9.81         0.48 o
   3  13   4          6.41          6.46         0.56 o
   4  13   4          0.28          0.36         0.51 o
   5  13   4          0.72          0.48         0.68 o
   6  13   4         55.66         55.35         1.88 o
  -2  14   4          0.89          0.56         0.42 o
  -1  14   4          6.50          8.73         0.85 o
   0  14   4          5.35          6.30         0.56 o
   1  14   4          1.17          1.21         0.36 o
   2  14   4          3.89          7.65         1.06 o
   3  14   4          2.81          1.90         0.58 o
   4  14   4          2.14          0.83         0.97 o
   0 -14   5          4.83          6.52         1.21 o
  -4 -13   5         38.82         51.96         2.90 o
  -3 -13   5          0.57          1.45         0.97 o
  -2 -13   5         10.98         11.60         1.45 o
  -1 -13   5         13.67         13.53         1.69 o
   0 -13   5          2.78          5.07         1.21 o
   1 -13   5         61.15         60.42         2.90 o
   2 -13   5          0.35          0.85         0.68 o
   3 -13   5          0.39         -0.48         0.72 o
  -5 -12   5          5.73          7.97         1.45 o
  -4 -12   5         13.03         12.32         1.45 o
  -3 -12   5          3.17          3.87         0.97 o
  -2 -12   5          4.77          2.17         0.97 o
  -1 -12   5          1.73          1.28         0.58 o
   0 -12   5         17.10         13.27         1.69 o
   1 -12   5         14.61         15.72         1.20 o
   2 -12   5          1.09          1.84         1.45 o
   3 -12   5          8.03          7.15         0.85 o
   4 -12   5          4.54          6.42         0.85 o
   5 -12   5          5.79          5.80         1.21 o
  -7 -11   5          3.53          4.11         1.21 o
  -6 -11   5         45.03         48.33         2.66 o
  -5 -11   5         36.38         33.59         2.17 o
  -4 -11   5         53.69         48.34         2.42 o
  -3 -11   5         49.04         46.89         2.42 o
  -2 -11   5          0.01         -0.48         0.72 o
  -1 -11   5         55.45         53.66         2.42 o
   0 -11   5          8.89          9.91         1.21 o
   1 -11   5         33.11         28.76         1.93 o
   2 -11   5          1.99          4.42         1.57 o
   3 -11   5          5.87          6.41         0.85 o
   4 -11   5         38.49         39.78         2.90 o
   5 -11   5          4.95          4.21         0.75 o
   6 -11   5         19.36         21.02         1.69 o
  -7 -10   5          3.55          3.38         1.21 o
  -6 -10   5          0.00         -0.24         0.72 o
  -5 -10   5         16.39         13.77         1.03 o
  -4 -10   5          0.63          0.72         0.51 o
  -3 -10   5          0.02         -0.40         0.40 o
  -2 -10   5          2.99          2.65         0.60 o
  -1 -10   5        103.54        110.40         3.02 o
   0 -10   5         47.47         44.27         1.34 o
   1 -10   5          0.03         -0.24         0.40 o
   2 -10   5         38.80         36.02         1.27 o
   3 -10   5          0.39         -0.21         0.35 o
   4 -10   5        227.03        219.31         3.43 o
   5 -10   5         76.94         85.93         2.47 o
   6 -10   5        107.81        112.66         3.87 o
   7 -10   5          7.48          7.73         1.45 o
  -8  -9   5          7.12          8.46         1.45 o
  -7  -9   5          1.09          0.97         0.97 o
  -6  -9   5          2.38          5.07         1.21 o
  -5  -9   5          9.41         10.43         1.69 o
  -4  -9   5        512.94        503.17        13.82 o
  -3  -9   5          3.89          1.97         0.58 o
  -2  -9   5         17.29         11.72         0.85 o
  -1  -9   5          4.64          3.62         0.63 o
   0  -9   5         28.92         31.98         1.10 o
   1  -9   5        107.80        112.94         1.99 o
   2  -9   5         67.49         68.60         1.38 o
   3  -9   5          8.58          6.46         0.68 o
   4  -9   5         23.24         27.64         0.96 o
   5  -9   5         25.92         27.10         1.05 o
   6  -9   5         21.16         21.99         1.93 o
   7  -9   5         49.99         44.23         1.71 o
   8  -9   5          0.74         -0.48         0.97 o
  -9  -8   5          2.83          2.42         1.21 o
  -8  -8   5         17.72         17.23         1.16 o
  -7  -8   5         22.86         21.51         1.69 o
  -6  -8   5          0.80         -0.36         0.60 o
  -5  -8   5         77.44         80.63         2.54 o
  -4  -8   5        318.40        287.84         4.86 o
  -3  -8   5        182.21        173.79         3.24 o
  -2  -8   5        204.60        192.57         2.91 o
  -1  -8   5        103.91         94.06         1.66 o
   0  -8   5          4.93          4.96         0.42 o
   1  -8   5         12.57         14.02         0.64 o
   2  -8   5         58.65         58.00         1.12 o
   3  -8   5          1.68          1.61         0.31 o
   4  -8   5          0.01          0.24         0.28 o
   5  -8   5         59.93         59.68         1.62 o
   6  -8   5          8.42          9.76         0.97 o
   7  -8   5        143.46        139.29         4.35 o
   8  -8   5         43.12         41.58         1.71 o
   9  -8   5          0.00         -0.68         0.68 o
  -9  -7   5         16.46         17.87         1.16 o
  -8  -7   5          8.50          6.11         0.75 o
  -7  -7   5         47.33         48.76         1.69 o
  -6  -7   5        112.90        131.91         2.79 o
  -5  -7   5        411.17        406.07         6.68 o
  -4  -7   5       1908.33       1903.20        27.90 o
  -3  -7   5        252.11        260.16         3.63 o
  -2  -7   5          1.02          0.91         0.24 o
  -1  -7   5          7.74          7.14         0.41 o
   0  -7   5        153.75        162.48         2.83 o
   1  -7   5         30.97         25.97         0.69 o
   2  -7   5        102.53        116.11         1.66 o
   3  -7   5          8.71          9.00         0.85 o
   4  -7   5          3.46          3.24         0.42 o
   5  -7   5          0.77          1.09         0.60 o
   6  -7   5          3.33          4.39         0.85 o
   7  -7   5         26.55         28.41         1.27 o
   8  -7   5          5.13          5.68         0.85 o
   9  -7   5         18.89         15.95         1.20 o
 -10  -6   5          4.47          4.45         0.80 o
  -9  -6   5          0.73          0.44         0.45 o
  -8  -6   5          0.34         -0.24         0.57 o
  -7  -6   5          8.00          9.26         0.59 o
  -6  -6   5        268.43        272.58         4.86 o
  -5  -6   5         20.98         18.34         0.98 o
  -4  -6   5        176.63        177.52         3.24 o
  -3  -6   5         79.41         69.01         1.68 o
  -2  -6   5          5.71          7.62         0.33 o
  -1  -6   5        113.47        109.70         1.16 o
   0  -6   5        176.64        194.37         1.95 o
   1  -6   5         70.02         70.65         0.79 o
   2  -6   5        130.73        147.73         1.48 o
   3  -6   5         40.27         36.95         1.15 o
   4  -6   5        115.36        107.36         2.30 o
   5  -6   5          3.18          1.97         0.40 o
   6  -6   5         18.37         21.28         1.03 o
   7  -6   5         26.67         27.79         2.05 o
   8  -6   5          0.03          0.00         0.51 o
   9  -6   5          3.54          4.06         0.75 o
  10  -6   5          1.69          1.81         0.68 o
 -10  -5   5          2.65          4.18         0.97 o
  -9  -5   5         36.61         34.67         1.39 o
  -8  -5   5         48.02         45.06         1.81 o
  -7  -5   5          3.00          1.93         0.45 o
  -6  -5   5         70.02         64.27         2.06 o
  -4  -5   5        179.69        165.09         3.07 o
  -3  -5   5        139.75        132.99         1.48 o
  -2  -5   5        192.71        188.00         1.74 o
  -1  -5   5        390.45        373.93         2.77 o
   0  -5   5        302.23        276.10         2.21 o
   1  -5   5       1548.82       1622.80        11.85 o
   2  -5   5        330.60        316.06         2.40 o
   3  -5   5        330.30        383.23         3.82 o
   4  -5   5         10.32          7.72         1.57 o
   5  -5   5         85.17         89.20         1.96 o
   6  -5   5          3.89          2.07         0.51 o
   7  -5   5        308.20        294.83         5.22 o
   8  -5   5         13.13          9.55         0.85 o
   9  -5   5          1.30          1.59         0.72 o
  10  -5   5          7.06          5.68         0.85 o
 -10  -4   5         21.31         22.89         1.27 o
  -9  -4   5         24.52         20.53         1.16 o
  -8  -4   5          0.02          0.31         0.58 o
  -7  -4   5         16.21         15.22         0.93 o
  -6  -4   5         11.20         13.11         0.75 o
  -5  -4   5          3.36          2.44         0.60 o
  -4  -4   5        144.29        155.91         2.02 o
  -3  -4   5         17.94         15.51         0.56 o
  -2  -4   5         19.37         21.43         0.42 o
  -1  -4   5          2.55          2.52         0.19 o
   0  -4   5        149.42        128.40         1.28 o
   1  -4   5        767.97        734.63         4.90 o
   2  -4   5        246.66        248.10         2.30 o
   3  -4   5        135.76        139.09         1.43 o
   4  -4   5          0.21         -0.19         0.22 o
   5  -4   5          3.32          3.40         0.51 o
   6  -4   5         72.11         74.69         1.81 o
   7  -4   5         48.23         42.96         1.57 o
   8  -4   5         48.17         44.98         1.54 o
   9  -4   5          6.36          6.04         0.75 o
  10  -4   5          0.01          0.31         0.58 o
 -10  -3   5          5.32          5.56         0.75 o
  -9  -3   5        216.91        197.87         4.00 o
  -8  -3   5         38.36         29.35         1.27 o
  -7  -3   5         41.09         35.16         1.27 o
  -6  -3   5         10.14         11.90         0.75 o
  -5  -3   5         34.87         37.56         1.21 o
  -4  -3   5       3197.93       3308.41        37.48 o
  -3  -3   5          1.79          0.44         0.20 o
  -2  -3   5         27.75         17.20         0.66 o
  -1  -3   5          3.99          6.57         0.23 o
   0  -3   5         32.91         29.94         0.47 o
   1  -3   5         18.17         22.54         0.33 o
   2  -3   5          6.95         11.08         0.57 o
   3  -3   5         47.65         49.69         0.97 o
   4  -3   5        785.31        780.56         7.27 o
   5  -3   5          4.64          2.28         0.24 o
   6  -3   5         31.69         31.74         1.45 o
   7  -3   5         10.84         14.60         0.93 o
   8  -3   5          0.00         -0.36         0.51 o
   9  -3   5          0.01         -0.51         0.51 o
  10  -3   5         11.13         10.15         0.93 o
  11  -3   5          0.70          0.66         0.58 o
 -10  -2   5          1.07          0.28         0.60 o
  -9  -2   5         87.36         90.42         2.37 o
  -8  -2   5          0.91         -0.51         0.51 o
  -7  -2   5         22.16         21.37         0.93 o
  -6  -2   5         59.58         60.10         1.62 o
  -5  -2   5        326.61        328.28         4.27 o
  -4  -2   5         43.83         38.43         0.72 o
  -3  -2   5          3.98          4.31         0.35 o
  -2  -2   5        347.43        348.58         6.22 o
  -1  -2   5         10.39          8.69         0.42 o
   0  -2   5         19.49         19.79         0.36 o
   1  -2   5          5.64          2.95         0.19 o
   2  -2   5        255.67        230.45         2.36 o
   3  -2   5         35.74         32.94         0.60 o
   4  -2   5         34.14         34.66         0.66 o
   5  -2   5         69.52         60.38         0.99 o
   6  -2   5          5.02          4.59         0.72 o
   7  -2   5         61.36         59.41         1.62 o
   8  -2   5          0.14          0.24         0.51 o
   9  -2   5         10.14          8.28         0.75 o
  10  -2   5          6.72          7.67         0.93 o
  11  -2   5          6.65          7.30         0.93 o
 -10  -1   5          5.35          4.93         0.75 o
  -9  -1   5          6.82          3.38         0.97 o
  -8  -1   5         87.28         80.26         2.13 o
  -7  -1   5        196.75        183.17         3.58 o
  -6  -1   5         20.52         24.17         1.45 o
  -5  -1   5        208.62        222.79         2.86 o
  -4  -1   5          5.18          2.48         0.35 o
  -3  -1   5        504.06        577.42         5.61 o
  -2  -1   5       1127.45       1169.88        10.22 o
  -1  -1   5         14.73          9.04         0.51 o
   0  -1   5        981.32        938.91         8.30 o
   1  -1   5       3137.14       3177.72        29.02 o
   2  -1   5        418.04        415.14         3.97 o
   3  -1   5       1878.22       1866.90        27.20 o
   4  -1   5          4.94          3.15         0.28 o
   5  -1   5        621.44        606.88         9.58 o
   6  -1   5        162.14        157.73         2.37 o
   7  -1   5        152.10        138.12         3.87 o
   8  -1   5        466.68        460.34         7.54 o
   9  -1   5         18.40         15.22         0.93 o
  10  -1   5          0.04          0.24         0.72 o
  11  -1   5          0.87          1.21         0.97 o
 -10   0   5         47.35         43.81         3.14 o
  -9   0   5         44.48         39.39         1.93 o
  -8   0   5         39.91         36.15         1.45 o
  -7   0   5          0.64          1.81         0.51 o
  -6   0   5         39.21         34.32         1.69 o
  -5   0   5          4.11          3.16         0.32 o
  -4   0   5        172.75        189.75         2.35 o
  -3   0   5          0.72          0.20         0.10 o
  -2   0   5        213.35        234.85         2.02 o
  -1   0   5        227.55        205.25         1.72 o
   1   0   5        195.60        180.21         1.62 o
   2   0   5         37.67         38.73         0.47 o
   3   0   5          0.04         -0.16         0.16 o
   4   0   5         37.60         42.01         0.73 o
   5   0   5          4.72          9.18         0.72 o
   6   0   5         39.12         38.63         0.92 o
   7   0   5          0.18         -0.24         0.48 o
   8   0   5         19.49         17.17         1.03 o
   9   0   5          1.17          1.69         0.58 o
  10   0   5         16.33         15.46         1.69 o
  11   0   5          0.93          1.69         0.97 o
 -10   1   5          0.21          0.00         0.72 o
  -9   1   5         12.51          9.42         1.21 o
  -8   1   5        156.16        161.88         3.33 o
  -7   1   5       1567.43       1645.93        24.45 o
  -6   1   5         24.08         22.00         0.69 o
  -5   1   5         61.38         77.72         1.01 o
  -4   1   5         25.85         19.23         0.47 o
  -3   1   5         51.29         52.21         0.60 o
  -2   1   5       3100.69       3309.02        25.58 o
  -1   1   5        262.21        267.95         2.09 o
   0   1   5        177.48        180.42         1.64 o
   1   1   5       3476.97       3368.67        30.37 o
   2   1   5       1506.46       1624.85        15.23 o
   3   1   5        563.15        654.16         5.56 o
   4   1   5       1295.31       1323.38        12.53 o
   5   1   5         19.24         24.96         0.63 o
   6   1   5        107.40         99.16         1.45 o
   7   1   5        233.23        245.77         3.49 o
   8   1   5        191.34        181.99         3.41 o
   9   1   5        156.71        157.09         3.75 o
  10   1   5          3.52          3.14         0.97 o
  11   1   5          2.89          3.87         1.21 o
 -10   2   5          0.67          0.00         0.97 o
  -9   2   5          0.74          0.72         0.72 o
  -8   2   5         16.07         15.02         1.10 o
  -7   2   5         65.19         57.78         1.71 o
  -6   2   5        108.29         96.70         1.38 o
  -5   2   5          0.02         -0.10         0.18 o
  -4   2   5         48.16         42.24         0.64 o
  -3   2   5        144.31        136.32         1.15 o
  -2   2   5        168.72        153.71         1.24 o
  -1   2   5        389.46        393.96         3.00 o
   0   2   5         69.05         59.57         0.86 o
   1   2   5         74.61         66.32         1.21 o
   2   2   5          4.65          4.84         0.24 o
   3   2   5        313.54        317.95         2.99 o
   4   2   5          2.99          2.41         0.17 o
   5   2   5         20.11         21.76         0.49 o
   6   2   5         14.03         10.33         0.56 o
   7   2   5          2.80          1.45         0.60 o
   8   2   5          2.09          2.10         0.40 o
   9   2   5         31.59         34.32         2.17 o
  10   2   5         14.25         17.88         1.69 o
  11   2   5          2.72          4.59         1.21 o
 -10   3   5          0.40          2.66         0.97 o
  -9   3   5         30.66         32.62         1.93 o
  -8   3   5         19.21         19.33         1.45 o
  -7   3   5        993.53       1021.85        15.31 o
  -6   3   5       1258.82       1280.31        13.54 o
  -5   3   5         13.72         18.76         0.57 o
  -4   3   5          0.15         -0.10         0.11 o
  -3   3   5        285.43        331.91         2.78 o
  -2   3   5       3909.47       4434.37        29.97 o
  -1   3   5        213.41        196.08         1.57 o
   0   3   5         30.37         27.48         1.09 o
   2   3   5       1165.46       1191.63        14.42 o
   3   3   5        988.68       1105.56         9.20 o
   4   3   5        936.61        992.56         9.04 o
   5   3   5        358.74        347.62         3.36 o
   6   3   5          9.30          8.83         0.50 o
   7   3   5         84.09         92.26         2.05 o
   8   3   5        478.81        505.42         8.14 o
   9   3   5         29.60         32.38         2.17 o
  10   3   5          2.61          3.38         0.97 o
  11   3   5          6.08          6.77         1.45 o
 -10   4   5         26.02         27.06         1.93 o
  -9   4   5          0.64         -0.24         0.72 o
  -8   4   5         30.21         30.69         1.93 o
  -7   4   5        183.09        177.57         2.82 o
  -6   4   5         12.20         11.21         0.59 o
  -5   4   5         20.70         20.58         0.54 o
  -4   4   5         24.84         20.97         0.37 o
  -3   4   5        192.36        185.03         1.79 o
  -2   4   5        711.78        718.98         4.83 o
  -1   4   5        457.93        459.49         4.16 o
   0   4   5         80.14         79.81         2.42 o
   1   4   5         23.73         22.29         0.75 o
   3   4   5         47.09         41.92         0.51 o
   4   4   5        198.45        197.77         1.99 o
   5   4   5          0.39          0.00         0.17 o
   6   4   5          2.80          2.48         0.23 o
   7   4   5         22.24         22.60         1.03 o
   8   4   5         27.39         25.30         1.20 o
   9   4   5          8.29          9.67         1.45 o
  10   4   5         17.41         19.81         1.69 o
  11   4   5          3.87          5.32         1.21 o
 -10   5   5          4.42          5.80         1.21 o
  -9   5   5          5.56          8.70         1.21 o
  -8   5   5         34.67         34.56         1.93 o
  -7   5   5        482.51        480.54         7.63 o
  -6   5   5         45.41         47.84         1.16 o
  -5   5   5        408.66        403.94         3.75 o
  -4   5   5        609.02        681.03         5.91 o
  -3   5   5          0.02          0.34         0.20 o
  -2   5   5       1912.30       1999.88        15.13 o
  -1   5   5        413.69        499.72         4.89 o
   0   5   5        326.25        314.48         5.48 o
   1   5   5          0.02         -0.24         0.24 o
   3   5   5         65.34         86.98         1.12 o
   4   5   5         45.64         39.99         0.74 o
   5   5   5          2.91          1.22         0.22 o
   6   5   5          6.74         13.73         0.56 o
   7   5   5          2.95          2.33         0.51 o
   8   5   5         34.05         33.73         1.37 o
   9   5   5          3.27          2.66         0.68 o
  10   5   5          0.06         -0.24         0.97 o
  11   5   5          2.64          2.90         1.21 o
  -9   6   5          4.30          3.14         0.97 o
  -8   6   5          2.09          2.90         0.72 o
  -7   6   5        123.68        112.67         3.02 o
  -6   6   5         45.83         46.29         1.19 o
  -5   6   5         30.45         30.07         0.75 o
  -4   6   5          7.49          8.86         0.36 o
  -3   6   5        112.96        102.60         1.07 o
  -2   6   5        212.24        202.91         1.81 o
  -1   6   5        108.97        107.60         1.67 o
   0   6   5        133.33        138.72         4.72 o
   1   6   5         21.98         18.13         1.21 o
   2   6   5          2.26          2.07         0.16 o
   3   6   5         23.22         24.64         0.50 o
   4   6   5        327.55        316.49         3.05 o
   5   6   5         92.73         95.16         1.06 o
   6   6   5         58.56         58.58         1.05 o
   7   6   5         16.36         14.38         0.85 o
   8   6   5         10.89         11.49         0.85 o
   9   6   5         20.95         21.40         1.20 o
  10   6   5          0.10          0.97         0.97 o
  -9   7   5          8.17          9.18         1.21 o
  -8   7   5         15.57         18.61         1.45 o
  -7   7   5          1.40          1.21         0.51 o
  -6   7   5        562.26        516.93         6.88 o
  -5   7   5          1.20          5.14         0.38 o
  -4   7   5         11.63         11.93         0.59 o
  -3   7   5        117.70        137.55         1.36 o
  -2   7   5         89.13        101.98         2.19 o
  -1   7   5         34.81         30.56         0.41 o
   0   7   5         10.84          8.90         0.31 o
   1   7   5          9.23         10.50         0.32 o
   2   7   5          5.79          7.21         0.27 o
   3   7   5         64.28         77.09         1.10 o
   4   7   5        474.66        500.88         4.70 o
   5   7   5         15.42         14.94         0.53 o
   6   7   5          8.65          8.54         0.56 o
   7   7   5          8.09          8.65         0.64 o
   8   7   5         71.63         73.12         2.05 o
   9   7   5          0.03         -0.24         0.97 o
  10   7   5         66.40         76.86         3.63 o
  -8   8   5         13.67         15.71         1.45 o
  -7   8   5          4.23          5.19         1.09 o
  -6   8   5         14.87         18.31         1.07 o
  -5   8   5        193.79        167.57         2.27 o
  -4   8   5          0.35          1.82         0.25 o
  -3   8   5          8.65          7.91         0.32 o
  -2   8   5        129.94        123.61         1.25 o
  -1   8   5        187.98        173.63         1.70 o
   0   8   5        117.39        113.69         1.16 o
   1   8   5        107.15        106.19         1.32 o
   2   8   5         78.92         72.91         0.87 o
   3   8   5          0.19          0.10         0.18 o
   4   8   5          0.99          0.82         0.22 o
   5   8   5         98.60        101.02         1.47 o
   6   8   5         40.77         39.82         1.10 o
   7   8   5         13.33         11.39         0.73 o
   8   8   5         34.74         36.63         1.54 o
   9   8   5         33.43         39.87         2.42 o
  10   8   5         24.47         23.20         2.17 o
  -8   9   5          9.89         10.63         1.45 o
  -7   9   5          0.96          1.21         0.72 o
  -6   9   5          1.98          3.14         0.51 o
  -5   9   5        103.29         87.16         1.52 o
  -4   9   5          2.07          0.33         0.35 o
  -3   9   5         92.75         93.29         1.18 o
  -2   9   5          1.53          0.70         0.22 o
  -1   9   5        216.63        193.99         1.78 o
   0   9   5         47.68         59.90         0.88 o
   1   9   5         27.74         28.54         0.61 o
   2   9   5         13.62         15.70         0.39 o
   3   9   5         18.70         19.33         0.50 o
   4   9   5         86.63         89.08         1.30 o
   5   9   5          0.75          0.97         0.42 o
   6   9   5         17.90         19.41         0.88 o
   7   9   5          2.78          2.56         0.68 o
   8   9   5          8.00          7.42         0.85 o
   9   9   5         28.10         32.62         2.42 o
  -7  10   5         23.40         28.51         1.93 o
  -6  10   5          0.02          0.12         0.51 o
  -5  10   5          7.54          6.04         0.85 o
  -4  10   5         63.88         58.90         1.26 o
  -3  10   5         16.49         14.84         0.53 o
  -2  10   5         28.86         32.06         0.63 o
  -1  10   5        264.83        280.75         2.49 o
   0  10   5         10.19          8.83         0.35 o
   1  10   5        683.59        687.84         5.90 o
   2  10   5         79.72         78.73         1.06 o
   3  10   5         19.32         19.91         0.55 o
   4  10   5         37.26         38.58         0.90 o
   5  10   5         49.63         50.03         1.47 o
   6  10   5         40.20         41.34         1.26 o
   7  10   5         42.95         47.54         1.71 o
   8  10   5          7.15          7.44         0.97 o
  -6  11   5          3.45          6.58         0.75 o
  -5  11   5          1.60          1.93         0.51 o
  -4  11   5          4.63          3.98         0.48 o
  -3  11   5          7.86          9.22         0.48 o
  -2  11   5        128.36        130.46         1.66 o
  -1  11   5         13.60         16.62         0.54 o
   0  11   5         23.33         23.82         0.51 o
   1  11   5          1.80          2.60         0.26 o
   2  11   5          1.20          0.61         0.23 o
   3  11   5        122.25        119.83         1.83 o
   4  11   5         85.59         94.36         1.62 o
   5  11   5         59.33         61.66         1.48 o
   6  11   5          3.60          5.64         0.70 o
   7  11   5          0.28          1.09         0.68 o
   8  11   5          0.02          0.24         0.72 o
  -5  12   5          3.30          2.90         0.68 o
  -4  12   5          0.01         -0.39         0.40 o
  -3  12   5          4.99          4.43         0.50 o
  -2  12   5         27.38         29.58         1.12 o
  -1  12   5          0.96          1.14         0.28 o
   0  12   5          9.03          7.42         0.39 o
   1  12   5          0.57         -0.05         0.31 o
   2  12   5        142.36        142.90         2.32 o
   3  12   5         31.57         34.11         1.49 o
   4  12   5          7.50          6.94         0.59 o
   5  12   5         16.10         20.06         0.84 o
   6  12   5          0.07          0.72         0.68 o
   7  12   5          0.73          0.85         0.68 o
  -4  13   5         17.57         21.03         1.20 o
  -3  13   5          0.08          0.36         0.51 o
  -2  13   5          2.65          1.69         0.42 o
  -1  13   5         16.02         19.75         0.78 o
   0  13   5         14.61         19.60         0.67 o
   1  13   5          1.78          1.29         0.42 o
   2  13   5          3.71          3.76         0.49 o
   3  13   5         11.19          9.32         0.85 o
   4  13   5          2.05          1.33         0.68 o
   5  13   5          0.27          0.00         0.50 o
  -2  14   5          1.87          1.45         0.51 o
  -1  14   5          1.75          2.11         0.60 o
   0  14   5         14.87         14.78         0.74 o
   1  14   5          0.90          1.21         0.46 o
   2  14   5          0.30          0.64         0.42 o
   3  14   5          6.45          9.62         0.85 o
   4  14   5          1.78          1.45         0.97 o
  -3 -13   6         55.92         58.25         2.90 o
  -2 -13   6         26.19         26.58         1.93 o
  -1 -13   6          3.99          4.11         1.21 o
   0 -13   6         36.50         31.90         2.17 o
   1 -13   6          2.23          1.21         0.97 o
   2 -13   6          6.63          5.32         1.21 o
   3 -13   6          0.86          1.69         0.97 o
  -5 -12   6         14.43         10.87         1.45 o
  -4 -12   6          1.25          4.11         1.21 o
  -3 -12   6          0.41          3.62         0.97 o
  -2 -12   6         20.62         20.54         1.69 o
  -1 -12   6          5.61         11.11         1.45 o
   0 -12   6         52.96         50.51         2.66 o
   1 -12   6          2.88          1.21         0.97 o
   2 -12   6         29.06         26.10         1.93 o
   3 -12   6          3.95          5.07         1.21 o
   4 -12   6          4.56          4.11         0.97 o
   5 -12   6          4.73          2.42         0.97 o
  -6 -11   6          9.10         14.50         1.69 o
  -5 -11   6         37.43         41.57         2.42 o
  -4 -11   6          4.26          1.93         0.97 o
  -3 -11   6         17.33         12.57         1.45 o
  -2 -11   6          0.35          0.24         0.72 o
  -1 -11   6          9.87          7.73         1.21 o
   0 -11   6         50.58         54.38         2.66 o
   1 -11   6         40.34         36.01         2.18 o
   2 -11   6          0.06         -0.51         0.51 o
   3 -11   6          0.28          0.48         0.58 o
   4 -11   6         37.52         42.45         1.71 o
   5 -11   6         23.43         26.97         1.93 o
   6 -11   6         19.93         23.44         1.93 o
  -7 -10   6          1.42          2.17         0.97 o
  -6 -10   6          3.86          6.52         1.21 o
  -5 -10   6         60.40         51.48         2.66 o
  -4 -10   6         18.28         15.95         1.69 o
  -3 -10   6          0.01          0.48         0.51 o
  -2 -10   6         19.51         20.26         1.33 o
  -1 -10   6         21.77         18.70         0.98 o
   0 -10   6        262.47        259.77         4.61 o
   1 -10   6          0.01         -0.51         0.51 o
   2 -10   6         51.40         46.79         1.51 o
   3 -10   6          2.15          0.48         0.72 o
   4 -10   6          2.47          3.03         0.68 o
   5 -10   6         86.86         89.44         3.38 o
   6 -10   6         87.14         86.56         2.30 o
   7 -10   6         83.73         88.23         3.63 o
  -8  -9   6          2.10          3.87         1.21 o
  -7  -9   6          5.04          6.11         1.93 o
  -6  -9   6          5.58          2.17         0.97 o
  -5  -9   6         63.55         53.18         2.66 o
  -4  -9   6          0.81          1.24         0.60 o
  -3  -9   6        138.76        125.71         4.11 o
  -2  -9   6         34.73         30.92         1.16 o
  -1  -9   6         14.68         14.08         0.93 o
   0  -9   6         19.40         23.00         1.24 o
   1  -9   6          2.97          3.22         0.42 o
   2  -9   6         33.53         36.67         1.02 o
   3  -9   6          6.17          6.51         0.85 o
   4  -9   6          0.36          0.97         0.51 o
   5  -9   6          0.58          2.17         0.97 o
   6  -9   6         63.49         62.12         2.66 o
   7  -9   6        143.62        152.27         3.42 o
   8  -9   6          1.47          0.85         0.68 o
  -8  -8   6          0.19         -0.45         0.60 o
  -7  -8   6          2.90          1.69         0.68 o
  -6  -8   6         10.13         13.06         1.09 o
  -5  -8   6          0.67         -0.24         0.97 o
  -4  -8   6         52.95         60.05         2.05 o
  -3  -8   6       1066.01       1056.22        22.52 o
  -2  -8   6        118.70        102.35         2.20 o
  -1  -8   6         88.82         89.71         2.28 o
   0  -8   6        121.11        120.59         2.09 o
   1  -8   6        101.35        121.06         2.08 o
   2  -8   6         88.86         93.09         2.22 o
   3  -8   6         62.94         63.24         1.34 o
   4  -8   6          0.08         -0.24         0.28 o
   5  -8   6          3.69          4.63         0.85 o
   6  -8   6        476.15        483.16         7.97 o
   7  -8   6         73.35         78.95         2.22 o
   8  -8   6         49.48         48.96         1.88 o
  -9  -7   6          0.15          1.09         0.68 o
  -8  -7   6          7.84          6.26         1.21 o
  -7  -7   6         15.98         16.91         1.10 o
  -6  -7   6         11.05         13.70         0.93 o
  -5  -7   6         17.25         19.59         1.10 o
  -4  -7   6        767.49        780.73        12.02 o
  -3  -7   6         43.95         43.00         1.45 o
  -2  -7   6        173.17        161.19         2.42 o
  -1  -7   6        358.89        356.85         3.82 o
   0  -7   6          9.09          8.02         0.41 o
   1  -7   6         60.04         68.30         1.17 o
   2  -7   6          0.00         -0.18         0.24 o
   3  -7   6         23.76         24.93         0.69 o
   4  -7   6         23.28         22.78         0.93 o
   5  -7   6         19.75         19.10         1.03 o
   6  -7   6          7.99          8.10         0.85 o
   7  -7   6         35.70         35.89         1.69 o
   8  -7   6          4.03          3.87         0.68 o
   9  -7   6          1.09          0.12         0.68 o
  -9  -6   6         14.26         12.49         0.76 o
  -8  -6   6         12.21         13.98         0.76 o
  -7  -6   6          2.41          2.14         0.58 o
  -6  -6   6        139.34        167.65         7.01 o
  -5  -6   6        865.97        860.89        19.69 o
  -4  -6   6         43.08         42.39         1.33 o
  -3  -6   6        162.68        165.85         4.11 o
  -2  -6   6        275.03        281.12         5.04 o
  -1  -6   6          7.09          5.45         0.38 o
   0  -6   6          5.11          9.28         0.59 o
   1  -6   6         45.19         52.94         0.98 o
   2  -6   6        517.64        552.67         6.18 o
   3  -6   6        683.00        722.15         9.12 o
   4  -6   6         52.08         43.92         1.27 o
   5  -6   6         16.08         13.55         0.85 o
   6  -6   6          6.56          5.41         0.72 o
   7  -6   6         14.57         12.53         0.93 o
   8  -6   6          7.84          7.87         0.85 o
   9  -6   6         11.11         11.12         1.03 o
  -9  -5   6         14.61         15.27         1.61 o
  -8  -5   6        146.16        142.52         2.49 o
  -7  -5   6         47.19         47.67         1.19 o
  -6  -5   6        256.38        246.27         3.58 o
  -5  -5   6          0.19          0.69         0.31 o
  -4  -5   6         29.06         37.66         6.53 o
  -3  -5   6        724.43        717.44        10.83 o
  -2  -5   6          6.86          4.66         0.24 o
  -1  -5   6        104.35         94.09         0.94 o
   0  -5   6         49.95         51.39         0.64 o
   1  -5   6         23.02         17.36         0.40 o
   2  -5   6        841.06        856.95         7.10 o
   3  -5   6          7.36          5.81         0.42 o
   4  -5   6          9.56          8.71         0.68 o
   5  -5   6          8.53          8.35         0.68 o
   6  -5   6         13.28         12.32         0.85 o
   7  -5   6          4.74          4.63         0.85 o
   8  -5   6          2.53          3.19         0.68 o
   9  -5   6          8.23          7.47         0.85 o
  10  -5   6          0.00         -0.10         0.72 o
 -10  -4   6          8.20         10.35         0.98 o
  -9  -4   6          4.43          5.61         0.75 o
  -8  -4   6        114.16        106.05         2.55 o
  -7  -4   6         53.35         47.92         1.57 o
  -6  -4   6          6.57          7.19         0.58 o
  -5  -4   6          0.16          1.81         0.43 o
  -4  -4   6        366.21        360.07         4.71 o
  -3  -4   6         94.01        110.65         1.26 o
  -2  -4   6       1379.27       1393.32        10.99 o
  -1  -4   6          0.00         -0.19         0.19 o
   0  -4   6        185.49        168.64         1.45 o
   1  -4   6          0.24          0.27         0.10 o
   2  -4   6       1628.28       1689.47        14.10 o
   3  -4   6        777.75        801.28         8.18 o
   4  -4   6          0.33         -0.24         0.48 o
   5  -4   6        235.54        245.40         4.19 o
   6  -4   6         45.79         35.92         1.20 o
   7  -4   6        142.97        139.20         2.91 o
   8  -4   6        346.05        318.76         5.65 o
   9  -4   6         12.28         11.05         0.93 o
  10  -4   6          0.09         -0.10         0.58 o
 -10  -3   6          0.10          0.10         0.72 o
  -9  -3   6          2.32          4.66         0.75 o
  -8  -3   6         37.21         37.28         1.45 o
  -7  -3   6          0.68          0.24         0.40 o
  -6  -3   6          2.96          3.37         0.60 o
  -5  -3   6         12.89         13.29         0.75 o
  -4  -3   6        317.82        307.02         4.14 o
  -3  -3   6       1632.60       1640.37        15.02 o
  -2  -3   6          0.15          0.34         0.17 o
  -1  -3   6         24.82         22.02         0.39 o
   0  -3   6         21.47         26.34         0.41 o
   1  -3   6         98.74        108.69         1.15 o
   2  -3   6          6.15          8.69         0.32 o
   3  -3   6          1.46          1.18         0.16 o
   4  -3   6         21.24         22.48         0.60 o
   5  -3   6          1.46          1.69         0.48 o
   6  -3   6          1.86          1.36         0.36 o
   7  -3   6          0.03         -0.24         0.51 o
   8  -3   6          8.23          9.06         0.85 o
   9  -3   6         18.42         17.16         1.69 o
  10  -3   6          0.77         -0.21         1.45 o
 -10  -2   6          0.00         -0.28         0.58 o
  -9  -2   6          2.00          2.90         0.97 o
  -8  -2   6        220.64        210.79         4.10 o
  -7  -2   6         57.38         54.33         1.62 o
  -6  -2   6          5.53          5.80         0.58 o
  -5  -2   6          8.48          4.59         0.72 o
  -4  -2   6         25.10         23.13         0.78 o
  -3  -2   6       3358.40       3769.72        60.94 o
  -2  -2   6       2270.09       2451.85        29.51 o
  -1  -2   6          3.08          2.63         0.18 o
   0  -2   6         96.43        109.02         1.41 o
   1  -2   6       1515.82       1562.51        16.18 o
   2  -2   6        424.93        462.34         4.49 o
   3  -2   6        537.80        526.13         5.08 o
   4  -2   6          9.70          8.40         0.42 o
   5  -2   6         61.77         59.42         1.30 o
   6  -2   6        298.72        297.66         7.02 o
   7  -2   6        145.53        140.77         3.87 o
   8  -2   6         64.67         73.72         1.96 o
   9  -2   6         23.58         19.33         1.69 o
  10  -2   6          0.00         -0.12         0.51 o
  11  -2   6          2.38          3.62         1.21 o
 -10  -1   6          0.97          0.24         0.72 o
  -9  -1   6         32.76         31.90         1.69 o
  -8  -1   6        174.59        171.20         3.50 o
  -7  -1   6        109.50         94.34         2.20 o
  -6  -1   6          0.73          0.00         0.48 o
  -5  -1   6          8.80         10.05         1.21 o
  -4  -1   6         10.52          9.95         0.36 o
  -3  -1   6          6.07          4.71         0.28 o
  -2  -1   6        286.74        279.51         2.91 o
  -1  -1   6         22.50         15.18         0.36 o
   0  -1   6          1.34          2.08         0.12 o
   1  -1   6         54.30         48.70         0.67 o
   2  -1   6         71.22         59.13         0.76 o
   3  -1   6         18.69         16.84         0.78 o
   4  -1   6         13.46         11.80         0.46 o
   5  -1   6         13.31         11.04         0.40 o
   6  -1   6         10.30         10.00         0.65 o
   7  -1   6         17.06         14.50         1.21 o
   8  -1   6         26.57         28.25         1.27 o
   9  -1   6         35.34         36.98         2.18 o
  10  -1   6          0.32          0.48         0.97 o
  11  -1   6          0.35          0.24         0.97 o
 -10   0   6          1.07          0.24         0.72 o
  -9   0   6         52.30         56.31         2.42 o
  -8   0   6          7.13          8.58         1.69 o
  -7   0   6         14.11         11.89         0.93 o
  -6   0   6        121.33        113.18         3.39 o
  -5   0   6        115.72        114.84         1.74 o
  -4   0   6        182.33        193.99         1.93 o
  -2   0   6       1689.07       1863.54        13.80 o
  -1   0   6          3.03          1.15         0.10 o
   1   0   6       1365.90       1416.63        12.80 o
   2   0   6       2102.63       2219.47        18.64 o
   3   0   6      14225.97      14703.46       223.64 o
   4   0   6       9679.32       9919.04       139.75 o
   5   0   6        161.88        143.47         1.96 o
   6   0   6         25.29         39.63         1.20 o
   7   0   6        725.62        709.89        10.91 o
   8   0   6        148.28        166.03         3.24 o
   9   0   6          0.11          1.21         0.51 o
  10   0   6          2.36          3.14         0.97 o
  11   0   6          2.59          4.11         1.21 o
 -10   1   6          2.04          1.21         0.97 o
  -9   1   6         56.69         53.90         2.42 o
  -8   1   6         33.67         30.26         1.27 o
  -7   1   6         28.53         30.88         1.27 o
  -6   1   6        314.70        316.56         4.97 o
  -5   1   6         66.22         63.05         0.96 o
  -4   1   6        277.66        265.08         2.78 o
  -3   1   6         63.40         59.62         0.71 o
  -2   1   6        313.17        320.46         2.29 o
  -1   1   6        813.04        783.45         5.52 o
   0   1   6         82.18         77.04         0.70 o
   1   1   6         21.42         18.05         0.27 o
   2   1   6         80.62         78.22         0.79 o
   3   1   6          1.26          3.07         0.36 o
   4   1   6          0.68          0.31         0.16 o
   5   1   6          0.03         -0.17         0.17 o
   6   1   6        100.40         93.72         1.58 o
   7   1   6         14.44         12.95         0.67 o
   8   1   6         11.27         13.78         1.33 o
   9   1   6         84.90         79.78         3.14 o
  10   1   6          2.17          1.69         0.97 o
  11   1   6          0.02          0.00         0.72 o
 -10   2   6          8.28          8.70         1.21 o
  -9   2   6        109.30        114.36         3.87 o
  -8   2   6        254.27        249.27         6.53 o
  -7   2   6        888.33        900.78        24.80 o
  -6   2   6        325.75        321.46         5.22 o
  -5   2   6         76.10         70.35         1.26 o
  -4   2   6          1.13          1.00         0.44 o
  -3   2   6       1668.81       1671.84        12.34 o
  -2   2   6         30.60         40.73         0.46 o
  -1   2   6          0.32          0.73         0.17 o
   0   2   6         65.63         73.58         0.71 o
   1   2   6         81.78         95.81         1.04 o
   2   2   6         11.74         12.56         0.58 o
   3   2   6       1163.30       1194.06        10.12 o
   4   2   6       2892.89       3091.72        28.31 o
   5   2   6       1059.65       1102.77        10.08 o
   6   2   6        147.23        148.99         2.97 o
   7   2   6         26.45         23.56         1.03 o
   8   2   6         67.91         71.12         1.93 o
   9   2   6         57.06         62.84         2.90 o
  10   2   6          6.66          7.01         1.21 o
  11   2   6          4.60          4.35         1.21 o
 -10   3   6          0.11         -0.24         0.72 o
  -9   3   6          2.77          2.42         0.97 o
  -8   3   6         12.31         15.46         1.45 o
  -7   3   6         20.86         18.28         1.03 o
  -6   3   6         61.44         61.33         1.38 o
  -5   3   6        200.82        191.01         2.18 o
  -4   3   6        355.97        329.87         2.86 o
  -3   3   6         19.27         22.15         0.39 o
  -2   3   6        192.24        182.45         1.45 o
  -1   3   6        632.26        607.48         4.57 o
   0   3   6         17.89         14.73         0.50 o
   1   3   6         24.82         23.79         0.75 o
   2   3   6          4.60          5.45         0.24 o
   3   3   6          3.81          2.29         0.10 o
   4   3   6         21.19         19.79         0.43 o
   5   3   6          0.59          0.34         0.22 o
   6   3   6         41.81         38.10         0.71 o
   7   3   6          0.10         -0.48         0.48 o
   8   3   6         27.21         26.73         1.20 o
   9   3   6         39.65         40.36         2.18 o
  10   3   6          0.16          0.48         0.97 o
  11   3   6          3.47          4.35         1.21 o
 -10   4   6          0.32          0.72         0.97 o
  -9   4   6         15.46         16.43         1.69 o
  -8   4   6          3.93          5.07         0.97 o
  -7   4   6        500.23        471.64         7.54 o
  -6   4   6        633.96        637.51         8.20 o
  -5   4   6         25.06         19.39         0.67 o
  -4   4   6         46.95         40.48         0.60 o
  -3   4   6         16.29         12.64         0.33 o
  -2   4   6         19.27         16.98         0.31 o
  -1   4   6       2460.35       2746.18        39.42 o
   0   4   6       3899.13       4211.62        90.29 o
   1   4   6        303.87        285.58         5.58 o
   2   4   6        389.61        436.05        10.68 o
   3   4   6         69.60         86.74         1.15 o
   4   4   6        565.32        582.48         5.39 o
   5   4   6         97.90         98.15         1.17 o
   6   4   6         36.87         38.52         0.93 o
   7   4   6         41.78         40.98         1.27 o
   8   4   6         90.95         93.93         2.22 o
   9   4   6          2.77          2.11         0.58 o
  10   4   6         24.44         23.44         1.93 o
  11   4   6          3.98          2.17         1.21 o
  -9   5   6         32.14         31.17         1.93 o
  -8   5   6         26.93         25.86         1.69 o
  -7   5   6          1.20          0.48         0.51 o
  -6   5   6         13.70         12.81         0.85 o
  -5   5   6        118.99        119.23         1.42 o
  -4   5   6         12.29         13.70         0.41 o
  -3   5   6         54.16         49.53         0.65 o
  -2   5   6         30.50         31.10         0.40 o
  -1   5   6         68.84         85.39         1.02 o
   0   5   6          3.84          2.90         0.48 o
   1   5   6          4.50          3.30         0.40 o
   2   5   6         20.13         17.16         1.21 o
   3   5   6          3.38          3.12         0.17 o
   4   5   6          3.11          2.12         0.17 o
   5   5   6        117.42        117.15         1.36 o
   6   5   6          0.09         -0.06         0.24 o
   7   5   6          3.44          3.93         0.51 o
   8   5   6          0.50          0.72         0.51 o
   9   5   6          0.19          0.85         0.60 o
  10   5   6          8.58          8.46         1.45 o
  -9   6   6          0.21          1.21         0.97 o
  -8   6   6         14.73         14.26         1.45 o
  -7   6   6          0.53          1.69         0.51 o
  -6   6   6          4.81          4.38         0.56 o
  -5   6   6        103.60        101.59         1.52 o
  -4   6   6          1.05          1.22         0.21 o
  -3   6   6          6.09         31.65         1.21 o
  -2   6   6          6.57          7.77         0.27 o
  -1   6   6        423.36        420.24         4.21 o
   0   6   6        938.80       1065.80        23.40 o
   1   6   6          7.02          3.38         0.72 o
   2   6   6         10.76          8.94         0.97 o
   3   6   6        369.14        358.79         3.31 o
   4   6   6         80.50         78.69         1.05 o
   5   6   6        118.61        131.71         1.35 o
   6   6   6         91.11         88.32         1.84 o
   7   6   6          2.28          2.32         0.42 o
   8   6   6          1.74          2.04         0.58 o
   9   6   6          5.77          4.59         0.68 o
  10   6   6          0.15          0.72         0.97 o
  -9   7   6          0.20         -0.72         0.72 o
  -8   7   6         10.02         10.39         1.21 o
  -7   7   6          1.10         -0.12         0.51 o
  -6   7   6         37.26         33.95         2.08 o
  -5   7   6         27.83         39.08         0.89 o
  -4   7   6          2.42          1.72         0.23 o
  -3   7   6          9.90          9.44         0.32 o
  -2   7   6          4.16          7.15         0.32 o
  -1   7   6         73.67         73.61         0.86 o
   0   7   6         76.17         70.36         2.66 o
   1   7   6        115.84        112.71         3.39 o
   2   7   6         83.60         78.82         1.56 o
   3   7   6         26.84         22.94         0.45 o
   4   7   6         17.14         17.38         0.44 o
   5   7   6         10.20          9.65         0.40 o
   6   7   6          0.09         -0.24         0.28 o
   7   7   6          0.34          0.08         0.42 o
   8   7   6         23.70         24.05         1.20 o
   9   7   6          7.46          7.73         1.21 o
  10   7   6          2.49          4.11         1.21 o
  -8   8   6          2.95          5.56         0.97 o
  -7   8   6         59.17         53.85         1.62 o
  -6   8   6         13.22          7.16         0.62 o
  -5   8   6        335.77        312.90         3.79 o
  -4   8   6         12.17          9.27         0.58 o
  -3   8   6         45.36         43.84         0.67 o
  -2   8   6         52.82         62.99         0.75 o
  -1   8   6         12.96         18.14         0.38 o
   0   8   6        250.96        232.85         2.77 o
   1   8   6        508.90        515.92         6.36 o
   2   8   6         90.86         85.93         1.29 o
   3   8   6         37.17         33.87         0.60 o
   4   8   6        551.57        566.07         5.30 o
   5   8   6          0.07         -0.22         0.22 o
   6   8   6          0.65         -0.27         0.31 o
   7   8   6          1.53          2.11         0.42 o
   8   8   6         29.47         33.21         1.44 o
   9   8   6         25.88         31.90         2.17 o
  -7   9   6          3.27          2.42         0.97 o
  -6   9   6          0.74          1.93         0.51 o
  -5   9   6         57.58         54.80         1.15 o
  -4   9   6        170.97        161.61         2.01 o
  -3   9   6        251.07        225.79         2.33 o
  -2   9   6          1.09          0.64         0.20 o
  -1   9   6         60.92         62.69         0.75 o
   0   9   6         83.98         87.23         0.96 o
   1   9   6        385.94        363.29         4.18 o
   2   9   6          0.37          0.71         0.20 o
   3   9   6         13.66         16.82         0.46 o
   4   9   6         57.12         58.57         0.98 o
   5   9   6         12.32         12.26         0.57 o
   6   9   6          4.38          5.04         0.44 o
   7   9   6          4.54          4.69         0.56 o
   8   9   6          1.16          0.24         0.72 o
   9   9   6          7.82          8.46         1.45 o
  -7  10   6          7.37          7.97         1.21 o
  -6  10   6          0.65          1.81         0.51 o
  -5  10   6          1.22          3.06         0.51 o
  -4  10   6         26.68         25.96         0.77 o
  -3  10   6          7.65          4.50         0.38 o
  -2  10   6         83.99         76.21         1.08 o
  -1  10   6        187.52        190.30         2.06 o
   0  10   6        894.11        918.48         8.49 o
   1  10   6        530.88        550.95         5.21 o
   2  10   6        339.93        338.53         3.33 o
   3  10   6        137.31        146.34         2.52 o
   4  10   6          3.01          1.69         0.38 o
   5  10   6          3.72          4.11         0.39 o
   6  10   6          0.36          0.32         0.42 o
   7  10   6         13.12         13.90         1.03 o
   8  10   6          0.85          1.57         0.68 o
  -6  11   6          9.87         14.46         1.09 o
  -5  11   6          1.29         -0.19         0.40 o
  -4  11   6          9.84          8.68         0.69 o
  -3  11   6          3.69          4.26         0.36 o
  -2  11   6         13.39         14.34         0.56 o
  -1  11   6          0.59          0.36         0.23 o
   0  11   6         14.28         12.25         0.44 o
   1  11   6        185.69        186.39         2.01 o
   2  11   6        269.78        277.88         3.29 o
   3  11   6          0.66          0.92         0.33 o
   4  11   6         82.99         85.90         1.77 o
   5  11   6         37.02         38.79         0.96 o
   6  11   6          6.29          5.38         0.53 o
   7  11   6         26.04         30.96         1.44 o
  -5  12   6          0.33          0.12         0.60 o
  -4  12   6         14.97         17.41         1.03 o
  -3  12   6          8.32         11.12         0.91 o
  -2  12   6          0.70          1.37         0.42 o
  -1  12   6         53.18         54.06         0.90 o
   0  12   6         11.04         12.01         0.79 o
   1  12   6          9.95          9.95         0.46 o
   2  12   6         10.58          9.45         0.66 o
   3  12   6         26.42         25.13         1.37 o
   4  12   6         43.79         49.53         2.30 o
   5  12   6         64.34         65.83         1.52 o
   6  12   6         41.83         45.62         1.28 o
  -3  13   6         14.10         19.86         1.03 o
  -2  13   6          0.81          0.81         0.49 o
  -1  13   6         13.15         14.69         0.70 o
   0  13   6         14.00         15.31         0.64 o
   1  13   6         23.81         24.83         1.52 o
   2  13   6         28.36         30.35         0.92 o
   3  13   6         13.62         11.17         1.57 o
   4  13   6          0.05          0.12         0.51 o
   5  13   6          2.34          2.53         0.50 o
  -1  14   6          4.48          5.73         0.53 o
   0  14   6          9.96         16.16         0.79 o
   1  14   6          8.99         11.18         0.90 o
   2  14   6          4.11          3.69         0.50 o
   3  14   6          0.61          0.36         0.51 o
  -2 -13   7          1.90          1.69         0.97 o
  -1 -13   7         10.35          8.22         1.45 o
   0 -13   7          0.03         -0.24         0.97 o
   1 -13   7          0.88          1.93         0.97 o
  -4 -12   7         23.12         21.75         1.93 o
  -3 -12   7          0.63          1.21         0.97 o
  -2 -12   7         41.83         50.99         2.66 o
  -1 -12   7         93.26         97.66         3.87 o
   0 -12   7          5.29          1.93         0.97 o
   1 -12   7          0.06         -0.72         0.97 o
   2 -12   7         11.93          9.67         1.45 o
   3 -12   7          1.18          1.93         0.97 o
   4 -12   7          5.46          5.80         1.21 o
  -5 -11   7         45.52         49.54         2.66 o
  -4 -11   7          8.67          8.46         1.45 o
  -3 -11   7         32.40         33.59         2.17 o
  -2 -11   7          5.08          6.52         1.21 o
  -1 -11   7         38.49         42.53         2.42 o
   0 -11   7         11.48          9.91         1.21 o
   1 -11   7         31.08         27.79         1.93 o
   2 -11   7         94.48        100.08         3.63 o
   3 -11   7          0.59          0.24         0.72 o
   4 -11   7         18.26         23.10         1.16 o
   5 -11   7         15.29         12.81         1.69 o
  -6 -10   7          7.81          8.70         1.45 o
  -5 -10   7         15.05         20.87         2.54 o
  -4 -10   7         26.05         30.21         1.93 o
  -3 -10   7         16.76         13.53         1.45 o
  -2 -10   7         41.05         39.15         2.18 o
  -1 -10   7          0.03          0.00         0.51 o
   0 -10   7         51.78         48.58         1.37 o
   1 -10   7         17.54         17.78         1.03 o
   2 -10   7          0.98          1.45         0.72 o
   3 -10   7         17.51         15.71         1.45 o
   4 -10   7         10.41         10.15         1.03 o
   5 -10   7          9.90          9.77         0.93 o
   6 -10   7        199.43        209.41         4.19 o
  -7  -9   7          7.42          9.42         1.69 o
  -6  -9   7          7.78          4.31         0.75 o
  -5  -9   7          1.52          1.21         0.72 o
  -4  -9   7          4.34          6.32         0.68 o
  -3  -9   7         15.75         21.99         1.10 o
  -2  -9   7         36.55         38.53         1.34 o
  -1  -9   7         28.53         31.66         1.27 o
   0  -9   7         11.57         14.40         0.78 o
   1  -9   7          0.55          0.40         0.42 o
   2  -9   7          5.86          4.85         0.50 o
   3  -9   7          6.10          5.70         0.68 o
   4  -9   7          1.82          2.75         0.58 o
   5  -9   7         64.12         69.46         1.96 o
   6  -9   7         57.59         59.63         1.88 o
   7  -9   7         46.24         45.69         2.05 o
  -8  -8   7         22.73         24.15         1.34 o
  -7  -8   7         34.62         32.07         1.34 o
  -6  -8   7          0.06          0.59         0.58 o
  -5  -8   7         61.92         60.82         1.79 o
  -4  -8   7          2.64          2.17         0.58 o
  -3  -8   7         25.56         27.97         1.33 o
  -2  -8   7        256.12        247.30         4.34 o
  -1  -8   7          8.52          6.54         0.64 o
   0  -8   7          0.38         -0.53         0.53 o
   1  -8   7          0.22         -0.34         0.34 o
   2  -8   7         18.60         19.90         0.78 o
   3  -8   7         13.87         12.24         0.64 o
   4  -8   7          8.53          6.71         0.56 o
   5  -8   7         21.39         18.52         1.03 o
   6  -8   7         22.19         24.66         1.33 o
   7  -8   7         71.16         74.91         2.78 o
   8  -8   7          0.48          0.48         0.72 o
  -8  -7   7          9.61         10.08         0.93 o
  -7  -7   7          0.77          3.14         0.97 o
  -6  -7   7          1.05          0.93         0.58 o
  -5  -7   7         14.55         12.11         0.93 o
  -4  -7   7          2.03          1.33         0.68 o
  -3  -7   7         27.88         24.78         1.20 o
  -2  -7   7          8.64          6.17         0.50 o
  -1  -7   7         48.21         44.52         1.17 o
   0  -7   7          0.57          2.19         0.28 o
   1  -7   7         13.82         15.13         0.73 o
   2  -7   7          0.00         -0.28         0.28 o
   3  -7   7          0.02         -0.34         0.34 o
   4  -7   7          0.15          0.00         0.34 o
   5  -7   7         11.94          9.82         1.69 o
   6  -7   7         81.95         76.39         2.05 o
   7  -7   7        134.98        134.70         3.08 o
   8  -7   7         41.31         45.81         1.71 o
   9  -7   7         20.73         23.60         1.69 o
  -9  -6   7          4.13          5.64         0.59 o
  -8  -6   7         21.81         24.10         0.91 o
  -7  -6   7          0.01         -0.60         0.60 o
  -6  -6   7          0.33          0.12         0.51 o
  -5  -6   7          2.23          2.12         0.58 o
  -4  -6   7        655.65        643.89        10.03 o
  -3  -6   7         45.19         44.48         1.37 o
  -2  -6   7         58.89         53.37         1.24 o
  -1  -6   7        212.75        202.94         3.05 o
   0  -6   7        281.31        253.03         3.61 o
   1  -6   7         79.49         82.07         1.46 o
   2  -6   7        293.20        299.94         3.22 o
   3  -6   7         25.60         23.11         0.78 o
   4  -6   7          4.71          3.40         0.51 o
   5  -6   7          9.55          7.74         0.68 o
   6  -6   7         19.36         17.77         1.03 o
   7  -6   7         63.36         61.43         4.11 o
   8  -6   7          5.68          6.09         1.81 o
   9  -6   7          1.23          1.57         0.68 o
  -9  -5   7          0.02          0.62         0.54 o
  -8  -5   7         15.28         19.29         1.70 o
  -7  -5   7         21.53         18.98         1.22 o
  -6  -5   7         19.53         15.55         0.74 o
  -5  -5   7        491.44        451.79         7.37 o
  -4  -5   7        166.85        162.67         3.06 o
  -3  -5   7        126.26        125.80         2.48 o
  -2  -5   7          3.95          6.22         0.91 o
  -1  -5   7         85.37         88.44         1.19 o
   0  -5   7         17.23         20.85         0.60 o
   1  -5   7          9.81         10.69         0.32 o
   2  -5   7        197.39        233.52         2.87 o
   3  -5   7          4.31          4.35         0.51 o
   4  -5   7          2.35          2.91         0.60 o
   5  -5   7          0.19          0.12         0.60 o
   6  -5   7          7.56          7.15         0.68 o
   7  -5   7        127.53        127.57         5.68 o
   8  -5   7         46.48         50.65         2.66 o
   9  -5   7          1.87          1.81         0.68 o
  10  -5   7          3.50          4.84         0.85 o
  -9  -4   7         12.43         17.83         1.45 o
  -8  -4   7          5.41          6.93         0.97 o
  -7  -4   7        206.43        186.16         3.58 o
  -6  -4   7         31.44         29.77         1.45 o
  -5  -4   7          4.20          6.11         0.45 o
  -4  -4   7         24.39         23.66         0.74 o
  -3  -4   7         49.56         49.31         1.93 o
  -2  -4   7        151.40        144.75         1.43 o
  -1  -4   7          2.27          1.23         0.20 o
   0  -4   7         84.70         89.38         0.94 o
   1  -4   7        125.23        123.59         1.28 o
   2  -4   7          0.65          1.32         0.22 o
   3  -4   7        174.18        171.34         1.92 o
   4  -4   7        273.37        263.72         6.30 o
   5  -4   7         12.13         12.70         0.68 o
   6  -4   7         40.32         41.59         1.37 o
   7  -4   7          6.41          6.29         0.68 o
   8  -4   7         11.51         10.19         0.93 o
   9  -4   7          0.25          0.36         0.51 o
  10  -4   7          1.47          2.42         0.68 o
 -10  -3   7          5.07          5.32         0.97 o
  -9  -3   7          1.42          0.76         0.58 o
  -8  -3   7         83.87         77.60         2.66 o
  -7  -3   7         25.49         19.71         1.10 o
  -6  -3   7          6.92          5.50         0.58 o
  -5  -3   7         36.56         32.83         1.10 o
  -4  -3   7         28.01         26.10         1.45 o
  -3  -3   7         67.74         56.57         1.51 o
  -2  -3   7         19.25         24.82         1.22 o
  -1  -3   7          6.27          3.91         0.28 o
   0  -3   7         20.36         26.71         0.74 o
   1  -3   7        249.40        265.89         2.72 o
   2  -3   7        344.28        374.79         4.12 o
   3  -3   7        750.09        754.45         7.28 o
   4  -3   7        496.38        486.73         7.55 o
   5  -3   7          2.53          3.14         0.72 o
   6  -3   7        601.36        574.80         9.01 o
   7  -3   7        583.51        576.79         9.18 o
   8  -3   7        228.30        219.22         6.05 o
   9  -3   7         78.26         77.35         3.14 o
  10  -3   7          9.59          9.91         1.45 o
 -10  -2   7          4.89          4.11         0.97 o
  -9  -2   7          8.31          7.55         0.75 o
  -8  -2   7          5.98          2.90         0.97 o
  -7  -2   7         27.25         30.59         1.27 o
  -6  -2   7         22.59         24.67         1.03 o
  -5  -2   7         17.71         21.02         1.21 o
  -4  -2   7         91.39         95.81         1.84 o
  -3  -2   7        130.02        135.43         1.71 o
  -2  -2   7         43.12         38.21         0.59 o
  -1  -2   7        191.76        206.69         2.46 o
   0  -2   7         10.78          9.89         0.38 o
   1  -2   7         22.26         20.75         0.42 o
   2  -2   7         39.58         35.98         0.58 o
   3  -2   7          0.02          0.62         0.15 o
   4  -2   7          5.26          5.85         0.42 o
   5  -2   7          5.90          6.22         0.60 o
   6  -2   7          9.72         11.84         0.97 o
   7  -2   7          3.36          4.16         0.68 o
   8  -2   7         21.41         19.27         1.10 o
   9  -2   7          0.01          0.48         0.72 o
  10  -2   7          2.67          1.45         0.97 o
 -10  -1   7         38.77         43.50         2.17 o
  -9  -1   7         21.12         22.23         1.69 o
  -8  -1   7          0.97          0.48         0.72 o
  -7  -1   7         10.02          9.09         0.75 o
  -6  -1   7         20.41         22.24         0.93 o
  -5  -1   7         15.12         14.51         0.75 o
  -4  -1   7         44.59         47.88         0.71 o
  -3  -1   7         28.27         45.85         0.70 o
  -2  -1   7       1407.97       1508.85        13.44 o
  -1  -1   7        816.07        835.19         7.70 o
   0  -1   7         52.49         64.81         0.81 o
   1  -1   7        401.23        436.32         3.82 o
   2  -1   7        111.06        111.37         1.13 o
   3  -1   7        434.87        459.02         4.85 o
   4  -1   7        263.28        285.87         3.21 o
   5  -1   7          6.17          7.83         0.36 o
   6  -1   7          0.32          0.97         0.34 o
   7  -1   7        408.34        388.87         6.42 o
   8  -1   7         50.74         49.99         2.05 o
   9  -1   7        101.59         93.56         3.38 o
  10  -1   7          2.20          8.70         1.45 o
  11  -1   7          0.55          2.42         1.21 o
 -10   0   7          0.94          0.97         0.97 o
  -9   0   7          0.00         -0.72         0.72 o
  -8   0   7          7.76         12.32         1.21 o
  -7   0   7        279.43        250.94         4.53 o
  -6   0   7          0.60         -0.48         0.48 o
  -5   0   7         42.13         45.11         0.71 o
  -4   0   7        138.41        138.66         1.50 o
  -3   0   7         92.36         82.19         0.82 o
  -2   0   7        309.14        322.51         2.56 o
  -1   0   7        475.76        446.50         3.92 o
   0   0   7        473.28        446.07         3.19 o
   1   0   7          4.78          3.06         0.14 o
   2   0   7         56.44         59.39         0.66 o
   3   0   7        135.62        142.77         1.41 o
   4   0   7         38.41         38.96         0.61 o
   5   0   7          0.50          0.60         0.24 o
   6   0   7          2.29          1.48         0.32 o
   7   0   7          7.23          6.04         0.97 o
   8   0   7         47.18         46.40         2.18 o
   9   0   7          7.10          6.52         1.21 o
  10   0   7          6.20          5.32         1.21 o
  11   0   7          1.30          0.72         0.97 o
 -10   1   7         24.01         26.58         1.93 o
  -9   1   7         10.76          9.91         1.21 o
  -8   1   7         73.71         77.35         2.90 o
  -7   1   7          1.02         -0.24         0.72 o
  -6   1   7         52.23         59.13         1.54 o
  -5   1   7          0.26          0.06         0.24 o
  -4   1   7        148.99        151.02         1.60 o
  -3   1   7        664.40        797.38         6.06 o
  -2   1   7        170.62        172.92         1.32 o
  -1   1   7         74.56         88.04         0.77 o
   0   1   7        378.49        386.89         2.95 o
   1   1   7        950.85        995.43         7.90 o
   2   1   7        514.87        662.57         5.74 o
   3   1   7       2134.00       2118.27        18.20 o
   4   1   7       3507.12       3496.35        31.63 o
   5   1   7       1336.60       1367.00        11.58 o
   6   1   7        286.74        292.80         3.41 o
   7   1   7        558.21        579.81         9.00 o
   8   1   7         31.76         31.16         2.05 o
   9   1   7          9.54          9.67         1.21 o
  10   1   7         26.58         21.51         1.93 o
  11   1   7          3.05          4.35         1.21 o
 -10   2   7          0.47          0.24         0.72 o
  -9   2   7          0.17          0.48         0.72 o
  -8   2   7         19.59         17.40         1.45 o
  -7   2   7          2.30          5.26         0.97 o
  -6   2   7         84.39         75.67         1.88 o
  -5   2   7          0.83          0.56         0.28 o
  -4   2   7        219.66        205.10         2.07 o
  -3   2   7        361.74        331.07         2.49 o
  -2   2   7          0.40          0.81         0.11 o
  -1   2   7        399.86        385.90         2.65 o
   0   2   7         34.00         29.48         0.41 o
   1   2   7          5.02          5.15         0.16 o
   2   2   7         49.50         47.27         0.49 o
   3   2   7          0.09          0.55         0.11 o
   4   2   7         63.45         60.64         0.73 o
   5   2   7         78.90         77.79         0.92 o
   6   2   7          0.31         -0.24         0.24 o
   7   2   7          1.88          0.97         0.51 o
   8   2   7          0.70         -0.12         0.51 o
   9   2   7          4.37          6.28         1.21 o
  10   2   7          6.59          7.49         1.21 o
  11   2   7          0.68          2.17         0.97 o
  -9   3   7          6.41          6.04         1.21 o
  -8   3   7        203.75        211.92         5.81 o
  -7   3   7          0.16          2.36         2.78 o
  -6   3   7        857.01        937.49        17.62 o
  -5   3   7        620.73        658.94         6.42 o
  -4   3   7          4.01          4.68         0.25 o
  -3   3   7         34.30         27.52         0.66 o
  -2   3   7         92.98        128.72         1.20 o
  -1   3   7         26.36         27.95         0.36 o
   0   3   7          5.31          6.33         0.26 o
   1   3   7        330.48        332.86         4.33 o
   2   3   7         44.29         44.14         0.72 o
   3   3   7         51.37         54.03         0.55 o
   4   3   7        279.68        311.64         2.79 o
   5   3   7         71.72         64.67         0.86 o
   6   3   7          0.30         -0.24         0.24 o
   7   3   7         49.84         63.56         7.61 o
   8   3   7          0.14         -0.51         0.51 o
   9   3   7          9.96         10.15         1.21 o
  10   3   7         98.26         95.25         3.63 o
  11   3   7          8.05          7.01         1.45 o
  -9   4   7         38.86         41.57         2.17 o
  -8   4   7          5.11          5.32         0.97 o
  -7   4   7          0.42          0.60         0.51 o
  -6   4   7        180.32        177.06         2.79 o
  -5   4   7        438.49        445.79         4.50 o
  -4   4   7          2.23          1.48         0.18 o
  -3   4   7          9.45         11.00         0.33 o
  -2   4   7         59.79         60.04         0.77 o
  -1   4   7         49.97         59.07         0.78 o
   0   4   7          0.38          0.48         0.34 o
   1   4   7          6.33          5.44         0.51 o
   2   4   7          0.18          0.34         0.16 o
   3   4   7         98.09         97.82         1.05 o
   4   4   7         25.24         26.80         0.43 o
   5   4   7         38.78         33.72         0.58 o
   6   4   7         12.02         11.80         0.51 o
   7   4   7         31.70         27.06         1.10 o
   8   4   7         23.13         20.90         1.03 o
   9   4   7          0.70          0.72         0.51 o
  10   4   7          5.22          5.56         1.21 o
  -9   5   7          9.11          9.42         1.21 o
  -8   5   7         14.42         16.43         1.45 o
  -7   5   7         41.29         46.19         1.45 o
  -6   5   7        113.02        113.28         2.39 o
  -5   5   7        329.04        351.16         3.67 o
  -4   5   7         48.55         43.62         0.63 o
  -3   5   7         27.64         36.62         0.55 o
  -2   5   7        511.38        498.85         4.15 o
  -1   5   7        640.56        752.37         7.96 o
   0   5   7        596.68        625.24        14.09 o
   1   5   7         45.68         55.11         1.45 o
   2   5   7         36.02         42.78         1.93 o
   3   5   7        229.28        226.78         2.25 o
   4   5   7         57.61         65.48         0.90 o
   5   5   7        365.05        361.77         3.53 o
   6   5   7        209.05        188.60         2.75 o
   7   5   7         28.87         25.90         0.84 o
   8   5   7         79.43         77.85         2.05 o
   9   5   7         29.81         31.90         1.37 o
  10   5   7         26.61         30.45         2.17 o
  -9   6   7         40.23         48.57         2.42 o
  -8   6   7          0.22          1.45         0.72 o
  -7   6   7          1.41          1.21         0.51 o
  -6   6   7         24.16         19.94         1.03 o
  -5   6   7         11.41         11.61         0.77 o
  -4   6   7         60.56         50.84         0.82 o
  -3   6   7         10.05         10.70         0.34 o
  -2   6   7         14.37         16.56         0.33 o
  -1   6   7          8.24          7.50         0.29 o
   0   6   7        282.36        261.36         6.54 o
   1   6   7         58.22         49.31         1.93 o
   2   6   7         80.06         80.21         1.96 o
   3   6   7        113.15        109.73         1.40 o
   4   6   7         58.09         53.12         0.78 o
   5   6   7         56.06         54.81         0.79 o
   6   6   7        150.59        146.26         2.23 o
   7   6   7         56.98         55.29         1.26 o
   8   6   7          0.70          1.21         0.51 o
   9   6   7          0.50          0.24         0.72 o
  10   6   7         30.19         29.00         2.17 o
  -8   7   7         12.24         18.85         1.69 o
  -7   7   7         15.22         12.42         0.93 o
  -6   7   7         69.56         65.91         1.50 o
  -5   7   7         84.87         84.11         1.50 o
  -4   7   7         76.93         86.24         1.18 o
  -3   7   7         15.83         12.09         0.33 o
  -2   7   7         16.90         19.94         0.44 o
  -1   7   7        176.61        171.50         1.91 o
   0   7   7        133.04        131.58         4.11 o
   1   7   7        320.82        308.15         7.75 o
   2   7   7         99.01         92.61         3.14 o
   3   7   7         89.41         85.30         1.45 o
   4   7   7         23.79         22.36         0.48 o
   5   7   7        562.23        591.88         5.41 o
   6   7   7        214.70        213.64         3.02 o
   7   7   7          5.18          5.24         0.56 o
   8   7   7         13.75         14.51         1.03 o
   9   7   7         16.03         17.64         1.69 o
  10   7   7         14.05         18.36         1.93 o
  -8   8   7         10.28         10.39         1.21 o
  -7   8   7          0.93         -0.24         0.72 o
  -6   8   7         12.70         11.10         0.74 o
  -5   8   7        133.44        125.66         1.89 o
  -4   8   7          0.61          0.52         0.25 o
  -3   8   7         60.71         47.85         0.69 o
  -2   8   7         39.34         40.99         0.58 o
  -1   8   7          0.22          0.60         0.16 o
   0   8   7         87.56         79.15         2.13 o
   1   8   7         43.30         47.37         2.18 o
   2   8   7        122.03        117.65         1.62 o
   3   8   7         84.24         76.23         1.21 o
   4   8   7        159.51        155.47         1.64 o
   5   8   7         60.44         59.90         1.02 o
   6   8   7          2.51          2.27         0.36 o
   7   8   7         38.35         35.24         1.06 o
   8   8   7         16.39         17.52         1.03 o
   9   8   7          1.41          2.90         0.97 o
  -7   9   7         12.61         16.43         1.45 o
  -6   9   7         11.92         10.28         0.75 o
  -5   9   7         43.91         40.54         0.94 o
  -4   9   7        111.73        101.74         1.38 o
  -3   9   7         34.93         34.09         0.69 o
  -2   9   7         22.07         21.32         0.43 o
  -1   9   7          4.94          3.04         0.23 o
   0   9   7        267.74        279.62         3.66 o
   1   9   7        132.42        135.41         1.92 o
   2   9   7       1077.84       1091.94        13.12 o
   3   9   7        259.30        270.25         3.74 o
   4   9   7         98.41         91.38         1.26 o
   5   9   7         73.96         80.73         1.26 o
   6   9   7          9.22          8.74         0.48 o
   7   9   7          1.18          1.13         0.42 o
   8   9   7          0.02         -0.48         0.51 o
   9   9   7         21.17         22.60         1.69 o
  -6  10   7          9.09         10.17         0.85 o
  -5  10   7          9.46         14.02         0.85 o
  -4  10   7          0.86          0.02         0.23 o
  -3  10   7          0.45          1.17         0.23 o
  -2  10   7        133.27        122.50         1.50 o
  -1  10   7          8.52          9.90         0.51 o
   0  10   7          6.26          4.91         0.41 o
   1  10   7        823.28        827.36         8.61 o
   2  10   7          4.56          3.43         0.35 o
   3  10   7         39.47         41.34         0.77 o
   4  10   7          3.97          4.12         0.33 o
   5  10   7          6.25          5.66         0.38 o
   6  10   7          1.33          1.27         0.36 o
   7  10   7          0.14          0.12         0.60 o
   8  10   7          0.03          0.12         0.51 o
  -5  11   7          0.22          0.36         0.51 o
  -4  11   7          0.94          3.30         0.36 o
  -3  11   7          7.34          6.05         0.42 o
  -2  11   7         21.48         20.18         0.59 o
  -1  11   7         11.76         12.92         0.54 o
   0  11   7        116.22        112.82         1.34 o
   1  11   7        355.63        370.44         3.62 o
   2  11   7         64.67         71.41         0.95 o
   3  11   7         22.57         25.20         0.66 o
   4  11   7         17.25         17.77         0.67 o
   5  11   7         13.33         15.84         0.74 o
   6  11   7          0.03          0.24         0.42 o
   7  11   7          9.99          9.80         0.70 o
  -4  12   7         41.49         48.25         1.81 o
  -3  12   7          2.24          3.52         0.42 o
  -2  12   7          4.68          4.36         0.42 o
  -1  12   7          0.20         -0.12         0.24 o
   0  12   7          5.31          4.47         0.28 o
   1  12   7          0.73          0.12         0.24 o
   2  12   7         94.07         96.01         1.31 o
   3  12   7          9.67          6.97         0.75 o
   4  12   7         38.66         41.46         1.44 o
   5  12   7          9.45         10.29         0.64 o
   6  12   7         11.86         13.09         0.78 o
  -3  13   7          3.08          2.36         0.42 o
  -2  13   7          0.59          0.24         0.40 o
  -1  13   7          5.41          4.19         0.42 o
   0  13   7          0.22          0.24         0.28 o
   1  13   7         24.57         25.81         0.66 o
   2  13   7          1.35          2.24         0.32 o
   3  13   7         17.23         15.75         0.93 o
   4  13   7          9.76          6.85         1.33 o
   5  13   7          0.39          0.56         0.42 o
   0  14   7          2.03          0.97         0.72 o
   1  14   7          3.46          1.21         0.57 o
  -3 -12   8         28.83         30.93         2.17 o
  -2 -12   8         12.90         19.81         1.93 o
  -1 -12   8          5.21          6.52         1.21 o
   0 -12   8         17.88         19.33         1.93 o
   1 -12   8          2.12          1.21         0.97 o
   2 -12   8          6.80          6.28         1.21 o
   3 -12   8          0.08         -0.72         0.97 o
  -5 -11   8          5.73          6.04         1.21 o
  -4 -11   8          1.75          0.97         0.97 o
  -3 -11   8         57.28         62.73         3.63 o
  -2 -11   8          0.24          0.72         0.58 o
  -1 -11   8          0.64          0.00         0.72 o
   0 -11   8         24.43         21.99         1.93 o
   1 -11   8          3.37          4.35         0.97 o
   2 -11   8         22.14         21.81         1.16 o
   3 -11   8          4.70          3.22         0.75 o
   4 -11   8          0.26          0.72         0.58 o
   5 -11   8          3.79          3.14         1.21 o
  -6 -10   8          0.93          0.00         0.68 o
  -5 -10   8          1.96          1.35         0.58 o
  -4 -10   8         20.64         26.20         1.16 o
  -3 -10   8          7.73          7.01         1.21 o
  -2 -10   8          4.27          4.11         0.97 o
  -1 -10   8          1.19          1.33         0.51 o
   0 -10   8         13.51         18.89         1.10 o
   1 -10   8          9.51          9.19         1.09 o
   2 -10   8          7.68         11.29         1.81 o
   3 -10   8          0.79          0.85         0.85 o
   4 -10   8          6.94          8.58         0.85 o
   5 -10   8         36.50         35.07         1.44 o
   6 -10   8          7.88          8.11         0.85 o
  -7  -9   8          4.64          3.66         1.69 o
  -6  -9   8         19.73         20.45         1.27 o
  -5  -9   8          8.92          6.41         0.85 o
  -4  -9   8          6.79          9.38         0.85 o
  -3  -9   8        164.54        165.22         6.17 o
  -2  -9   8          8.02         10.20         0.75 o
  -1  -9   8         13.76         10.30         0.75 o
   0  -9   8          5.63          6.13         0.59 o
   1  -9   8          2.76          2.71         0.45 o
   2  -9   8          6.35          7.75         0.59 o
   3  -9   8          0.04         -0.36         0.51 o
   4  -9   8         17.33         18.41         1.10 o
   5  -9   8          0.75          0.55         0.58 o
   6  -9   8        104.73        109.47         2.65 o
   7  -9   8         45.09         49.79         1.88 o
  -7  -8   8          8.00          4.71         0.85 o
  -6  -8   8        129.78        128.45         2.89 o
  -5  -8   8         11.42         11.60         0.93 o
  -4  -8   8         80.54         79.89         2.03 o
  -3  -8   8         80.99         76.28         2.03 o
  -2  -8   8        453.01        475.74        18.78 o
  -1  -8   8         37.83         37.23         1.71 o
   0  -8   8         48.07         44.88         1.24 o
   1  -8   8         10.65          7.65         0.64 o
   2  -8   8          1.94          0.89         0.42 o
   3  -8   8          4.99          5.01         0.56 o
   4  -8   8          0.01          0.24         0.42 o
   5  -8   8          3.52          3.75         0.68 o
   6  -8   8          0.03         -0.24         0.72 o
   7  -8   8         16.62         18.01         1.20 o
   8  -8   8          0.25          0.97         0.68 o
  -8  -7   8         34.83         31.34         2.17 o
  -7  -7   8         19.59         19.94         1.20 o
  -6  -7   8          2.26          0.97         0.68 o
  -5  -7   8          6.55          5.33         0.68 o
  -4  -7   8        107.32        103.76         4.59 o
  -3  -7   8         83.58         84.68         2.13 o
  -2  -7   8        469.14        457.70         7.37 o
  -1  -7   8         19.18         21.66         1.29 o
   0  -7   8         58.82         57.81         1.31 o
   1  -7   8        175.28        170.92         2.73 o
   2  -7   8          0.42         -0.03         0.39 o
   3  -7   8          1.04          0.72         0.42 o
   4  -7   8          3.72          4.24         0.56 o
   5  -7   8          1.94          2.30         0.51 o
   6  -7   8          0.01          0.36         0.51 o
   7  -7   8          0.16          0.48         0.72 o
   8  -7   8          4.35          5.36         0.85 o
  -8  -6   8          1.33          2.83         0.68 o
  -7  -6   8          0.05          0.24         0.51 o
  -6  -6   8          6.51          5.80         0.68 o
  -5  -6   8        138.11        129.40         2.72 o
  -4  -6   8         93.09         93.65         2.13 o
  -3  -6   8        919.65        936.88        14.19 o
  -2  -6   8        312.44        294.94         4.25 o
  -1  -6   8        168.28        177.83         2.51 o
   0  -6   8         50.87         47.42         0.88 o
   1  -6   8         49.76         52.88         1.24 o
   2  -6   8          0.38          0.51         0.31 o
   3  -6   8        170.83        181.18         2.82 o
   4  -6   8         36.76         34.91         1.93 o
   5  -6   8        255.01        250.02         4.45 o
   6  -6   8        115.12        114.86         2.56 o
   7  -6   8          5.52          4.35         0.68 o
   8  -6   8         11.46         13.68         1.03 o
   9  -6   8         13.10         17.56         1.20 o
  -9  -5   8         16.24         17.16         2.56 o
  -8  -5   8          0.66          2.49         0.45 o
  -7  -5   8          8.20          8.43         0.59 o
  -6  -5   8         62.35         63.42         1.44 o
  -5  -5   8        189.53        178.25         3.41 o
  -4  -5   8          6.21          3.78         0.51 o
  -3  -5   8         42.35         41.92         1.27 o
  -2  -5   8         24.92         30.64         0.75 o
  -1  -5   8         22.28         18.06         0.77 o
   0  -5   8         11.54          9.04         0.39 o
   1  -5   8          0.31          0.60         0.36 o
   2  -5   8          7.59          7.85         0.66 o
   3  -5   8          0.28          0.36         0.34 o
   4  -5   8         66.68         74.65         1.79 o
   5  -5   8         18.37         19.59         1.03 o
   6  -5   8          5.28          5.09         0.68 o
   7  -5   8          3.19          2.54         0.68 o
   8  -5   8         12.88         11.60         1.45 o
   9  -5   8          6.49          6.34         1.57 o
  -9  -4   8          1.06          0.62         0.58 o
  -8  -4   8          6.84         11.07         0.93 o
  -7  -4   8        257.93        244.42         6.05 o
  -6  -4   8         76.90         66.71         1.44 o
  -5  -4   8         51.39         44.83         1.02 o
  -4  -4   8          0.20          0.89         0.30 o
  -3  -4   8         45.43         40.39         1.34 o
  -2  -4   8        124.60        125.59         1.98 o
  -1  -4   8        107.51        107.26         1.62 o
   0  -4   8          6.49          5.78         0.33 o
   1  -4   8          1.44          0.64         0.17 o
   2  -4   8        189.93        177.75         2.02 o
   3  -4   8        114.15        103.23         1.72 o
   4  -4   8        323.85        322.17         7.51 o
   5  -4   8         10.27          9.56         0.68 o
   6  -4   8        277.83        278.43         5.69 o
   7  -4   8          9.67         10.79         0.85 o
   8  -4   8          1.30          0.72         0.72 o
   9  -4   8          1.47          2.05         0.68 o
  10  -4   8          0.00         -0.24         0.97 o
  -9  -3   8          6.27          3.87         0.97 o
  -8  -3   8          1.37          2.17         0.72 o
  -7  -3   8          3.03          1.45         0.72 o
  -6  -3   8         21.99         17.30         0.93 o
  -5  -3   8          2.27          0.97         0.48 o
  -4  -3   8         30.83         36.01         1.69 o
  -3  -3   8          0.61          1.21         0.72 o
  -2  -3   8         47.37         46.02         0.94 o
  -1  -3   8        106.11        108.33         1.57 o
   0  -3   8          9.52          9.79         0.40 o
   1  -3   8        165.70        171.58         1.71 o
   2  -3   8        227.66        236.51         2.50 o
   3  -3   8          0.26          0.07         0.15 o
   4  -3   8         19.50         18.75         0.85 o
   5  -3   8          0.20          0.48         0.48 o
   6  -3   8         24.01         25.20         1.10 o
   7  -3   8         52.29         53.80         3.75 o
   8  -3   8         11.26          9.67         1.21 o
   9  -3   8          0.03          0.24         0.72 o
  10  -3   8          4.87          3.87         1.21 o
  -9  -2   8          9.91          9.91         1.21 o
  -8  -2   8          5.45          3.87         0.97 o
  -7  -2   8        145.73        125.77         2.74 o
  -6  -2   8        147.16        119.96         2.54 o
  -5  -2   8          9.39          9.00         0.72 o
  -4  -2   8        136.80        156.53         2.82 o
  -3  -2   8        115.13        125.94         5.64 o
  -2  -2   8        313.81        281.17         2.67 o
  -1  -2   8        199.09        230.95         3.19 o
   0  -2   8        737.57        835.77         7.84 o
   1  -2   8       1442.34       1571.84        12.43 o
   2  -2   8          0.04          0.85         0.18 o
   3  -2   8         66.96         84.09         0.98 o
   4  -2   8        225.97        246.56         6.60 o
   5  -2   8        200.76        200.04         3.42 o
   6  -2   8        632.32        642.62         9.87 o
   7  -2   8         10.88          9.56         1.45 o
   8  -2   8          0.45          0.24         0.51 o
   9  -2   8         14.38         14.26         1.45 o
  10  -2   8          1.11          0.72         0.97 o
  -9  -1   8         17.67         19.09         1.69 o
  -8  -1   8          8.07          7.73         0.97 o
  -7  -1   8         11.75         11.92         0.97 o
  -6  -1   8         37.68         29.83         1.21 o
  -5  -1   8          8.52          7.98         0.68 o
  -4  -1   8         13.72         17.35         0.52 o
  -3  -1   8        200.90        195.33         2.03 o
  -2  -1   8        521.76        508.73         4.51 o
  -1  -1   8         18.03         19.81         0.40 o
   0  -1   8        290.46        274.62         2.39 o
   1  -1   8        173.45        170.14         1.65 o
   2  -1   8          0.65          0.22         0.11 o
   3  -1   8         69.33         64.44         0.98 o
   4  -1   8        114.96        111.73         1.72 o
   5  -1   8          0.04          0.48         0.28 o
   6  -1   8          0.70          0.55         0.35 o
   7  -1   8          1.63          0.97         0.40 o
   8  -1   8         27.96         24.65         1.69 o
   9  -1   8          0.50          1.45         0.97 o
  10  -1   8          1.46          1.93         0.97 o
  -9   0   8          8.51          7.49         1.21 o
  -8   0   8         38.48         39.63         1.93 o
  -7   0   8         66.32         74.69         2.66 o
  -6   0   8         16.75         16.46         1.55 o
  -5   0   8        351.73        329.23         4.40 o
  -4   0   8         27.80         26.98         0.95 o
  -3   0   8        234.11        241.01         2.05 o
  -2   0   8         23.66         28.25         0.42 o
  -1   0   8         96.90         97.67         1.00 o
   0   0   8        792.40        814.21         6.07 o
   1   0   8         75.24         85.23         1.08 o
   2   0   8        429.79        440.86         3.86 o
   3   0   8         55.71         57.78         0.87 o
   4   0   8        539.31        564.27         4.96 o
   5   0   8        817.58        801.07         8.61 o
   6   0   8         66.38         67.15         2.78 o
   7   0   8          5.77          5.09         0.68 o
   8   0   8         52.11         59.22         2.42 o
   9   0   8         14.99         14.50         1.45 o
  10   0   8          3.72          4.59         0.97 o
  -9   1   8          2.54          3.87         0.97 o
  -8   1   8          7.05          5.32         0.97 o
  -7   1   8          0.00          0.00         0.72 o
  -6   1   8        573.17        586.18         7.33 o
  -5   1   8          8.03          4.38         0.98 o
  -4   1   8         47.83         55.00         0.80 o
  -3   1   8        306.97        302.78         2.34 o
  -2   1   8         20.44         17.06         0.25 o
  -1   1   8         13.25         13.39         0.30 o
   0   1   8        249.68        244.91         2.23 o
   1   1   8         21.59         22.77         0.32 o
   2   1   8          0.27          0.15         0.14 o
   3   1   8         19.08         17.30         0.36 o
   4   1   8          1.31          1.52         0.20 o
   5   1   8         26.32         27.81         0.57 o
   6   1   8         26.95         25.36         0.75 o
   7   1   8         11.93          9.80         0.75 o
   8   1   8          5.34          4.60         0.68 o
   9   1   8          7.50          7.01         1.21 o
  10   1   8          0.13          1.21         0.72 o
  -9   2   8          1.60          0.72         0.72 o
  -8   2   8          2.38          0.72         0.72 o
  -7   2   8          0.59          0.85         0.51 o
  -6   2   8       1078.45       1146.69        16.95 o
  -5   2   8       1729.39       1802.67        26.04 o
  -4   2   8        147.42        142.13         1.57 o
  -3   2   8          0.07         -0.07         0.12 o
  -2   2   8          0.19         -0.05         0.12 o
  -1   2   8         61.05         72.51         0.75 o
   0   2   8        198.25        192.30         1.47 o
   1   2   8         75.63         85.89         0.68 o
   2   2   8         70.84         88.80         0.83 o
   3   2   8        899.01        886.00         7.51 o
   4   2   8         35.68         32.29         0.52 o
   5   2   8        133.05        129.34         1.55 o
   6   2   8          3.56          2.09         0.32 o
   7   2   8        291.03        279.67         4.71 o
   8   2   8         99.42        101.71         2.30 o
   9   2   8         32.51         30.21         1.93 o
  10   2   8         45.07         44.71         2.42 o
  -9   3   8          8.61         10.39         1.45 o
  -8   3   8          1.85          2.90         0.97 o
  -7   3   8          4.61          4.06         0.97 o
  -6   3   8         86.10         78.09         1.88 o
  -5   3   8          0.48         -0.57         0.57 o
  -4   3   8          7.40          4.29         0.38 o
  -3   3   8        185.79        185.85         1.74 o
  -2   3   8          8.11          8.81         0.25 o
  -1   3   8          1.85          2.09         0.12 o
   0   3   8          0.90          1.17         0.10 o
   1   3   8         77.70         76.95         1.52 o
   2   3   8          5.79          6.56         0.23 o
   3   3   8          0.05          0.02         0.11 o
   4   3   8          1.39          1.05         0.14 o
   5   3   8         89.59         90.03         1.01 o
   6   3   8         16.13         15.85         0.60 o
   7   3   8          3.14          1.57         0.51 o
   8   3   8          3.06          1.45         0.51 o
   9   3   8          6.15          5.51         0.75 o
  10   3   8          0.00          0.48         0.72 o
  -9   4   8          0.19          0.72         0.97 o
  -8   4   8         10.28          4.11         0.97 o
  -7   4   8          3.81          3.93         1.21 o
  -6   4   8         44.81         47.86         1.37 o
  -5   4   8        160.86        168.16         2.23 o
  -4   4   8        734.35        760.36         6.71 o
  -3   4   8          3.03          3.25         0.21 o
  -2   4   8        167.03        197.92         1.89 o
  -1   4   8         20.61         27.28         0.41 o
   0   4   8       1595.82       1578.50        15.22 o
   1   4   8       1135.03       1131.93        23.32 o
   2   4   8         62.29         62.06         0.94 o
   3   4   8          9.73          6.95         0.23 o
   4   4   8        182.16        159.85         1.55 o
   5   4   8         16.37         17.43         0.41 o
   6   4   8         63.93         60.02         1.20 o
   7   4   8         45.50         43.05         1.12 o
   8   4   8         16.30         10.00         0.97 o
   9   4   8          2.94          1.93         0.85 o
  10   4   8          1.11          1.21         0.97 o
  -9   5   8         28.24         35.52         2.17 o
  -8   5   8          1.65          2.17         0.97 o
  -7   5   8          0.51          1.09         0.51 o
  -6   5   8         21.34         19.42         2.17 o
  -5   5   8        109.48        104.82         1.59 o
  -4   5   8         67.54         62.65         0.94 o
  -3   5   8         81.71         83.79         0.97 o
  -2   5   8         28.16         21.01         0.43 o
  -1   5   8          0.52          0.91         0.33 o
   0   5   8        191.10        189.48         4.24 o
   1   5   8        313.56        296.34         6.30 o
   2   5   8          0.34          0.39         0.40 o
   3   5   8          3.26          2.27         0.20 o
   4   5   8         11.92         11.24         0.35 o
   5   5   8          3.66          4.42         0.23 o
   6   5   8          0.22          0.40         0.28 o
   7   5   8         16.22         16.17         0.74 o
   8   5   8          0.35          0.36         0.51 o
   9   5   8          0.15         -0.72         0.72 o
  10   5   8          0.92          0.24         0.72 o
  -8   6   8         23.80         28.76         1.93 o
  -7   6   8         21.09         27.07         1.20 o
  -6   6   8         10.97         10.39         0.85 o
  -5   6   8        219.92        199.43         2.58 o
  -4   6   8         12.37         13.32         0.48 o
  -3   6   8          0.90          2.57         0.21 o
  -2   6   8         30.93         47.32         0.63 o
  -1   6   8         27.59         24.37         0.49 o
   0   6   8         84.28         86.25         1.96 o
   1   6   8        199.42        185.63         5.08 o
   2   6   8       1174.14       1133.25        19.03 o
   3   6   8        313.27        284.16         3.11 o
   4   6   8         45.34         40.27         0.55 o
   5   6   8         11.91         16.30         0.43 o
   6   6   8         77.53         75.21         1.34 o
   7   6   8          8.38          9.20         0.56 o
   8   6   8         18.43         17.85         1.93 o
   9   6   8          2.16          3.14         0.97 o
  10   6   8          0.01          0.24         0.97 o
  -8   7   8         21.99         28.03         1.93 o
  -7   7   8          0.00          0.24         0.51 o
  -6   7   8         25.65         28.97         0.98 o
  -5   7   8        122.17         99.12         1.61 o
  -4   7   8         39.18         32.05         0.70 o
  -3   7   8          3.96          3.29         0.23 o
  -2   7   8          0.70          0.52         0.11 o
  -1   7   8         34.67         33.69         0.59 o
   0   7   8          9.12         10.65         0.68 o
   1   7   8         20.31         23.20         1.45 o
   2   7   8          5.66          7.04         0.68 o
   3   7   8         29.91         30.24         0.64 o
   4   7   8         11.78         11.48         0.42 o
   5   7   8         29.12         28.30         0.56 o
   6   7   8         25.82         23.91         0.69 o
   7   7   8          0.65          0.56         0.42 o
   8   7   8          2.81          3.62         0.68 o
   9   7   8          0.03          0.00         0.72 o
  -7   8   8         15.88         20.10         1.10 o
  -6   8   8         23.81         25.45         0.98 o
  -5   8   8          1.58          1.26         0.38 o
  -4   8   8          4.70          2.46         0.34 o
  -3   8   8        146.88        118.65         1.33 o
  -2   8   8          0.11          0.27         0.18 o
  -1   8   8          9.26         10.14         0.47 o
   0   8   8         80.50         80.52         2.54 o
   1   8   8         44.73         52.33         1.71 o
   2   8   8          4.68          4.71         0.68 o
   3   8   8         33.96         32.39         1.02 o
   4   8   8          4.33          2.88         0.24 o
   5   8   8         20.99         21.62         0.51 o
   6   8   8          0.52          0.53         0.26 o
   7   8   8          0.60          1.09         1.00 o
   8   8   8         41.92         45.61         1.57 o
   9   8   8          0.21          0.79         0.58 o
  -7   9   8          1.84          4.59         0.68 o
  -6   9   8          0.66          0.48         0.51 o
  -5   9   8         10.76          8.55         0.52 o
  -4   9   8         10.89         13.10         0.51 o
  -3   9   8        138.40        131.82         1.59 o
  -2   9   8         34.33         26.36         0.54 o
  -1   9   8         32.54         29.24         0.80 o
   0   9   8        185.43        177.67         2.46 o
   1   9   8         49.58         45.68         2.42 o
   2   9   8          5.12          5.02         0.38 o
   3   9   8        132.99        137.86         2.67 o
   4   9   8          0.31         -0.05         0.23 o
   5   9   8          2.89          3.87         0.32 o
   6   9   8         26.56         24.72         1.22 o
   7   9   8          3.42          3.07         0.38 o
   8   9   8          0.00          0.60         0.51 o
  -6  10   8          4.41          4.47         0.68 o
  -5  10   8          0.14          0.72         0.51 o
  -4  10   8          6.48          7.93         0.90 o
  -3  10   8          4.31          4.49         0.35 o
  -2  10   8         27.84         26.85         0.58 o
  -1  10   8         39.89         43.73         0.69 o
   0  10   8         87.51         76.69         1.38 o
   1  10   8         18.82         19.35         1.02 o
   2  10   8        188.92        197.33         3.75 o
   3  10   8         67.38         60.09         0.93 o
   4  10   8          4.71          4.10         0.31 o
   5  10   8         25.21         22.94         0.63 o
   6  10   8          0.15          0.16         0.42 o
   7  10   8          7.86          8.41         0.54 o
   8  10   8          0.73          1.33         0.85 o
  -5  11   8          0.01          0.24         0.51 o
  -4  11   8          1.00          0.35         0.35 o
  -3  11   8         10.73         14.01         0.64 o
  -2  11   8          0.00          0.12         0.24 o
  -1  11   8         21.87         19.63         0.49 o
   0  11   8          4.53          2.64         0.23 o
   1  11   8          8.82          9.81         0.74 o
   2  11   8         42.58         39.51         1.40 o
   3  11   8         95.87         94.00         1.46 o
   4  11   8        113.72        113.98         1.49 o
   5  11   8          8.43          9.11         0.59 o
   6  11   8          2.68          3.34         0.45 o
   7  11   8          0.17          0.24         0.51 o
  -4  12   8         17.12         21.67         0.84 o
  -3  12   8          0.55          1.21         0.42 o
  -2  12   8          3.42          2.00         0.35 o
  -1  12   8          2.74          4.30         0.29 o
   0  12   8         12.73         11.32         0.41 o
   1  12   8          8.16          6.52         0.59 o
   2  12   8         10.77         10.06         0.46 o
   3  12   8          0.82         -0.35         0.37 o
   4  12   8          2.52          1.95         0.37 o
   5  12   8          1.19          1.41         0.45 o
   6  12   8          0.04          0.00         0.51 o
  -2  13   8         20.07         24.27         0.84 o
  -1  13   8          3.50          5.04         0.56 o
   0  13   8          1.73          2.23         0.33 o
   1  13   8         13.28         13.67         0.51 o
   2  13   8          0.09          0.98         0.28 o
   3  13   8          0.00         -0.24         0.51 o
   4  13   8          1.27          1.69         0.85 o
  -1 -12   9         13.70         12.08         1.69 o
   0 -12   9          0.04          0.97         0.97 o
   1 -12   9         28.36         29.00         2.17 o
  -4 -11   9          1.16          1.28         0.58 o
  -3 -11   9          1.57          1.69         0.97 o
  -2 -11   9          2.17          3.93         0.75 o
  -1 -11   9          0.21          1.04         0.58 o
   0 -11   9          2.13          1.69         0.58 o
   1 -11   9         24.28         21.96         1.16 o
   2 -11   9          6.04          5.30         0.75 o
   3 -11   9         18.05         13.88         1.10 o
   4 -11   9         32.27         32.76         1.44 o
  -5 -10   9          3.51          5.04         0.85 o
  -4 -10   9         30.06         39.64         1.51 o
  -3 -10   9          2.21          3.61         0.68 o
  -2 -10   9          0.32          0.36         0.51 o
  -1 -10   9          1.66          1.35         0.72 o
   0 -10   9          3.57          3.14         0.58 o
   1 -10   9          0.01          0.48         0.51 o
   2 -10   9         10.26         10.73         0.93 o
   3 -10   9         16.98         18.50         1.10 o
   4 -10   9         12.08         11.07         0.93 o
   5 -10   9          1.53          1.21         0.68 o
  -6  -9   9         10.32          8.35         1.57 o
  -5  -9   9          2.82          1.21         0.68 o
  -4  -9   9         26.20         34.09         1.34 o
  -3  -9   9         13.40         22.23         1.16 o
  -2  -9   9         68.98         70.34         1.86 o
  -1  -9   9         17.56         15.85         0.93 o
   0  -9   9         19.14         20.20         1.10 o
   1  -9   9          1.54          0.72         0.51 o
   2  -9   9         38.16         37.24         1.34 o
   3  -9   9          2.81          7.95         0.75 o
   4  -9   9         80.22         81.52         2.13 o
   5  -9   9         27.06         26.49         1.27 o
   6  -9   9          2.64          3.47         0.75 o
  -7  -8   9          2.21         -0.36         1.09 o
  -6  -8   9         24.65         26.34         1.37 o
  -5  -8   9         21.01         17.36         1.10 o
  -4  -8   9          3.60          5.03         0.68 o
  -3  -8   9         78.68         74.12         1.96 o
  -2  -8   9        140.52        142.18         2.89 o
  -1  -8   9         63.59         63.39         2.05 o
   0  -8   9          6.67          7.28         0.85 o
   1  -8   9         26.49         24.21         1.10 o
   2  -8   9          4.57          5.44         0.68 o
   3  -8   9          1.27          0.97         0.51 o
   4  -8   9         15.13         13.90         1.03 o
   5  -8   9          3.87          4.15         1.57 o
   6  -8   9          1.38          1.21         0.58 o
   7  -8   9          2.60          4.47         0.85 o
  -7  -7   9          5.76          2.31         0.97 o
  -6  -7   9         39.65         36.37         1.69 o
  -5  -7   9          5.19          4.20         1.21 o
  -4  -7   9         13.33         16.66         1.33 o
  -3  -7   9        212.29        194.73         4.11 o
  -2  -7   9        249.35        235.64         4.27 o
  -1  -7   9        744.76        794.80        15.91 o
   0  -7   9         62.41         56.11         2.05 o
   1  -7   9         27.91         27.45         1.40 o
   2  -7   9         97.05         97.42         3.70 o
   3  -7   9          6.55          7.32         0.59 o
   4  -7   9          7.59          7.88         0.75 o
   5  -7   9         21.34         22.72         1.20 o
   6  -7   9         13.73         11.38         0.93 o
   7  -7   9         22.19         23.21         1.20 o
   8  -7   9         21.73         25.59         1.57 o
  -8  -6   9         57.39         66.36         2.03 o
  -7  -6   9          1.07          0.03         0.60 o
  -6  -6   9         17.81         18.76         1.10 o
  -5  -6   9          3.16          2.78         0.68 o
  -4  -6   9          0.84          0.12         0.51 o
  -3  -6   9          0.39          1.21         0.72 o
  -2  -6   9        478.94        485.74         7.71 o
  -1  -6   9          3.14          0.56         0.42 o
   0  -6   9          0.78          0.21         0.31 o
   1  -6   9         40.27         38.99         1.10 o
   2  -6   9        126.75        134.96         3.99 o
   3  -6   9        140.69        150.56         2.54 o
   4  -6   9         43.55         44.47         1.45 o
   5  -6   9         45.09         45.30         1.69 o
   6  -6   9         43.78         48.51         1.57 o
   7  -6   9          1.88          0.97         0.51 o
   8  -6   9          2.46          1.45         0.68 o
  -8  -5   9         10.07         13.45         0.81 o
  -7  -5   9          1.33          2.33         0.45 o
  -6  -5   9         35.78         26.10         1.69 o
  -5  -5   9          0.55          0.36         0.51 o
  -4  -5   9        123.09        130.02         2.65 o
  -3  -5   9         73.76         65.75         1.62 o
  -2  -5   9        496.67        505.97         8.85 o
  -1  -5   9         39.33         45.88         3.98 o
   0  -5   9        136.49        138.81         2.96 o
   1  -5   9          0.16         -0.48         0.48 o
   2  -5   9         38.39         41.37         1.43 o
   3  -5   9         52.80         45.86         1.19 o
   4  -5   9         44.91         43.51         1.37 o
   5  -5   9       1193.11       1239.04        26.31 o
   6  -5   9          0.84         -0.51         0.51 o
   7  -5   9         12.09         10.39         1.21 o
   8  -5   9          6.11          7.55         2.78 o
   9  -5   9          2.73          1.69         0.97 o
  -8  -4   9          0.02          0.48         0.45 o
  -7  -4   9          0.01          0.97         0.72 o
  -6  -4   9          0.22          0.24         0.72 o
  -5  -4   9         51.46         46.24         1.16 o
  -4  -4   9         46.50         48.20         1.69 o
  -3  -4   9          6.08          4.74         0.51 o
  -2  -4   9         41.91         49.35         1.51 o
  -1  -4   9         49.74         54.06         2.05 o
   0  -4   9         13.08         13.06         0.75 o
   1  -4   9         61.15         56.97         1.62 o
   2  -4   9          1.62          1.26         0.40 o
   3  -4   9         48.49         48.58         1.93 o
   4  -4   9         81.44         79.06         2.66 o
   5  -4   9         43.15         41.82         2.30 o
   6  -4   9         30.89         28.27         1.81 o
   7  -4   9          0.09          0.00         0.72 o
   8  -4   9          3.45          3.38         0.97 o
   9  -4   9          0.20          0.48         0.97 o
  -9  -3   9          8.06          5.32         0.97 o
  -8  -3   9          3.65          4.11         0.97 o
  -7  -3   9          0.01          1.69         0.72 o
  -6  -3   9        208.63        197.21         3.68 o
  -5  -3   9         46.02         43.94         1.02 o
  -4  -3   9         17.72         19.26         0.70 o
  -3  -3   9          2.55          2.42         0.43 o
  -2  -3   9         76.11         80.46         1.71 o
  -1  -3   9         31.44         41.54         0.75 o
   0  -3   9        264.82        271.06         4.05 o
   1  -3   9        102.14        106.89         1.20 o
   2  -3   9          9.05          8.18         0.33 o
   4  -3   9        220.11        228.96         5.57 o
   5  -3   9         36.91         38.10         1.20 o
   6  -3   9        208.61        242.01        11.37 o
   7  -3   9         54.40         54.74         1.62 o
   8  -3   9         27.41         27.79         1.93 o
   9  -3   9          2.87          2.90         0.97 o
  10  -3   9         15.26         15.95         1.69 o
  -9  -2   9          0.38          0.00         0.72 o
  -8  -2   9         18.47         15.22         1.45 o
  -7  -2   9        134.30        134.69         3.87 o
  -6  -2   9         69.45         65.86         1.93 o
  -5  -2   9          5.63          5.81         0.51 o
  -4  -2   9         45.66         48.27         2.05 o
  -3  -2   9          0.68          0.28         0.21 o
  -2  -2   9        115.66        108.74         1.42 o
  -1  -2   9        474.04        459.97         4.97 o
   0  -2   9         91.90         98.58         1.23 o
   1  -2   9         94.34        100.85         1.30 o
   2  -2   9          3.17          4.30         0.25 o
   3  -2   9         60.02         58.52         0.86 o
   4  -2   9         31.14         30.08         0.91 o
   5  -2   9          4.68          6.13         0.58 o
   6  -2   9          0.04         -0.40         0.40 o
   7  -2   9          9.07          8.22         0.97 o
   8  -2   9          0.92          0.48         0.72 o
   9  -2   9          0.11          0.48         0.72 o
  10  -2   9         10.47          9.91         1.45 o
  -9  -1   9         56.43         54.14         2.42 o
  -8  -1   9          2.27          2.17         0.97 o
  -7  -1   9        123.43        115.58         3.63 o
  -6  -1   9        164.24        166.41         4.60 o
  -5  -1   9         64.76         60.43         2.18 o
  -4  -1   9        230.50        236.35         3.94 o
  -3  -1   9          4.12          6.95         0.63 o
  -2  -1   9        150.43        173.17         6.20 o
  -1  -1   9       2373.31       2516.71        19.47 o
   0  -1   9        254.14        286.44         2.50 o
   1  -1   9         99.65        127.10         1.17 o
   2  -1   9        147.31        148.83         1.52 o
   3  -1   9         53.84         54.16         0.79 o
   4  -1   9         46.29         45.85         1.02 o
   5  -1   9       1755.02       1761.04        25.44 o
   6  -1   9         20.84         24.38         2.05 o
   7  -1   9         21.10         24.75         1.45 o
   8  -1   9         40.31         36.73         1.93 o
   9  -1   9         16.07         19.57         1.69 o
  10  -1   9          0.23          0.00         0.72 o
  -9   0   9          1.41          3.87         0.97 o
  -8   0   9          2.18          0.72         0.72 o
  -7   0   9         23.96         20.06         1.45 o
  -6   0   9         56.53         60.94         1.54 o
  -5   0   9        138.24        124.93         2.78 o
  -4   0   9         15.20         11.02         0.59 o
  -3   0   9         19.20         20.13         0.68 o
  -2   0   9         42.31         43.36         0.65 o
  -1   0   9         68.84         65.43         0.82 o
   0   0   9         39.61         40.66         0.48 o
   1   0   9        160.86        162.65         1.34 o
   2   0   9         40.22         42.47         0.52 o
   3   0   9         18.24         16.80         0.47 o
   4   0   9          0.75          0.63         0.22 o
   5   0   9          9.04         10.87         0.45 o
   6   0   9          9.62          9.93         0.75 o
   7   0   9          1.79          1.79         0.97 o
   8   0   9          5.19          4.59         0.97 o
   9   0   9          0.56          0.97         0.72 o
  10   0   9          0.02          0.48         0.72 o
  -9   1   9          2.29          5.56         0.97 o
  -8   1   9         54.38         61.63         2.66 o
  -7   1   9        246.22        264.73         6.78 o
  -6   1   9        247.67        262.52         3.68 o
  -5   1   9        140.75        152.86         3.82 o
  -4   1   9        143.01        127.77         1.59 o
  -3   1   9        265.61        307.03         2.70 o
  -2   1   9         13.78         13.63         0.35 o
  -1   1   9         17.93         11.14         0.32 o
   0   1   9         76.79         72.31         0.74 o
   1   1   9          4.28          4.60         0.19 o
   2   1   9         32.50         40.50         0.55 o
   3   1   9         92.65         80.14         0.91 o
   4   1   9        145.98        147.41         1.52 o
   5   1   9       1298.92       1243.01        12.55 o
   6   1   9       2094.77       2099.29        30.17 o
   7   1   9         69.76         60.92         1.71 o
   8   1   9         33.92         31.71         1.27 o
   9   1   9         22.91         24.89         1.93 o
  10   1   9          3.17          2.66         0.97 o
  -9   2   9         11.31         12.08         1.45 o
  -8   2   9          8.40         11.36         1.21 o
  -7   2   9         17.95         12.36         1.57 o
  -6   2   9          0.01         -0.12         0.36 o
  -5   2   9          7.72          4.71         0.72 o
  -4   2   9        122.92        111.78         1.62 o
  -3   2   9          5.49          5.07         0.26 o
  -2   2   9         24.70         26.42         0.43 o
  -1   2   9         19.84         23.67         0.39 o
   0   2   9          6.49         11.52         0.32 o
   1   2   9          2.58          3.78         0.16 o
   2   2   9          3.34          3.39         0.17 o
   3   2   9          0.05          0.04         0.11 o
   4   2   9          9.11          9.83         0.31 o
   5   2   9         11.90         13.56         0.47 o
   6   2   9          0.00          0.52         0.35 o
   7   2   9          1.86          1.57         0.51 o
   8   2   9          7.39          7.05         1.09 o
   9   2   9          0.39          1.21         0.72 o
  10   2   9          0.17          0.48         0.97 o
  -9   3   9         34.74         43.98         2.42 o
  -8   3   9          0.00         -0.48         0.72 o
  -7   3   9          0.85          0.36         0.60 o
  -6   3   9         89.48         83.12         1.96 o
  -5   3   9       1513.19       1581.79        22.95 o
  -4   3   9       1153.82       1150.86        12.10 o
  -3   3   9        218.30        221.67         2.04 o
  -2   3   9        112.06        117.49         1.16 o
  -1   3   9        241.58        247.99         2.30 o
   0   3   9        350.05        403.35         3.92 o
   1   3   9          1.38          1.03         0.20 o
   2   3   9        560.01        545.20         5.15 o
   3   3   9         16.53         22.94         0.85 o
   4   3   9         13.70         17.96         0.38 o
   5   3   9         99.63         96.54         1.20 o
   6   3   9        180.57        171.29         2.20 o
   7   3   9         23.76         21.75         1.03 o
   8   3   9          1.91          1.76         0.58 o
   9   3   9          1.83          6.28         1.21 o
  10   3   9          0.03         -0.48         0.72 o
  -8   4   9          4.44          7.01         1.21 o
  -7   4   9         18.59         19.45         1.03 o
  -6   4   9         34.66         29.32         1.10 o
  -5   4   9          3.05          1.53         0.42 o
  -4   4   9         28.79         23.01         0.63 o
  -3   4   9          9.43         10.65         0.34 o
  -2   4   9        101.17         98.28         1.01 o
  -1   4   9          2.33          2.39         0.14 o
   0   4   9         32.13         29.48         0.50 o
   1   4   9        314.45        291.70         3.98 o
   2   4   9         12.91         12.29         0.40 o
   3   4   9          0.73          0.99         0.15 o
   4   4   9          7.57          7.24         0.36 o
   5   4   9          5.15          5.12         0.29 o
   6   4   9         45.09         44.29         0.90 o
   7   4   9          0.12         -0.28         0.28 o
   8   4   9          6.80          6.65         0.68 o
   9   4   9          1.93          0.72         0.72 o
  10   4   9          0.82          0.00         0.72 o
  -8   5   9         16.29         11.36         1.45 o
  -7   5   9          0.03         -0.24         0.51 o
  -6   5   9         30.20         35.79         1.20 o
  -5   5   9          4.21          1.45         0.42 o
  -4   5   9        288.32        281.20         3.31 o
  -3   5   9          0.18          0.30         0.17 o
  -2   5   9         24.51         23.63         0.45 o
  -1   5   9         35.28         37.45         0.49 o
   0   5   9         53.57         55.09         1.06 o
   1   5   9        685.23        750.35        12.34 o
   2   5   9        451.46        469.45         6.93 o
   3   5   9        243.32        247.36         2.46 o
   4   5   9         22.21         25.74         0.41 o
   5   5   9          1.32          2.50         0.21 o
   6   5   9         69.08         68.51         1.43 o
   7   5   9          1.79          0.97         0.42 o
   8   5   9         55.31         47.74         1.54 o
   9   5   9          0.85          0.97         0.97 o
  10   5   9          0.70          0.00         0.97 o
  -8   6   9          3.92          3.62         0.97 o
  -7   6   9         35.19         36.25         1.93 o
  -6   6   9          0.00         -0.12         0.51 o
  -5   6   9          3.11          2.18         0.42 o
  -4   6   9         20.68         24.40         0.63 o
  -3   6   9          0.00          0.41         0.21 o
  -2   6   9         34.75         36.19         0.51 o
  -1   6   9        144.47        138.33         1.78 o
   0   6   9         52.15         51.82         1.45 o
   1   6   9         46.24         43.87         1.57 o
   2   6   9        166.24        162.66         3.41 o
   3   6   9         36.83         34.87         0.70 o
   4   6   9          1.63          2.07         0.14 o
   5   6   9         12.68         10.73         0.36 o
   6   6   9         34.53         30.55         0.73 o
   7   6   9         41.07         38.80         1.06 o
   8   6   9          3.53          4.08         0.68 o
   9   6   9          1.35          2.42         0.97 o
  -7   7   9          3.42          6.33         0.85 o
  -6   7   9          3.29          2.28         0.45 o
  -5   7   9          9.20          8.39         0.56 o
  -4   7   9        369.36        340.75         3.87 o
  -3   7   9         35.20         36.29         0.65 o
  -2   7   9         17.98         21.40         0.48 o
  -1   7   9        188.96        186.11         2.34 o
   0   7   9         85.80         88.74         1.84 o
   1   7   9       1021.03       1007.19        40.29 o
   2   7   9        384.42        369.23         6.66 o
   3   7   9          0.24         -0.06         0.23 o
   4   7   9        268.71        266.40         2.66 o
   5   7   9          7.71          8.66         0.36 o
   6   7   9         50.28         45.78         1.11 o
   7   7   9         12.26         10.65         0.70 o
   8   7   9         18.50         15.85         1.21 o
   9   7   9          0.00          0.12         0.51 o
  -7   8   9          0.10          0.36         0.51 o
  -6   8   9          0.25          0.36         0.51 o
  -5   8   9          0.44          1.21         0.32 o
  -4   8   9          3.18          5.06         0.41 o
  -3   8   9         97.90         80.62         1.16 o
  -2   8   9          0.86          0.54         0.18 o
  -1   8   9          7.00          4.84         0.34 o
   0   8   9         63.82         54.15         2.42 o
   1   8   9         49.75         51.96         2.42 o
   2   8   9          0.01         -0.48         0.72 o
   3   8   9         11.41         10.37         0.47 o
   4   8   9          4.95          5.01         0.33 o
   5   8   9          0.49          0.63         0.22 o
   6   8   9          0.24          0.24         0.26 o
   7   8   9         12.21         12.74         0.63 o
   8   8   9          3.08          2.00         0.58 o
  -6   9   9          0.40          2.96         0.58 o
  -5   9   9         21.43         23.30         1.05 o
  -4   9   9         28.01         21.08         0.69 o
  -3   9   9        160.85        160.47         1.89 o
  -2   9   9          3.19          2.27         0.24 o
  -1   9   9          0.10         -0.12         0.31 o
   0   9   9         23.15         26.58         1.93 o
   1   9   9        209.03        207.59         6.05 o
   2   9   9        173.27        187.71         5.56 o
   3   9   9        285.85        277.79         4.71 o
   4   9   9         82.45         83.17         1.02 o
   5   9   9         54.37         53.73         0.90 o
   6   9   9          2.03          4.23         0.42 o
   7   9   9          0.99          0.56         0.42 o
   8   9   9          0.29          0.16         0.42 o
  -5  10   9          1.54          0.60         0.51 o
  -4  10   9          0.02          0.48         0.35 o
  -3  10   9          1.99          1.62         0.27 o
  -2  10   9         36.77         38.11         0.69 o
  -1  10   9         45.16         46.93         0.70 o
   0  10   9         93.36         88.78         2.32 o
   1  10   9        101.81        103.72         3.87 o
   2  10   9         49.28         43.85         2.37 o
   3  10   9        425.20        449.80        10.05 o
   4  10   9          3.74          3.96         0.27 o
   5  10   9          0.11          0.29         0.26 o
   6  10   9          0.18          0.10         0.35 o
   7  10   9          0.38          0.32         0.42 o
  -4  11   9          1.32          0.40         0.42 o
  -3  11   9          1.13          0.24         0.34 o
  -2  11   9          1.76          1.15         0.28 o
  -1  11   9          7.08          5.82         0.28 o
   0  11   9         19.78         19.22         0.54 o
   1  11   9        177.41        185.58         4.46 o
   2  11   9        114.58        118.73         2.03 o
   3  11   9        223.09        225.40         2.87 o
   4  11   9         55.91         52.89         0.94 o
   5  11   9         11.92         15.48         0.59 o
   6  11   9          0.01          0.08         0.42 o
  -3  12   9          1.07          0.64         0.42 o
  -2  12   9          0.29          0.72         0.28 o
  -1  12   9          0.02          0.60         0.24 o
   0  12   9          0.71          1.84         0.24 o
   1  12   9          2.47          2.16         0.42 o
   2  12   9          5.11          4.36         0.32 o
   3  12   9         14.68          9.65         0.91 o
   4  12   9         60.03         63.51         1.04 o
   5  12   9          0.68          0.55         0.55 o
   0  13   9          0.84          0.60         0.24 o
   1  13   9          0.21         -0.24         0.24 o
   2  13   9          0.15          0.76         0.42 o
   3  13   9          0.22         -0.72         0.72 o
  -2 -11  10          7.23          6.83         0.75 o
  -1 -11  10          3.72          4.98         0.75 o
   0 -11  10          1.91          2.56         1.21 o
   1 -11  10         34.62         40.56         1.62 o
   2 -11  10         32.06         32.91         1.44 o
   3 -11  10          2.18          2.30         0.68 o
  -4 -10  10          2.99          4.39         1.09 o
  -3 -10  10          6.04          9.64         2.30 o
  -2 -10  10          6.98         10.08         0.93 o
  -1 -10  10         29.96         38.68         1.51 o
   0 -10  10          0.31          0.85         0.85 o
   1 -10  10         14.68         17.99         1.10 o
   2 -10  10          1.61          0.62         0.58 o
   3 -10  10         13.64         13.44         1.03 o
   4 -10  10          6.22          7.28         0.85 o
  -5  -9  10          1.45          0.72         0.68 o
  -4  -9  10          0.73          1.33         0.68 o
  -3  -9  10          5.81          3.36         0.62 o
  -2  -9  10          0.69         -0.36         0.51 o
  -1  -9  10         55.46         51.64         1.62 o
   0  -9  10          0.10         -0.48         0.51 o
   1  -9  10         19.35         20.13         1.10 o
   2  -9  10          1.35          1.00         0.58 o
   3  -9  10          8.73          9.63         0.93 o
   4  -9  10          0.11          0.85         0.68 o
   5  -9  10         18.72         20.78         1.57 o
   6  -9  10          0.62          0.36         0.68 o
  -6  -8  10         25.39         22.16         1.37 o
  -5  -8  10          9.36         11.14         1.03 o
  -4  -8  10         16.95         20.55         1.10 o
  -3  -8  10         30.61         37.52         1.34 o
  -2  -8  10          5.13          8.48         1.57 o
  -1  -8  10         77.86         72.96         2.03 o
   0  -8  10         13.77         13.29         0.97 o
   1  -8  10         34.40         39.77         1.44 o
   2  -8  10          8.95          9.00         0.85 o
   3  -8  10         43.59         44.11         1.54 o
   4  -8  10        202.44        201.68         4.02 o
   5  -8  10         19.61         17.93         1.10 o
   6  -8  10          0.31         -0.12         0.60 o
   7  -8  10          9.57          9.45         1.03 o
  -7  -7  10          2.78          0.72         0.97 o
  -6  -7  10         30.31         27.20         1.27 o
  -5  -7  10          0.11         -0.48         0.85 o
  -4  -7  10          2.46          4.02         1.45 o
  -3  -7  10        120.34        128.18         2.72 o
  -2  -7  10        137.43        137.93         2.89 o
  -1  -7  10         66.63         71.69         1.86 o
   0  -7  10        118.01        115.45         3.63 o
   1  -7  10          0.38         -0.51         0.51 o
   2  -7  10          4.50          3.38         1.21 o
   3  -7  10          0.82          1.09         0.51 o
   4  -7  10          0.01          0.48         0.58 o
   5  -7  10          7.34          7.27         1.69 o
   6  -7  10         11.55         10.36         1.69 o
   7  -7  10          0.23          0.36         0.68 o
  -7  -6  10          2.94          2.66         0.68 o
  -6  -6  10         20.99         25.61         1.27 o
  -5  -6  10          5.77          4.11         0.97 o
  -4  -6  10          6.76          4.59         0.97 o
  -3  -6  10          0.55          0.48         1.21 o
  -2  -6  10          0.30          0.85         0.51 o
  -1  -6  10          0.80          0.24         0.51 o
   0  -6  10        141.77        148.10         2.89 o
   1  -6  10         28.62         27.45         1.10 o
   2  -6  10         19.62         18.22         0.93 o
   3  -6  10          6.90          6.65         0.68 o
   4  -6  10        154.07        159.02         4.35 o
   5  -6  10         69.11         72.76         2.90 o
   6  -6  10          0.43         -0.24         0.72 o
   7  -6  10         28.99         29.43         1.27 o
   8  -6  10          5.52          5.80         1.21 o
  -8  -5  10          9.42         14.04         1.93 o
  -7  -5  10          3.03          3.14         0.97 o
  -6  -5  10         32.30         24.17         1.45 o
  -5  -5  10          3.94          4.59         0.97 o
  -4  -5  10          1.93          1.45         0.51 o
  -3  -5  10         50.23         48.02         1.45 o
  -2  -5  10        107.24        108.87         2.30 o
  -1  -5  10        250.12        256.73         4.44 o
   0  -5  10        166.35        173.43         3.16 o
   1  -5  10          3.73          2.65         0.60 o
   2  -5  10         25.11         23.59         1.03 o
   3  -5  10         94.68         90.46         2.05 o
   4  -5  10         31.70         32.26         1.93 o
   5  -5  10          5.66          8.16         1.21 o
   6  -5  10         43.00         44.95         2.18 o
   7  -5  10          1.45          2.17         0.97 o
   8  -5  10          0.52          0.48         0.72 o
  -8  -4  10         11.94         16.22         1.57 o
  -7  -4  10          0.01          1.09         0.85 o
  -6  -4  10         27.42         24.39         1.57 o
  -5  -4  10          0.76          1.85         0.70 o
  -4  -4  10          2.45          2.49         0.51 o
  -3  -4  10         22.80         17.54         0.93 o
  -2  -4  10        150.35        148.73         2.82 o
  -1  -4  10          0.73          0.48         0.48 o
   0  -4  10         60.58         63.96         1.68 o
   1  -4  10         55.40         57.67         1.68 o
   2  -4  10          2.37          1.30         0.40 o
   3  -4  10          9.33          9.19         0.68 o
   4  -4  10        757.56        745.98        11.34 o
   5  -4  10          2.92          3.48         0.85 o
   6  -4  10          0.33         -0.12         0.51 o
   7  -4  10          0.23         -0.24         0.72 o
   8  -4  10          1.54          0.97         0.72 o
   9  -4  10         45.52         43.02         2.42 o
  -8  -3  10          0.14         -0.24         0.72 o
  -7  -3  10          1.00          1.93         0.72 o
  -6  -3  10          1.49          0.72         0.72 o
  -5  -3  10         82.15         75.76         1.48 o
  -4  -3  10         37.90         36.35         0.98 o
  -3  -3  10          7.41          6.29         0.51 o
  -2  -3  10          0.35          0.48         0.34 o
  -1  -3  10        118.29        113.47         1.47 o
   0  -3  10        187.92        184.93         2.40 o
   1  -3  10          0.22          0.00         0.20 o
   2  -3  10         31.17         32.75         0.77 o
   3  -3  10         50.91         48.96         1.27 o
   4  -3  10          4.33          5.81         1.09 o
   5  -3  10          2.72          2.54         0.51 o
   6  -3  10          3.43          2.42         0.72 o
   7  -3  10          0.33          0.00         0.72 o
   8  -3  10          0.02         -0.72         0.72 o
   9  -3  10          4.42          4.11         1.21 o
  -8  -2  10         39.10         43.98         2.17 o
  -7  -2  10          0.06          0.97         0.72 o
  -6  -2  10         33.34         29.00         1.69 o
  -5  -2  10          1.69          1.21         0.72 o
  -4  -2  10         37.22         40.96         1.20 o
  -3  -2  10         21.73         15.83         0.59 o
  -2  -2  10         34.91         39.90         1.83 o
  -1  -2  10        330.56        341.12         4.44 o
   0  -2  10        429.25        459.67         5.12 o
   1  -2  10          0.01         -0.26         0.26 o
   2  -2  10         37.45         38.11         0.78 o
   3  -2  10        188.90        204.81         2.88 o
   4  -2  10         53.16         55.13         1.37 o
   5  -2  10        268.41        266.89         4.45 o
   6  -2  10         46.72         48.66         2.42 o
   7  -2  10         96.96         91.87         3.14 o
   8  -2  10         15.23         17.64         1.45 o
   9  -2  10          4.50          3.14         0.97 o
  -8  -1  10          3.19          2.90         0.97 o
  -7  -1  10          8.21          6.77         0.97 o
  -6  -1  10         22.90         14.98         1.21 o
  -5  -1  10         46.37         42.36         2.18 o
  -4  -1  10          5.31          3.69         0.51 o
  -3  -1  10          3.26          3.82         0.45 o
  -2  -1  10        102.73        100.55         1.30 o
  -1  -1  10          5.48          4.43         0.27 o
   0  -1  10        136.24        144.27         1.51 o
   1  -1  10         85.62         91.97         1.02 o
   2  -1  10          0.49          0.14         0.22 o
   3  -1  10          0.00          0.14         0.22 o
   4  -1  10          5.73          4.84         0.51 o
   5  -1  10          2.35          4.59         0.51 o
   6  -1  10          8.52          7.85         0.68 o
   7  -1  10          4.64          6.28         0.97 o
   8  -1  10          0.02          0.97         0.72 o
   9  -1  10          0.46          0.97         0.97 o
  10  -1  10          0.00          0.24         0.97 o
  -8   0  10          0.76          0.48         0.72 o
  -7   0  10          0.84         -0.24         0.72 o
  -6   0  10          7.21          4.11         0.72 o
  -5   0  10         81.25         83.16         1.88 o
  -4   0  10          0.58         -0.34         0.34 o
  -3   0  10          0.37         -0.26         0.26 o
  -2   0  10         18.33         19.33         0.57 o
  -1   0  10          2.98          2.94         0.23 o
   0   0  10        721.05        748.99         6.45 o
   1   0  10         79.62         76.94         0.80 o
   2   0  10        253.89        266.18         2.47 o
   3   0  10         32.56         35.45         0.60 o
   4   0  10          2.89          3.49         0.28 o
   5   0  10        407.09        415.57         6.42 o
   6   0  10       1473.84       1440.75        20.96 o
   7   0  10          2.46          3.93         0.68 o
   8   0  10          3.68          3.38         0.97 o
   9   0  10         16.49         19.33         1.69 o
  10   0  10          0.28          0.48         0.97 o
  -8   1  10          0.09          0.24         0.72 o
  -7   1  10         16.94         16.91         1.45 o
  -6   1  10          0.20          1.01         0.86 o
  -5   1  10         87.51         87.34         2.66 o
  -4   1  10        234.45        227.84         5.08 o
  -3   1  10          5.63          6.37         0.42 o
  -2   1  10         32.12         30.04         0.63 o
  -1   1  10         23.70         20.87         0.44 o
   0   1  10        121.67        118.58         1.08 o
   1   1  10         21.08         17.41         0.34 o
   2   1  10         26.51         24.54         0.44 o
   3   1  10          8.00          6.55         0.32 o
   4   1  10         15.41         12.26         0.56 o
   5   1  10         23.13         23.66         0.63 o
   6   1  10          0.00          1.09         0.51 o
   7   1  10          0.42          0.97         0.51 o
   8   1  10          0.01         -0.24         0.51 o
   9   1  10          2.33          0.97         0.72 o
  10   1  10          3.19          3.62         1.21 o
  -8   2  10          1.28          0.48         0.72 o
  -7   2  10         13.84         14.26         1.45 o
  -6   2  10         54.90         59.84         1.57 o
  -5   2  10        130.04        148.54         2.28 o
  -4   2  10          2.24          3.41         0.78 o
  -3   2  10         45.38         56.32         0.85 o
  -2   2  10        128.79        134.73         1.35 o
  -1   2  10         63.88         67.68         0.86 o
   0   2  10          5.76          7.35         0.28 o
   1   2  10         30.28         33.41         0.47 o
   2   2  10         76.07         70.82         0.86 o
   3   2  10        183.11        180.20         1.75 o
   4   2  10         61.67         71.34         0.93 o
   5   2  10        245.34        239.28         2.85 o
   6   2  10        350.70        353.35         4.57 o
   7   2  10        414.29        398.53        10.90 o
   8   2  10          0.10          0.72         0.51 o
   9   2  10          2.99          2.90         0.97 o
  10   2  10         13.37         12.32         1.45 o
  -8   3  10          2.06          1.69         0.97 o
  -7   3  10          2.03          0.97         0.72 o
  -6   3  10          5.11          2.72         0.85 o
  -5   3  10         13.86         14.26         0.85 o
  -4   3  10         33.02         32.39         0.92 o
  -3   3  10         11.40         12.31         0.44 o
  -2   3  10        269.01        255.82         2.26 o
  -1   3  10        130.92        124.82         1.20 o
   0   3  10         40.28         40.62         0.64 o
   1   3  10         65.24         59.09         0.66 o
   2   3  10         10.42          7.60         0.31 o
   3   3  10          1.24          0.81         0.17 o
   4   3  10          0.13          0.24         0.14 o
   5   3  10          0.10          0.77         0.26 o
   6   3  10         10.99          9.27         0.53 o
   7   3  10         12.85         12.21         0.85 o
   8   3  10          1.73          0.85         0.60 o
   9   3  10          0.05         -0.72         0.72 o
  10   3  10          0.08          0.00         0.97 o
  -8   4  10          0.03          0.24         0.72 o
  -7   4  10         24.75         26.82         1.69 o
  -6   4  10         80.46         80.50         1.96 o
  -5   4  10        163.24        153.76         2.61 o
  -4   4  10        387.59        431.31         4.86 o
  -3   4  10         43.83         47.36         0.76 o
  -2   4  10         46.90         50.82         0.66 o
  -1   4  10          6.67          8.96         0.32 o
   0   4  10        486.13        478.94         4.62 o
   1   4  10       1917.09       2003.83        18.67 o
   2   4  10          0.80          1.05         0.47 o
   3   4  10         28.83         25.79         0.59 o
   4   4  10         19.70         17.42         0.39 o
   5   4  10         13.63          9.92         0.37 o
   6   4  10         22.32         19.85         0.67 o
   7   4  10          3.49          4.12         0.50 o
   8   4  10          1.81          1.33         0.51 o
   9   4  10          0.05         -0.72         0.72 o
  -8   5  10          2.20          2.66         0.97 o
  -7   5  10          0.55         -0.72         0.72 o
  -6   5  10          0.06         -0.34         0.34 o
  -5   5  10         21.92         20.94         0.74 o
  -4   5  10         10.50         12.04         0.51 o
  -3   5  10        210.15        219.83         2.23 o
  -2   5  10          8.97         10.78         0.33 o
  -1   5  10          6.36          6.71         0.23 o
   0   5  10         72.37         76.87         1.06 o
   1   5  10         10.78          9.53         0.55 o
   2   5  10         34.13         30.95         0.60 o
   3   5  10          1.06          0.65         0.13 o
   4   5  10          3.49          3.09         0.23 o
   5   5  10          5.77          4.79         0.30 o
   6   5  10         19.65         17.76         0.53 o
   7   5  10         10.95         13.05         0.64 o
   8   5  10          0.56          0.12         0.51 o
   9   5  10          0.11          0.24         0.72 o
  -7   6  10          0.52          2.42         0.97 o
  -6   6  10          0.32          0.97         0.51 o
  -5   6  10         24.82         26.91         0.84 o
  -4   6  10          0.28         -0.35         0.35 o
  -3   6  10         45.80         49.75         0.87 o
  -2   6  10          0.09          0.41         0.18 o
  -1   6  10         41.11         45.82         0.84 o
   0   6  10         37.70         38.64         0.75 o
   1   6  10         85.28         98.88         2.44 o
   2   6  10        734.67        731.78         9.44 o
   3   6  10         59.26         48.38         0.85 o
   4   6  10        158.25        150.67         1.62 o
   5   6  10         28.99         25.23         0.49 o
   6   6  10          5.98          7.89         0.88 o
   7   6  10        258.89        241.41         5.45 o
   8   6  10         63.35         58.04         1.71 o
   9   6  10          1.02          1.57         0.68 o
  -7   7  10         31.84         38.17         1.81 o
  -6   7  10          0.00          0.00         0.51 o
  -5   7  10          2.07          2.75         0.38 o
  -4   7  10         29.04         30.76         0.75 o
  -3   7  10          0.28         -0.24         0.24 o
  -2   7  10         11.58         10.47         0.41 o
  -1   7  10         89.50         84.50         1.38 o
   0   7  10        107.98        108.32         3.63 o
   1   7  10         45.90         48.34         2.18 o
   2   7  10         20.73         19.33         1.45 o
   3   7  10         11.45         10.51         0.60 o
   4   7  10          6.19          5.15         0.24 o
   5   7  10          3.34          2.45         0.24 o
   6   7  10          1.59          2.15         0.48 o
   7   7  10          3.00          2.49         0.36 o
   8   7  10         12.26         10.65         0.85 o
   9   7  10          4.21          4.83         1.21 o
  -6   8  10          3.89          5.12         0.68 o
  -5   8  10          0.01          0.11         0.29 o
  -4   8  10         17.87         16.12         0.66 o
  -3   8  10        183.56        183.31         2.27 o
  -2   8  10         45.92         39.33         0.69 o
  -1   8  10         81.64         72.69         1.81 o
   0   8  10        175.72        169.57         5.08 o
   1   8  10         72.54         71.07         2.90 o
   2   8  10         10.29          8.70         1.21 o
   3   8  10         17.59         14.77         0.56 o
   4   8  10         14.29         11.26         0.31 o
   5   8  10          0.48          1.03         0.24 o
   6   8  10          1.36          1.84         0.35 o
   7   8  10         40.88         34.26         1.02 o
   8   8  10         13.38         11.33         1.43 o
  -5   9  10          0.15          0.35         0.35 o
  -4   9  10          4.52          6.88         0.49 o
  -3   9  10         43.53         40.88         1.02 o
  -2   9  10          0.42          0.86         0.23 o
  -1   9  10         70.02         68.12         1.24 o
   0   9  10          2.90          2.90         0.97 o
   1   9  10          4.27          3.38         0.97 o
   2   9  10        135.38        132.76         4.35 o
   3   9  10         64.44         62.15         1.70 o
   4   9  10         12.35         13.38         0.76 o
   5   9  10          0.00          0.19         0.22 o
   6   9  10          3.97          4.31         0.42 o
   7   9  10          0.85          1.45         0.42 o
  -4  10  10          4.65          3.41         0.42 o
  -3  10  10          0.18          0.58         0.29 o
  -2  10  10         44.92         39.39         0.69 o
  -1  10  10          5.26          4.00         0.27 o
   0  10  10         25.12         26.63         0.86 o
   1  10  10          4.93          3.87         1.21 o
   2  10  10        309.29        314.68         8.47 o
   3  10  10        280.63        299.92         8.83 o
   4  10  10        138.60        148.79         1.78 o
   5  10  10          5.04          3.97         0.36 o
   6  10  10          0.01          0.28         0.35 o
   7  10  10          0.23          0.40         0.42 o
  -3  11  10          0.09          0.24         0.28 o
  -2  11  10          0.01          0.12         0.24 o
  -1  11  10          0.22          0.18         0.24 o
   0  11  10          7.35          8.59         0.51 o
   1  11  10          7.35          6.52         0.48 o
   2  11  10          8.40          7.98         0.51 o
   3  11  10        111.66        112.18         3.14 o
   4  11  10         36.41         36.21         0.84 o
   5  11  10         18.66         17.68         0.63 o
   6  11  10          5.24          5.56         0.97 o
  -2  12  10          0.17          0.32         0.28 o
  -1  12  10         26.42         26.34         0.66 o
   0  12  10          4.36          3.26         0.24 o
   1  12  10          5.36          8.08         1.33 o
   2  12  10         68.64         76.43         1.45 o
   3  12  10         27.38         23.23         0.73 o
   4  12  10          7.29          5.56         0.38 o
  -3 -10  11          0.51          1.10         0.97 o
  -2 -10  11          0.02          0.93         0.60 o
  -1 -10  11          2.78          3.69         0.68 o
   0 -10  11          2.58          4.31         0.75 o
   1 -10  11          0.57          2.05         0.68 o
   2 -10  11         27.89         29.29         1.44 o
   3 -10  11          0.05          0.24         0.58 o
  -4  -9  11          4.00          2.79         0.68 o
  -3  -9  11          1.69          1.81         1.09 o
  -2  -9  11          5.37         10.22         0.93 o
  -1  -9  11         35.97         37.35         1.44 o
   0  -9  11         36.82         42.67         1.62 o
   1  -9  11         21.92         23.16         1.21 o
   2  -9  11          0.78          1.21         0.68 o
   3  -9  11         13.36         15.08         1.10 o
   4  -9  11          7.49          6.04         0.85 o
   5  -9  11          0.84          1.45         0.68 o
  -5  -8  11          6.28          5.18         0.85 o
  -4  -8  11         25.78         31.79         1.45 o
  -3  -8  11         17.03         19.11         1.21 o
  -2  -8  11          8.37         12.93         1.03 o
  -1  -8  11         47.54         49.31         3.50 o
   0  -8  11        117.01        108.09         2.55 o
   1  -8  11          9.85          8.71         0.85 o
   2  -8  11          3.89          4.56         1.45 o
   3  -8  11         12.62         13.12         1.03 o
   4  -8  11         20.41         22.37         1.69 o
   5  -8  11          8.39          8.28         0.85 o
   6  -8  11          1.88          1.93         0.68 o
  -6  -7  11          0.84         -1.09         1.09 o
  -5  -7  11          0.37         -0.55         0.58 o
  -4  -7  11          1.87          1.45         0.68 o
  -3  -7  11          2.35          1.69         0.97 o
  -2  -7  11         76.08         82.67         2.66 o
  -1  -7  11        250.17        250.46         6.29 o
   0  -7  11        168.91        186.24         4.84 o
   1  -7  11        142.14        156.22         4.35 o
   2  -7  11          0.23         -0.72         0.72 o
   3  -7  11        117.57        119.20         3.63 o
   4  -7  11         86.64         97.42         3.38 o
   5  -7  11          0.03         -0.51         0.51 o
   6  -7  11          0.46         -0.51         0.51 o
   7  -7  11          2.82          3.14         0.97 o
  -6  -6  11          1.49          0.00         0.97 o
  -5  -6  11          1.19          1.31         0.58 o
  -4  -6  11          0.37          0.24         0.72 o
  -3  -6  11          1.39         -0.72         0.72 o
  -2  -6  11         90.05         91.14         2.90 o
  -1  -6  11          0.25          0.36         0.51 o
   0  -6  11        203.32        208.93         4.84 o
   1  -6  11        102.17        109.78         2.47 o
   2  -6  11         72.30         70.60         1.79 o
   3  -6  11         14.83         12.08         0.93 o
   4  -6  11         98.09         93.32         3.14 o
   5  -6  11         46.65         47.61         2.18 o
   6  -6  11          2.62          2.17         0.97 o
   7  -6  11          1.41          1.69         0.97 o
  -7  -5  11         33.22         35.28         1.93 o
  -6  -5  11          0.26         -0.24         0.72 o
  -5  -5  11         92.73         84.61         2.90 o
  -4  -5  11          0.00         -0.48         0.72 o
  -3  -5  11          9.89          7.56         0.72 o
  -2  -5  11          1.05          1.45         0.51 o
  -1  -5  11         33.93         41.45         1.37 o
   0  -5  11        141.42        150.23         2.89 o
   1  -5  11         13.54         10.79         0.85 o
   2  -5  11          0.94          0.97         0.51 o
   3  -5  11         12.46         12.69         0.85 o
   4  -5  11        228.42        236.09         6.29 o
   5  -5  11          4.09          2.90         0.97 o
   6  -5  11          8.43          9.18         1.21 o
   7  -5  11          3.29          3.87         0.97 o
   8  -5  11          2.63          4.11         0.97 o
  -7  -4  11         16.89         16.56         1.45 o
  -6  -4  11          2.92          0.24         0.51 o
  -5  -4  11          9.81          9.18         1.21 o
  -4  -4  11         25.69         23.92         1.45 o
  -3  -4  11         52.80         45.89         2.30 o
  -2  -4  11          2.31          2.59         0.51 o
  -1  -4  11          7.65          9.56         0.68 o
   0  -4  11         10.81          7.16         0.58 o
   1  -4  11          1.40          0.60         0.34 o
   2  -4  11         21.22         21.31         0.93 o
   3  -4  11         16.03         16.73         0.97 o
   4  -4  11          1.87          2.59         0.51 o
   5  -4  11          6.59          5.80         0.97 o
   6  -4  11         21.41         24.89         1.69 o
   7  -4  11         13.63         12.32         1.21 o
   8  -4  11          0.07         -0.72         0.72 o
  -7  -3  11          0.79          1.21         0.51 o
  -6  -3  11         10.64          7.02         0.68 o
  -5  -3  11        252.18        230.74         4.11 o
  -4  -3  11        183.42        176.35         3.25 o
  -3  -3  11         35.33         31.92         1.03 o
  -2  -3  11        108.66        104.46         2.90 o
  -1  -3  11        268.20        243.55         8.11 o
   0  -3  11        143.68        140.68         4.60 o
   1  -3  11          2.00          1.21         0.34 o
   2  -3  11         15.81         13.20         0.68 o
   3  -3  11         27.61         28.40         1.03 o
   4  -3  11        104.84         92.00         1.96 o
   5  -3  11         58.46         60.67         2.18 o
   6  -3  11         33.52         36.25         1.69 o
   7  -3  11          0.07         -0.72         0.72 o
   8  -3  11         11.52         13.53         1.45 o
   9  -3  11          8.64          9.91         1.45 o
  -8  -2  11         13.37         12.56         1.45 o
  -7  -2  11         11.58          9.67         1.21 o
  -6  -2  11          0.05          1.93         0.72 o
  -5  -2  11         28.98         25.86         1.45 o
  -4  -2  11         42.46         40.44         0.98 o
  -3  -2  11          9.87          6.22         0.42 o
  -2  -2  11          2.36          3.02         0.72 o
  -1  -2  11         53.18         51.53         1.27 o
   0  -2  11         27.69         26.50         0.93 o
   1  -2  11        116.99        115.84         2.42 o
   2  -2  11          4.05          2.17         0.40 o
   3  -2  11         15.64         13.09         0.72 o
   4  -2  11         31.98         33.41         3.14 o
   5  -2  11         17.11         17.16         0.85 o
   6  -2  11          5.03          4.59         0.97 o
   7  -2  11          0.05          0.72         0.72 o
   8  -2  11          0.76          1.45         0.97 o
   9  -2  11          3.13          3.87         0.97 o
  -8  -1  11          6.26          5.32         0.97 o
  -7  -1  11          9.61          8.70         1.21 o
  -6  -1  11          6.92          6.77         0.97 o
  -5  -1  11         24.96         21.27         1.45 o
  -4  -1  11         33.69         32.04         1.20 o
  -3  -1  11         12.88         10.31         0.56 o
  -2  -1  11         17.35         17.00         0.78 o
  -1  -1  11          1.65          1.62         0.61 o
   0  -1  11          0.70          1.61         0.23 o
   1  -1  11         68.69         75.50         1.07 o
   2  -1  11         70.26         75.05         1.11 o
   3  -1  11         16.37         18.86         0.68 o
   4  -1  11          6.56          6.05         0.51 o
   5  -1  11        117.12        114.90         2.30 o
   6  -1  11         14.53         16.81         0.93 o
   7  -1  11         51.94         52.69         2.18 o
   8  -1  11         13.70         17.64         1.45 o
   9  -1  11          4.63          2.17         0.97 o
  -8   0  11          0.70          0.97         0.72 o
  -7   0  11         15.58         15.95         1.45 o
  -6   0  11          0.18          0.48         0.72 o
  -5   0  11         83.33         80.28         1.88 o
  -4   0  11          9.86          9.26         1.33 o
  -3   0  11         53.70         57.89         1.37 o
  -2   0  11          2.47          2.52         0.31 o
  -1   0  11         26.22         30.56         0.58 o
   0   0  11         23.62         24.29         0.55 o
   1   0  11          0.64          0.66         0.23 o
   2   0  11          7.77          8.07         0.38 o
   3   0  11          2.58          2.85         0.28 o
   4   0  11          3.26          2.59         0.40 o
   5   0  11         85.59         76.64         1.71 o
   6   0  11          5.19          5.57         0.68 o
   7   0  11          2.79          3.54         0.72 o
   8   0  11          1.26          1.69         0.97 o
   9   0  11          0.35          0.00         0.97 o
  -8   1  11         25.50         30.21         1.93 o
  -7   1  11          1.51          1.69         0.72 o
  -6   1  11          1.38          1.69         0.51 o
  -5   1  11          3.77          3.93         0.51 o
  -4   1  11        628.96        657.11         9.95 o
  -3   1  11        135.06        133.88         2.48 o
  -2   1  11         21.02         22.96         0.76 o
  -1   1  11         57.52         59.19         1.06 o
   0   1  11        314.90        340.12         3.42 o
   1   1  11        136.30        131.20         1.36 o
   2   1  11          0.76         -0.12         0.17 o
   3   1  11          4.41          5.05         0.26 o
   4   1  11         49.30         41.79         0.92 o
   5   1  11        219.35        178.29         2.56 o
   6   1  11         66.74         63.99         1.62 o
   7   1  11         34.61         30.74         2.30 o
   8   1  11         10.06          6.77         1.21 o
   9   1  11          6.83          7.97         1.21 o
  -8   2  11          5.26          6.52         1.21 o
  -7   2  11          0.42          0.48         0.72 o
  -6   2  11          1.94          1.95         0.42 o
  -5   2  11          0.75          1.79         0.42 o
  -4   2  11        169.11        169.73         2.18 o
  -3   2  11          4.01          3.48         0.47 o
  -2   2  11         50.54         51.03         1.07 o
  -1   2  11        164.85        154.09         1.99 o
   0   2  11         70.02         65.14         0.88 o
   1   2  11          3.50          3.02         0.19 o
   2   2  11         20.46         18.10         0.39 o
   3   2  11          0.36          0.36         0.24 o
   4   2  11          4.42          3.74         0.26 o
   5   2  11          0.20          0.57         0.26 o
   6   2  11         12.55         12.81         0.70 o
   7   2  11         32.96         32.41         1.20 o
   8   2  11          7.33          6.04         0.97 o
   9   2  11          0.00         -0.97         0.97 o
  -7   3  11          2.61          4.59         0.97 o
  -6   3  11         51.97         57.15         1.30 o
  -5   3  11          8.16          7.74         0.68 o
  -4   3  11        316.04        325.18         4.29 o
  -3   3  11       1122.99       1231.27        12.98 o
  -2   3  11        295.86        314.43         2.93 o
  -1   3  11          3.87          6.98         0.34 o
   0   3  11         87.66         86.59         1.00 o
   1   3  11        224.61        225.59         1.92 o
   2   3  11          3.72          4.99         0.34 o
   3   3  11         19.87         14.66         0.36 o
   4   3  11          6.46          9.90         0.70 o
   5   3  11        137.74        106.70         1.55 o
   6   3  11        154.90        137.75         2.14 o
   7   3  11          8.92          9.21         0.75 o
   8   3  11          6.34          3.20         0.60 o
   9   3  11         24.41         26.34         1.93 o
  -7   4  11         15.90         22.47         1.69 o
  -6   4  11          0.18          0.12         0.51 o
  -5   4  11          5.96          6.41         0.68 o
  -4   4  11         49.14         51.74         1.12 o
  -3   4  11        158.68        160.47         2.41 o
  -2   4  11         79.37         73.98         0.91 o
  -1   4  11        167.96        161.32         1.52 o
   0   4  11         38.50         36.87         0.57 o
   1   4  11          0.96          0.94         0.17 o
   2   4  11         17.60         16.40         0.36 o
   3   4  11          3.82          2.91         0.21 o
   4   4  11          5.79          3.67         0.22 o
   5   4  11          5.71          5.05         0.34 o
   6   4  11          0.27          0.97         0.28 o
   7   4  11          5.76          4.83         0.51 o
   8   4  11          4.83          4.16         0.68 o
   9   4  11          0.38          0.00         0.97 o
  -7   5  11          4.92          5.80         0.97 o
  -6   5  11          0.27          0.00         0.60 o
  -5   5  11         19.79         16.79         0.85 o
  -4   5  11          6.54          5.12         0.38 o
  -3   5  11        124.89        125.01         1.56 o
  -2   5  11        494.78        502.01         4.18 o
  -1   5  11        298.48        302.21         2.80 o
   0   5  11        136.59        140.65         1.58 o
   1   5  11        142.19        142.67         2.30 o
   2   5  11        416.02        404.01         4.84 o
   3   5  11         19.14         18.44         0.49 o
   4   5  11         11.80          8.16         0.32 o
   5   5  11          8.25          5.03         0.31 o
   6   5  11          1.38          1.38         0.26 o
   7   5  11          7.45          9.55         1.28 o
   8   5  11          0.94          0.48         0.51 o
   9   5  11          0.08          0.00         0.97 o
  -7   6  11         28.47         33.72         1.45 o
  -6   6  11          0.43          0.72         0.51 o
  -5   6  11          9.59          9.79         0.56 o
  -4   6  11          7.28          6.90         0.41 o
  -3   6  11          2.73          2.04         0.25 o
  -2   6  11         81.53         83.58         1.20 o
  -1   6  11          5.92          7.40         0.32 o
   0   6  11         92.76         87.17         1.27 o
   1   6  11         79.19         77.54         1.81 o
   2   6  11          8.01          9.36         0.47 o
   3   6  11         13.08         10.60         0.30 o
   4   6  11         15.87         15.24         0.44 o
   5   6  11          5.85          5.46         0.36 o
   6   6  11          0.68          1.12         0.26 o
   7   6  11          7.34          7.54         0.90 o
   8   6  11          3.55          3.54         0.68 o
  -6   7  11          0.09          0.60         0.51 o
  -5   7  11         16.40         15.43         0.70 o
  -4   7  11          0.16         -0.02         0.28 o
  -3   7  11         61.76         55.67         0.98 o
  -2   7  11         95.06         91.33         1.26 o
  -1   7  11          8.90          9.44         0.37 o
   0   7  11         29.32         27.07         0.68 o
   3   7  11         39.83         38.50         1.69 o
   4   7  11          8.22          7.04         0.42 o
   5   7  11          3.58          3.70         0.26 o
   6   7  11         19.20         18.54         0.64 o
   7   7  11         36.27         45.37         1.02 o
   8   7  11          4.42          5.72         0.56 o
  -5   8  11          0.81          0.81         0.42 o
  -4   8  11          4.42          4.71         0.41 o
  -3   8  11         52.01         51.85         0.90 o
  -2   8  11          9.01         10.36         0.44 o
  -1   8  11         85.89         78.77         2.54 o
   3   8  11         17.51         17.04         0.51 o
   4   8  11          0.10         -0.05         0.15 o
   5   8  11          0.74          1.03         0.24 o
   6   8  11          5.73          6.22         0.45 o
   7   8  11          0.29          0.32         0.42 o
  -5   9  11         19.14         23.54         1.10 o
  -4   9  11          0.69          0.94         0.31 o
  -3   9  11          8.29          5.29         0.35 o
  -2   9  11          8.15          4.54         0.31 o
  -1   9  11         38.26         37.87         0.87 o
   0   9  11          7.82          7.49         1.21 o
   1   9  11          7.50          8.22         1.21 o
   2   9  11          0.09         -0.24         0.72 o
   3   9  11          3.71          2.88         0.35 o
   4   9  11          8.03          7.81         0.31 o
   5   9  11          0.57          0.92         0.26 o
   6   9  11          8.01         10.48         0.56 o
   7   9  11          1.16          0.81         0.42 o
  -4  10  11          4.92          7.70         0.67 o
  -3  10  11         13.21         13.72         0.70 o
  -2  10  11          2.38          3.10         0.28 o
  -1  10  11         10.89          9.53         0.40 o
   0  10  11         33.98         31.17         2.17 o
   1  10  11          2.17          1.93         0.97 o
   2  10  11         14.96         16.67         1.69 o
   3  10  11         97.23         93.85         1.62 o
   4  10  11          1.94          2.61         0.42 o
   5  10  11        100.35        108.02         1.36 o
   6  10  11          1.79          2.06         0.42 o
  -2  11  11          0.62          0.12         0.24 o
  -1  11  11          0.00          0.24         0.24 o
   0  11  11          7.40          7.57         0.40 o
   3  11  11         15.29         18.27         0.75 o
   4  11  11          6.00          7.23         0.38 o
   5  11  11          0.08         -0.72         0.72 o
   0  12  11          0.85          0.97         0.48 o
   1  12  11         19.99         21.51         0.97 o
   2  12  11         13.29         16.91         0.97 o
   0 -10  12          0.48          1.93         0.97 o
   1 -10  12          1.42          3.62         0.97 o
  -3  -9  12          1.51          2.17         0.68 o
  -2  -9  12          2.00          2.71         0.72 o
  -1  -9  12         17.24         14.65         1.21 o
   0  -9  12         15.06         18.42         1.20 o
   1  -9  12          4.01          4.41         0.75 o
   2  -9  12          2.83          2.83         0.68 o
   3  -9  12          2.72          3.65         0.85 o
  -4  -8  12          2.28          2.30         0.68 o
  -3  -8  12          1.13          1.66         0.58 o
  -2  -8  12         12.49         12.04         2.90 o
  -1  -8  12          0.20          2.62         1.45 o
   0  -8  12         95.43        107.03         2.66 o
   1  -8  12         69.39         73.75         2.13 o
   2  -8  12          0.16         -0.68         0.68 o
   3  -8  12         78.51         86.28         2.30 o
   4  -8  12         19.68         21.26         1.20 o
   5  -8  12         13.33         11.36         1.45 o
  -5  -7  12          0.22         -0.97         0.97 o
  -4  -7  12          0.16         -0.97         0.97 o
  -3  -7  12          0.27          0.52         0.58 o
  -2  -7  12         16.53         16.91         1.21 o
  -1  -7  12        217.44        214.35         5.56 o
   0  -7  12        109.49        111.46         3.38 o
   1  -7  12         39.02         39.63         1.93 o
   2  -7  12          4.17          2.42         0.97 o
   3  -7  12          8.96          7.25         1.21 o
   4  -7  12          1.65          2.66         0.97 o
   5  -7  12          3.58          2.42         0.97 o
   6  -7  12          1.49          1.45         0.97 o
  -6  -6  12          1.22          2.90         1.21 o
  -5  -6  12         11.66         15.71         1.69 o
  -4  -6  12          2.16          0.97         0.97 o
  -3  -6  12         51.73         50.27         2.18 o
  -2  -6  12         84.75         79.53         2.66 o
  -1  -6  12        246.21        233.27         5.81 o
   0  -6  12        209.95        211.45         5.32 o
   1  -6  12        196.78        209.98         5.32 o
   2  -6  12          0.12         -0.72         0.72 o
   3  -6  12         55.53         49.31         2.18 o
   4  -6  12          0.02         -0.72         0.72 o
   5  -6  12         17.29         17.88         1.45 o
   6  -6  12         34.03         35.77         2.17 o
   7  -6  12          3.64          2.66         0.97 o
  -6  -5  12         11.16          9.91         1.21 o
  -5  -5  12          1.60          0.24         0.97 o
  -4  -5  12         17.08         18.12         1.45 o
  -3  -5  12          0.13         -0.72         0.72 o
  -2  -5  12         20.89         18.12         1.45 o
  -1  -5  12         22.98         20.78         1.45 o
   0  -5  12        145.67        152.12         3.26 o
   1  -5  12          0.76         -0.36         0.51 o
   2  -5  12          3.65          2.66         0.72 o
   3  -5  12          0.22         -0.24         0.72 o
   4  -5  12          3.36          2.17         0.72 o
   5  -5  12         12.11         11.60         1.21 o
   6  -5  12         23.82         21.99         1.69 o
   7  -5  12          3.46          3.38         0.97 o
  -6  -4  12          5.02          9.91         1.21 o
  -5  -4  12          8.16          7.97         1.21 o
  -4  -4  12         52.02         41.09         1.93 o
  -3  -4  12         31.67         29.00         1.69 o
  -2  -4  12         40.69         38.91         1.93 o
  -1  -4  12         14.04         14.26         1.21 o
   0  -4  12         66.05         70.10         2.42 o
   1  -4  12         26.88         26.34         1.45 o
   2  -4  12          0.76          0.48         0.72 o
   3  -4  12         59.93         60.43         2.18 o
   4  -4  12          1.14          1.93         0.72 o
   5  -4  12         10.53          7.97         0.97 o
   6  -4  12        175.62        170.27         4.84 o
   7  -4  12         34.96         27.79         1.93 o
   8  -4  12          1.99          3.14         0.97 o
  -7  -3  12          0.32          0.00         0.97 o
  -6  -3  12          0.03          3.77         0.72 o
  -5  -3  12          0.29          0.00         0.51 o
  -4  -3  12         32.84         34.32         1.69 o
  -3  -3  12         84.48         75.91         2.42 o
  -2  -3  12         23.27         21.70         0.93 o
  -1  -3  12         26.28         26.66         1.45 o
   0  -3  12         52.87         57.82         1.69 o
   1  -3  12          4.31          2.75         0.51 o
   2  -3  12          1.36          1.57         0.51 o
   3  -3  12         26.26         25.52         1.03 o
   4  -3  12         51.07         46.89         1.93 o
   5  -3  12          0.88          0.72         0.72 o
   6  -3  12          1.39          2.90         0.97 o
   7  -3  12          5.65          5.07         0.97 o
   8  -3  12          0.36         -0.48         0.72 o
  -7  -2  12          7.78          5.07         0.97 o
  -6  -2  12          0.12         -0.24         0.72 o
  -5  -2  12         98.84         82.81         2.05 o
  -4  -2  12        120.19        107.49         2.22 o
  -3  -2  12          0.17          0.34         0.40 o
  -2  -2  12         20.51         19.62         0.97 o
  -1  -2  12         75.14         82.37         1.79 o
   0  -2  12        151.74        151.68         2.74 o
   1  -2  12        346.98        365.57         5.74 o
   2  -2  12         72.68         81.95         1.71 o
   3  -2  12         25.39         24.68         0.93 o
   4  -2  12         72.28         65.69         3.26 o
   5  -2  12         59.73         58.05         1.54 o
   6  -2  12          5.43          5.80         0.97 o
   7  -2  12          5.73          5.56         0.97 o
   8  -2  12          2.04          1.45         0.97 o
  -7  -1  12          0.02          0.24         0.72 o
  -6  -1  12          0.31         -0.72         0.72 o
  -5  -1  12         27.91         29.72         1.69 o
  -4  -1  12         46.13         42.98         1.81 o
  -3  -1  12          0.00         -0.16         0.28 o
  -2  -1  12         55.83         55.24         1.37 o
  -1  -1  12         15.20         14.98         0.75 o
   0  -1  12         39.08         39.82         1.10 o
   1  -1  12         31.99         28.52         1.03 o
   2  -1  12        142.00        142.23         2.48 o
   3  -1  12         83.00         82.68         1.71 o
   4  -1  12         20.68         21.78         1.81 o
   5  -1  12         10.67          9.79         0.68 o
   6  -1  12          0.24          0.12         0.60 o
   7  -1  12          0.73          2.17         0.72 o
   8  -1  12          0.77          1.69         0.97 o
   9  -1  12          5.09          7.97         1.21 o
  -7   0  12         35.20         36.97         1.93 o
  -6   0  12          3.54          5.56         0.97 o
  -5   0  12         70.83         71.65         1.81 o
  -4   0  12         21.00         27.86         2.30 o
  -3   0  12          5.13          6.77         0.60 o
  -2   0  12        102.68        108.32         1.72 o
  -1   0  12         41.37         41.16         1.38 o
   0   0  12          1.92          3.71         0.48 o
   1   0  12        388.56        413.65         5.12 o
   2   0  12        206.77        201.15         2.70 o
   3   0  12         25.33         40.10         1.09 o
   4   0  12         10.42          5.60         0.51 o
   5   0  12         46.37         38.67         1.20 o
   6   0  12         19.24         27.39         1.10 o
   7   0  12        227.00        202.88         3.76 o
   8   0  12         40.84         30.69         1.93 o
   9   0  12         25.81         35.76         2.17 o
  -7   1  12          4.40          5.32         0.97 o
  -6   1  12         12.79         12.81         1.21 o
  -5   1  12          0.00         -0.48         0.48 o
  -4   1  12         66.51         67.56         1.71 o
  -3   1  12        196.33        198.15         3.42 o
  -2   1  12         21.04         16.67         0.85 o
  -1   1  12          2.10          1.57         0.28 o
   0   1  12         79.32         77.45         1.26 o
   1   1  12        134.73        127.55         1.86 o
   2   1  12          0.04         -0.28         0.28 o
   3   1  12         10.34          9.29         0.42 o
   4   1  12          0.88          1.31         0.28 o
   5   1  12          0.01          0.24         0.34 o
   6   1  12          0.90          1.45         0.51 o
   7   1  12          1.48          2.66         0.58 o
   8   1  12          2.80          3.62         0.97 o
   9   1  12          1.71          0.72         0.97 o
  -7   2  12          6.44          8.46         1.21 o
  -6   2  12          4.62          2.17         0.72 o
  -5   2  12         13.23         17.16         1.03 o
  -4   2  12        555.77        564.78         9.21 o
  -3   2  12        648.07        712.10        10.63 o
  -2   2  12        383.02        385.22         5.91 o
  -1   2  12        173.27        181.80         3.08 o
   0   2  12        452.68        473.90         4.53 o
   1   2  12         72.06         64.95         0.99 o
   2   2  12         15.26         15.11         0.48 o
   3   2  12          0.15          0.00         0.28 o
   4   2  12          0.95          1.52         0.76 o
   5   2  12         69.82         64.83         1.20 o
   6   2  12        100.01         92.75         1.96 o
   7   2  12        113.30         98.77         2.22 o
   8   2  12        198.85        176.09         5.08 o
   9   2  12         24.52         17.16         1.93 o
  -7   3  12          0.01          0.00         0.72 o
  -6   3  12          4.21          4.59         0.97 o
  -5   3  12          0.17          0.08         0.42 o
  -4   3  12         38.64         39.41         0.87 o
  -3   3  12         71.84         73.63         1.26 o
  -2   3  12         21.88         18.29         0.74 o
  -1   3  12        102.72        103.55         1.49 o
   0   3  12         96.94         96.42         1.19 o
   1   3  12         23.50         19.92         0.47 o
   2   3  12          0.46          0.19         0.22 o
   3   3  12          2.63          2.87         0.23 o
   4   3  12          0.14          0.33         0.23 o
   5   3  12          0.88          1.52         0.26 o
   6   3  12          0.25          0.93         0.35 o
   7   3  12          9.87          9.91         1.33 o
   8   3  12          1.70          1.66         0.58 o
   9   3  12          0.01         -0.72         0.97 o
  -7   4  12          3.63          3.14         0.97 o
  -6   4  12         14.54         20.37         1.10 o
  -5   4  12          0.68          1.45         0.51 o
  -4   4  12         96.20        101.02         2.34 o
  -3   4  12        766.02        776.22         9.60 o
  -2   4  12        473.98        503.23         5.00 o
  -1   4  12         10.74         10.04         0.47 o
   0   4  12        164.49        176.76         1.91 o
   1   4  12         47.15         50.41         0.72 o
   2   4  12          2.79          4.30         0.41 o
   3   4  12        744.29        735.94         5.90 o
   4   4  12          4.27          5.49         0.38 o
   5   4  12         78.40         71.95         1.20 o
   6   4  12          3.29          2.78         0.43 o
   7   4  12         19.49         15.71         1.81 o
   8   4  12          0.23          1.21         0.51 o
  -6   5  12          2.20          3.08         0.58 o
  -5   5  12         21.53         22.51         1.03 o
  -4   5  12         11.87         13.23         0.64 o
  -3   5  12          1.84          2.30         0.32 o
  -2   5  12         44.40         47.01         0.86 o
  -1   5  12        165.82        163.35         1.80 o
   0   5  12          1.51          1.87         0.27 o
   1   5  12          2.56          2.79         0.24 o
   2   5  12         16.61         16.18         0.39 o
   3   5  12         12.03         11.32         0.37 o
   4   5  12          2.84          2.01         0.24 o
   5   5  12          2.70          2.45         0.23 o
   6   5  12          0.37          0.92         0.31 o
   7   5  12          0.07          0.72         0.51 o
   8   5  12          9.87          9.56         0.85 o
  -6   6  12          0.49          0.97         0.97 o
  -5   6  12          2.53          2.98         0.51 o
  -4   6  12          6.81          4.64         0.38 o
  -3   6  12         23.53         21.99         0.66 o
  -2   6  12         52.70         52.04         0.92 o
  -1   6  12         80.12         81.02         1.08 o
   0   6  12         46.87         51.18         1.64 o
   1   6  12         68.01         60.24         1.69 o
   2   6  12          2.15          3.26         0.85 o
   3   6  12        119.72        112.52         1.32 o
   4   6  12         90.45         87.21         1.36 o
   5   6  12         18.46         15.35         0.51 o
   6   6  12          7.67          8.11         0.72 o
   7   6  12          9.36         10.88         0.63 o
   8   6  12          1.59          3.54         0.68 o
  -5   7  12          0.17          0.28         0.60 o
  -4   7  12          1.64          0.97         0.42 o
  -3   7  12         18.38         16.75         0.61 o
  -2   7  12          7.09          6.29         0.38 o
  -1   7  12          0.29         -0.05         0.18 o
   0   7  12          9.42          7.73         0.51 o
   1   7  12          1.73          1.69         0.24 o
   2   7  12          2.85          2.78         0.34 o
   3   7  12          2.63          2.42         0.20 o
   4   7  12         15.95         15.09         0.41 o
   5   7  12          0.54          0.60         0.24 o
   6   7  12          0.46          0.79         0.35 o
   7   7  12          2.49          2.39         0.42 o
  -5   8  12          7.90          9.91         0.85 o
  -4   8  12         27.58         25.89         1.15 o
  -3   8  12         28.60         25.14         0.67 o
  -2   8  12         79.26         77.92         1.28 o
  -1   8  12        146.06        149.20         1.64 o
   0   8  12          0.17          0.00         0.22 o
   3   8  12          2.97          4.44         0.32 o
   4   8  12         29.38         31.70         0.54 o
   5   8  12          0.02          0.35         0.23 o
   6   8  12          6.83          5.04         0.42 o
   7   8  12         16.87         17.81         0.74 o
  -4   9  12          0.07         -0.27         0.31 o
  -3   9  12          0.46          0.91         0.31 o
  -2   9  12         13.29         13.35         0.51 o
  -1   9  12         44.73         41.98         0.74 o
   0   9  12         20.68         19.57         1.69 o
   1   9  12         18.50         18.61         1.69 o
   2   9  12          9.69          8.94         1.45 o
   3   9  12          0.31          1.21         0.32 o
   4   9  12         18.76         16.59         0.40 o
   5   9  12         11.18         14.64         0.51 o
   6   9  12          5.54          7.21         0.50 o
  -2  10  12          0.09          0.30         0.24 o
  -1  10  12         20.50         21.77         0.48 o
   4  10  12        123.21        127.46         1.51 o
   5  10  12         36.21         32.56         0.75 o
  -1  11  12          0.05          0.24         0.48 o
   3  11  12         15.45         15.71         0.72 o
   0  -9  13          1.94          2.90         0.97 o
   1  -9  13          0.70          0.97         0.97 o
  -2  -8  13          1.24          2.42         0.97 o
  -1  -8  13         13.44         13.53         1.21 o
   0  -8  13         29.94         33.11         1.93 o
   1  -8  13         53.95         54.14         2.42 o
   2  -8  13         28.83         32.62         1.93 o
   3  -8  13         14.84         15.71         1.69 o
   4  -8  13          7.11          7.01         1.21 o
  -4  -7  13          0.20         -0.97         0.97 o
  -3  -7  13          6.87          8.70         1.21 o
  -2  -7  13          0.05          1.69         0.72 o
  -1  -7  13          1.84          2.17         0.72 o
   0  -7  13         13.91         12.08         1.21 o
   1  -7  13         48.79         54.38         2.42 o
   2  -7  13         35.64         36.25         1.93 o
   3  -7  13         18.87         18.85         1.69 o
   4  -7  13          2.79          2.66         0.97 o
   5  -7  13          2.18          1.21         0.97 o
  -4  -6  13          4.65          2.42         1.21 o
  -3  -6  13          0.08         -0.97         0.97 o
  -2  -6  13          0.18          0.24         0.72 o
  -1  -6  13         65.54         75.17         2.66 o
   0  -6  13         82.90         81.22         2.90 o
   1  -6  13          3.55          3.87         0.97 o
   2  -6  13         61.15         66.95         2.66 o
   3  -6  13         23.58         22.47         1.69 o
   4  -6  13          3.25          1.45         0.97 o
   5  -6  13         12.22         10.87         1.45 o
   6  -6  13          6.13          3.62         0.97 o
  -5  -5  13          5.45          5.80         1.21 o
  -4  -5  13          0.08          0.24         0.97 o
  -3  -5  13         28.98         24.41         1.69 o
  -2  -5  13         92.77         95.73         3.14 o
  -1  -5  13          0.50         -0.72         0.72 o
   0  -5  13         65.53         59.70         2.18 o
   1  -5  13          1.29          1.69         0.72 o
   2  -5  13         59.45         57.77         2.18 o
   3  -5  13         27.08         24.41         1.69 o
   4  -5  13          1.72         -0.72         0.72 o
   5  -5  13         27.33         22.72         1.69 o
   6  -5  13         41.06         36.98         2.18 o
  -5  -4  13          8.52          5.32         0.97 o
  -4  -4  13         20.59         13.77         1.45 o
  -3  -4  13         68.35         70.58         2.66 o
  -2  -4  13         28.74         23.92         1.69 o
  -1  -4  13         36.12         28.52         1.69 o
   0  -4  13          0.07          0.72         0.72 o
   1  -4  13         94.58        102.99         3.14 o
   2  -4  13         17.92         21.75         1.45 o
   3  -4  13          7.99          8.70         1.21 o
   4  -4  13          0.93          0.72         0.72 o
   5  -4  13          8.92          7.73         1.21 o
   6  -4  13          8.27          6.77         0.97 o
   7  -4  13          0.22          0.00         0.97 o
  -6  -3  13         10.22         10.52         2.42 o
  -5  -3  13         11.29         18.85         1.45 o
  -4  -3  13          3.12          2.66         0.97 o
  -3  -3  13          2.28          1.45         0.72 o
  -2  -3  13         31.84         30.93         1.69 o
  -1  -3  13          8.43          9.63         1.93 o
   0  -3  13          0.09          0.24         0.51 o
   1  -3  13         22.26         27.68         1.03 o
   2  -3  13          2.77          2.49         0.51 o
   3  -3  13         15.75         14.26         1.21 o
   4  -3  13          4.56          7.01         0.97 o
   5  -3  13          4.35          3.14         0.72 o
   6  -3  13         12.27          8.22         1.21 o
   7  -3  13         25.25         27.06         1.93 o
  -6  -2  13          6.53          7.64         0.97 o
  -5  -2  13         60.50         63.93         1.71 o
  -4  -2  13          2.95          4.60         0.68 o
  -3  -2  13          1.27          1.21         0.72 o
  -2  -2  13         14.28         15.98         0.85 o
  -1  -2  13          0.07         -0.24         0.40 o
   0  -2  13         54.01         54.20         1.45 o
   1  -2  13         10.35         10.05         1.21 o
   2  -2  13          0.13          0.87         0.40 o
   3  -2  13         47.33         47.02         1.37 o
   4  -2  13          8.31          7.37         0.68 o
   5  -2  13          0.05         -0.72         0.72 o
   6  -2  13          1.27          0.72         0.72 o
   7  -2  13          3.90          3.87         0.97 o
   8  -2  13          0.14          1.45         0.97 o
  -6  -1  13          1.89          2.17         0.97 o
  -5  -1  13          0.22         -0.48         0.72 o
  -4  -1  13          4.96          5.11         0.50 o
  -3  -1  13         29.44         27.39         0.93 o
  -2  -1  13         57.24         55.37         1.37 o
  -1  -1  13         82.17         92.55         1.96 o
   0  -1  13          4.19          2.65         0.60 o
   1  -1  13        144.28        142.86         2.78 o
   2  -1  13        241.09        255.09         4.19 o
   3  -1  13         21.31         16.80         0.85 o
   4  -1  13         26.42         26.60         1.03 o
   5  -1  13         27.11         27.57         1.03 o
   6  -1  13         51.14         45.14         2.90 o
   7  -1  13         28.10         24.89         1.69 o
   8  -1  13          0.13          1.93         0.97 o
  -6   0  13          0.37          0.72         0.72 o
  -5   0  13         18.24         17.64         1.45 o
  -4   0  13         58.16         57.55         1.54 o
  -3   0  13         62.71         62.95         1.26 o
  -2   0  13         18.32         16.45         0.70 o
  -1   0  13         21.24         20.87         0.93 o
   0   0  13          0.17          0.52         0.41 o
   1   0  13          7.00          7.04         0.45 o
   2   0  13          0.79          0.24         0.34 o
   3   0  13          0.07          0.40         0.28 o
   4   0  13          1.22          2.30         0.51 o
   5   0  13          1.89          0.60         0.51 o
   6   0  13          0.00          0.24         0.51 o
   7   0  13          4.56          5.07         0.97 o
   8   0  13          0.82          2.17         0.97 o
  -6   1  13          5.15          5.32         0.97 o
  -5   1  13         29.68         36.49         1.93 o
  -4   1  13          1.50          0.48         0.51 o
  -3   1  13          0.00         -0.51         0.51 o
  -2   1  13         10.42         10.79         0.89 o
  -1   1  13        265.55        287.94         3.27 o
   0   1  13        102.02        108.41         2.19 o
   1   1  13         19.41         13.83         0.64 o
   2   1  13         18.52         17.75         0.64 o
   3   1  13         55.39         45.52         0.98 o
   4   1  13        191.35        180.23         2.56 o
   5   1  13          2.10          0.43         0.40 o
   6   1  13          8.95          8.94         0.68 o
   7   1  13        283.13        242.97         6.29 o
   8   1  13        488.82        493.73        11.63 o
  -6   2  13          0.21          0.97         0.72 o
  -5   2  13          6.20          5.22         0.68 o
  -4   2  13         18.51         22.61         1.10 o
  -3   2  13          3.68          3.57         0.58 o
  -2   2  13        204.28        201.30         3.42 o
  -1   2  13          2.36          4.48         1.17 o
   0   2  13          8.02          8.55         0.41 o
   1   2  13         12.99         12.21         0.51 o
   2   2  13          3.55          2.65         0.28 o
   3   2  13          0.02          0.18         0.26 o
   4   2  13          3.73          3.66         0.42 o
   5   2  13          0.04          0.00         0.28 o
   6   2  13          1.69          2.33         0.51 o
   7   2  13          1.42          2.84         0.58 o
   8   2  13          0.96          2.90         0.97 o
  -6   3  13          0.31          1.21         0.72 o
  -5   3  13          1.99          1.21         0.51 o
  -4   3  13        109.04        124.62         3.14 o
  -3   3  13        652.96        691.63        19.04 o
  -2   3  13          5.47          2.02         0.45 o
  -1   3  13          0.06          0.58         0.82 o
   0   3  13         31.90         27.76         0.63 o
   1   3  13         72.50         74.84         1.08 o
   2   3  13         15.65         16.96         0.53 o
   3   3  13          3.44          2.11         0.26 o
   4   3  13          0.03          0.06         0.24 o
   5   3  13         16.28         14.90         0.56 o
   6   3  13          6.38          7.49         0.68 o
   7   3  13         15.54         17.52         1.03 o
   8   3  13         36.01         28.03         1.93 o
  -6   4  13         25.50         32.40         1.06 o
  -5   4  13          0.23          0.08         0.42 o
  -4   4  13         30.89         32.96         1.16 o
  -3   4  13          2.69          1.40         0.49 o
  -2   4  13         33.23         35.31         0.93 o
  -1   4  13        106.47        106.90         1.44 o
   0   4  13          5.19          5.37         0.35 o
   1   4  13          3.69          3.45         0.32 o
   2   4  13          1.63          1.21         0.24 o
   3   4  13         18.95         17.25         0.53 o
   4   4  13          0.63          0.87         0.22 o
   5   4  13          0.50          0.31         0.26 o
   6   4  13          0.34          0.24         0.31 o
   7   4  13          0.47          1.09         0.51 o
   8   4  13          0.07          0.97         0.51 o
  -5   5  13          3.60          3.79         0.58 o
  -4   5  13          2.81          3.77         0.42 o
  -3   5  13         27.91         30.91         1.19 o
  -2   5  13        227.11        237.07         3.11 o
  -1   5  13          0.71          0.64         0.31 o
   0   5  13         20.85         26.13         0.68 o
   1   5  13         95.74         98.23         1.24 o
   2   5  13         65.93         64.00         0.90 o
   3   5  13        171.82        168.24         2.55 o
   4   5  13         81.31         73.84         1.30 o
   5   5  13          0.32          0.00         0.34 o
   6   5  13          9.52         12.79         0.57 o
   7   5  13          4.29          3.51         0.51 o
  -5   6  13          0.09          0.08         0.42 o
  -4   6  13          1.17          1.21         0.37 o
  -3   6  13          0.91          1.21         0.35 o
  -2   6  13         23.93         26.26         0.67 o
  -1   6  13          3.79          3.41         0.31 o
   0   6  13         14.88         13.82         0.45 o
   1   6  13          0.78          1.03         0.26 o
   2   6  13          1.19          0.80         0.23 o
   3   6  13          4.99          3.78         0.26 o
   4   6  13         12.67         13.27         0.44 o
   5   6  13          0.84          1.13         0.28 o
   6   6  13          0.24         -0.24         0.31 o
   7   6  13          0.23          0.60         0.85 o
  -4   7  13          9.20          5.89         0.50 o
  -3   7  13          1.65          0.93         0.35 o
  -2   7  13         32.94         33.83         0.73 o
  -1   7  13          1.38          1.10         0.26 o
   0   7  13          5.31          5.70         0.31 o
   1   7  13          3.72          2.42         0.48 o
   2   7  13          3.39          3.84         0.60 o
   3   7  13         40.59         41.89         1.14 o
   4   7  13         32.99         28.02         0.57 o
   5   7  13         15.14         16.94         0.66 o
   6   7  13          3.61          5.56         1.08 o
  -3   8  13          2.17          2.37         0.47 o
  -2   8  13          7.93          9.69         0.44 o
  -1   8  13         21.07         17.31         0.46 o
   0   8  13          1.11          1.09         0.36 o
   1   8  13          0.53          1.21         0.48 o
   2   8  13          1.57          2.90         0.48 o
   3   8  13          5.60          7.02         0.51 o
   4   8  13          8.05          9.37         0.39 o
   5   8  13          2.11          2.85         0.33 o
   6   8  13          0.49          1.00         0.35 o
  -2   9  13         40.27         38.34         0.79 o
  -1   9  13         65.35         63.33         0.98 o
   0   9  13         24.67         23.89         0.75 o
   3   9  13         42.84         47.81         0.96 o
   4   9  13         23.22         22.22         0.53 o
   5   9  13         82.18         90.53         1.33 o
  -1  10  13         24.94         25.09         0.57 o
  -2  -7  14         18.79         21.51         1.69 o
  -1  -7  14         46.64         49.78         2.18 o
   0  -7  14          0.38          4.83         1.21 o
   1  -7  14         76.71         77.83         2.90 o
   2  -7  14         47.77         45.92         2.18 o
   3  -7  14          0.56         -0.48         0.97 o
  -3  -6  14         14.97         19.09         1.69 o
  -2  -6  14          4.01          4.11         0.97 o
  -1  -6  14          0.47          1.69         0.97 o
   0  -6  14         81.08         93.79         3.14 o
   1  -6  14         42.42         50.51         2.18 o
   2  -6  14        109.46        117.50         3.87 o
   3  -6  14         24.97         27.06         1.93 o
   4  -6  14          0.07         -0.97         0.97 o
  -4  -5  14         28.00         23.92         1.93 o
  -3  -5  14         14.73         11.60         1.45 o
  -2  -5  14          6.59          5.56         1.21 o
  -1  -5  14         18.21         16.67         1.45 o
   0  -5  14         24.52         28.27         1.69 o
   1  -5  14         17.34         21.02         1.45 o
   2  -5  14        130.57        142.66         4.11 o
   3  -5  14          0.93          0.48         0.97 o
   4  -5  14          3.05          1.45         0.97 o
   5  -5  14          4.34          1.21         0.97 o
  -4  -4  14         24.39         18.61         1.69 o
  -3  -4  14         21.38         22.96         1.69 o
  -2  -4  14         44.81         47.85         2.18 o
  -1  -4  14          0.72         -0.72         0.72 o
   0  -4  14          0.58          1.45         0.72 o
   1  -4  14         22.69         21.99         1.45 o
   2  -4  14         44.51         46.40         2.18 o
   3  -4  14         29.93         34.80         1.93 o
   4  -4  14          0.00         -0.72         0.72 o
   5  -4  14          3.02          1.93         0.97 o
   6  -4  14          1.86          1.45         0.97 o
  -5  -3  14          0.17         -0.72         0.72 o
  -4  -3  14          3.27          2.66         0.97 o
  -3  -3  14          0.27         -0.48         0.72 o
  -2  -3  14          0.88          0.24         0.97 o
  -1  -3  14          0.88         -0.48         0.72 o
   0  -3  14         51.80         58.01         2.18 o
   1  -3  14         45.41         50.51         1.93 o
   2  -3  14         55.48         55.83         2.18 o
   3  -3  14          0.21          0.24         0.72 o
   4  -3  14          5.09          4.83         0.97 o
   5  -3  14          3.80          3.14         0.97 o
   6  -3  14          2.37          0.72         0.97 o
  -5  -2  14          3.12          1.93         0.51 o
  -4  -2  14         19.27         17.64         1.45 o
  -3  -2  14        180.18        178.74         4.84 o
  -2  -2  14          0.28          0.12         0.51 o
  -1  -2  14         79.02         78.87         2.42 o
   0  -2  14          0.00         -0.12         0.85 o
   1  -2  14         16.98         19.19         1.21 o
   2  -2  14         54.59         53.12         3.14 o
   3  -2  14          1.41          1.93         0.51 o
   4  -2  14         33.23         30.01         1.10 o
   5  -2  14          1.07         -0.48         0.72 o
   6  -2  14          1.54          1.69         0.97 o
   7  -2  14         30.34         43.98         2.17 o
  -5  -1  14          7.95          9.69         0.85 o
  -4  -1  14         18.94         17.40         1.03 o
  -3  -1  14         14.14         13.29         1.21 o
  -2  -1  14         28.00         31.91         1.20 o
  -1  -1  14         47.06         50.46         3.02 o
   0  -1  14          8.65          7.28         0.68 o
   1  -1  14          0.61          0.00         0.72 o
   2  -1  14         16.93         18.02         0.85 o
   3  -1  14         12.90         13.41         0.85 o
   4  -1  14          8.09          7.25         0.68 o
   5  -1  14          0.32          0.97         0.72 o
   6  -1  14          0.04          0.48         0.72 o
   7  -1  14          6.62          6.04         1.21 o
  -5   0  14         17.16         18.61         1.45 o
  -4   0  14          2.85          1.73         0.72 o
  -3   0  14         14.52         12.65         0.70 o
  -2   0  14         85.79         83.40         1.88 o
  -1   0  14          0.53          1.24         1.57 o
   0   0  14         47.46         49.47         1.57 o
   1   0  14          0.07         -0.51         0.51 o
   2   0  14          5.72          5.60         0.51 o
   3   0  14          0.14          1.01         0.40 o
   4   0  14         23.71         21.78         0.93 o
   5   0  14          8.46          6.51         1.21 o
   6   0  14          5.73          3.38         0.97 o
   7   0  14         62.02         65.50         2.66 o
  -5   1  14         14.24         13.53         1.45 o
  -4   1  14         19.22         17.64         1.45 o
  -3   1  14         51.08         54.26         1.54 o
  -2   1  14        118.82        125.35         1.95 o
  -1   1  14         25.13         25.64         1.49 o
   0   1  14         39.72         38.43         0.98 o
   1   1  14          2.04          0.48         0.42 o
   2   1  14          0.10         -0.24         0.28 o
   3   1  14          5.50          5.65         0.42 o
   4   1  14          9.16          7.97         0.60 o
   5   1  14          1.72          1.21         0.51 o
   6   1  14          0.74          0.85         0.51 o
   7   1  14         11.37         11.84         1.21 o
  -5   2  14          0.42          0.72         0.72 o
  -4   2  14          2.59          5.44         0.68 o
  -3   2  14         16.11         14.19         0.93 o
  -2   2  14        232.29        257.64         7.26 o
  -1   2  14        408.93        454.50         6.99 o
   0   2  14         10.33          7.77         0.56 o
   1   2  14        101.14        107.78         1.54 o
   2   2  14         23.72         20.28         0.74 o
   3   2  14         12.67         11.16         0.56 o
   4   2  14         17.55         16.19         0.64 o
   5   2  14         11.48         11.51         0.75 o
   6   2  14          0.33          0.60         0.51 o
   7   2  14         25.09         26.00         1.20 o
  -5   3  14          0.93          0.97         0.51 o
  -4   3  14          9.61         15.74         1.03 o
  -3   3  14          1.57          1.81         0.51 o
  -2   3  14         16.03         16.54         1.45 o
  -1   3  14         27.76         27.48         0.91 o
   0   3  14         30.08         32.21         0.75 o
   1   3  14          2.97          1.48         0.36 o
   2   3  14          1.17          0.55         0.59 o
   3   3  14          3.70          2.89         0.28 o
   4   3  14          7.02          5.86         0.42 o
   5   3  14          1.46          1.53         0.42 o
   6   3  14          0.91          0.72         0.51 o
   7   3  14          2.21          3.27         0.68 o
  -5   4  14         28.72         27.60         1.21 o
  -4   4  14          0.03          0.00         0.51 o
  -3   4  14         30.88         31.92         1.13 o
  -2   4  14          2.51          3.92         0.45 o
  -1   4  14        250.76        257.16         4.84 o
   0   4  14        314.81        338.44         4.33 o
   1   4  14         22.38         21.58         0.59 o
   2   4  14          0.30          0.12         0.24 o
   3   4  14          0.65          0.72         0.24 o
   4   4  14          1.27          2.56         0.35 o
   5   4  14         16.20         17.78         0.60 o
   6   4  14         25.10         21.99         0.93 o
   7   4  14          2.95          3.81         0.58 o
  -4   5  14          4.25          4.69         0.46 o
  -3   5  14          0.03         -0.35         0.35 o
  -2   5  14         26.70         29.79         1.10 o
  -1   5  14         15.62         16.34         0.67 o
   0   5  14          0.05          0.09         0.31 o
   1   5  14          0.94          1.43         0.24 o
   2   5  14          0.93          1.09         0.24 o
   3   5  14          0.02          0.18         0.24 o
   4   5  14          3.18          3.47         0.35 o
   5   5  14          0.14          0.00         0.35 o
   6   5  14          0.58          0.32         0.42 o
   7   5  14          0.11         -0.72         0.72 o
  -4   6  14          2.30          1.38         0.58 o
  -3   6  14          5.24          5.32         0.45 o
  -2   6  14         11.70         12.00         0.80 o
  -1   6  14         47.53         46.17         0.81 o
   0   6  14          8.67          9.20         0.50 o
   1   6  14         11.49         13.77         0.44 o
   2   6  14          0.16          0.79         0.24 o
   3   6  14          8.74          9.67         0.41 o
   4   6  14          2.99          4.90         0.32 o
   5   6  14         21.48         25.44         0.78 o
   6   6  14          4.02          2.58         0.42 o
  -3   7  14         11.28         15.31         0.74 o
  -2   7  14          0.01         -0.17         0.28 o
  -1   7  14         19.40         18.10         0.79 o
   0   7  14          0.24          1.48         0.31 o
   1   7  14          0.05          0.48         0.18 o
   2   7  14          4.64          5.36         0.50 o
   3   7  14         14.43         16.83         0.97 o
   4   7  14          0.30         -0.24         0.24 o
   5   7  14          0.62          0.83         0.35 o
  -2   8  14          0.53          0.85         0.31 o
  -1   8  14          3.38          2.83         0.28 o
   0   8  14          7.80          6.77         0.42 o
   1   8  14          2.00          1.45         0.48 o
   2   8  14          4.21          5.71         1.45 o
   3   8  14          0.11         -0.06         0.24 o
   4   8  14         23.91         30.59         0.73 o
   0   9  14          5.21          6.04         0.72 o
   3   9  14          1.18          2.26         0.97 o
  -1  -6  15         14.53         21.99         1.45 o
   0  -6  15         22.28         28.51         1.93 o
   1  -6  15         64.14         68.64         2.66 o
   2  -6  15         43.65         42.05         2.18 o
  -2  -5  15          2.19          2.17         0.97 o
  -1  -5  15          0.04          0.97         0.97 o
   0  -5  15          6.22         10.15         1.21 o
   1  -5  15        132.27        135.16         4.11 o
   2  -5  15         47.88         51.24         2.42 o
   3  -5  15         40.20         39.15         2.17 o
   4  -5  15          9.92          9.18         1.21 o
  -3  -4  15          8.98          8.46         1.21 o
  -2  -4  15          3.08          2.17         0.97 o
  -1  -4  15         16.96         20.06         1.69 o
   0  -4  15          1.40          2.17         0.72 o
   1  -4  15          0.17          0.48         0.72 o
   2  -4  15          0.70          2.17         0.97 o
   3  -4  15          9.09          9.67         1.21 o
   4  -4  15          2.24          1.93         0.97 o
   5  -4  15          0.37         -0.24         0.97 o
  -3  -3  15         88.38         77.60         2.90 o
  -2  -3  15         53.38         49.30         2.42 o
  -1  -3  15          0.65         -0.97         0.97 o
   0  -3  15          3.88          5.80         0.97 o
   1  -3  15          0.04          0.97         0.72 o
   2  -3  15         37.75         37.70         1.93 o
   4  -3  15          0.26         -0.24         0.72 o
   5  -3  15          3.55          1.93         0.97 o
  -4  -2  15          0.56          0.97         0.97 o
  -3  -2  15         38.62         42.77         2.17 o
  -2  -2  15          0.00         -0.24         0.97 o
  -1  -2  15          6.99          3.38         0.97 o
   0  -2  15         14.49         14.98         1.21 o
   1  -2  15          0.05          0.72         0.72 o
   2  -2  15         11.58         13.05         1.21 o
   3  -2  15          1.61          2.42         0.72 o
   4  -2  15          7.98          5.80         0.97 o
   5  -2  15          1.09          0.97         0.72 o
   6  -2  15          0.80          0.97         0.97 o
  -4  -1  15         12.94         11.36         1.21 o
  -3  -1  15         16.59         16.67         1.45 o
  -2  -1  15        225.61        234.67         5.81 o
  -1  -1  15          1.58         -0.72         0.72 o
   0  -1  15         41.64         44.00         1.37 o
   1  -1  15         20.10         19.09         0.93 o
   2  -1  15          3.75          3.22         0.51 o
   3  -1  15        282.58        277.26         4.70 o
   4  -1  15         51.42         50.27         2.18 o
   5  -1  15          1.72          2.42         0.72 o
   6  -1  15          3.60          6.52         1.21 o
  -4   0  15          0.61          0.36         0.51 o
  -3   0  15          1.39          0.97         0.72 o
  -2   0  15         17.72         20.48         1.09 o
  -1   0  15          1.23         -0.24         0.51 o
   0   0  15          7.40          6.08         0.68 o
   1   0  15         14.74         13.90         0.85 o
   2   0  15          4.11          3.78         0.51 o
   3   0  15          7.99          8.29         1.81 o
   4   0  15          8.86         10.16         1.57 o
   5   0  15          7.93          9.66         0.97 o
   6   0  15          7.62          7.25         0.97 o
  -4   1  15         42.04         41.35         1.37 o
  -3   1  15          3.86          2.23         0.53 o
  -2   1  15         47.03         46.04         1.37 o
  -1   1  15          0.97          1.09         0.60 o
   0   1  15         48.12         51.06         1.45 o
   1   1  15          5.15          3.44         0.58 o
   2   1  15          0.79          1.09         0.51 o
   3   1  15         19.49         18.51         0.85 o
   4   1  15         26.50         21.71         1.33 o
   5   1  15         19.31         17.50         1.45 o
   6   1  15          1.69          1.69         0.72 o
  -4   2  15          1.24          1.57         0.60 o
  -3   2  15          5.59          5.70         0.68 o
  -2   2  15          0.22          1.85         0.42 o
  -1   2  15          0.88          2.00         0.58 o
   0   2  15          4.26          1.53         0.42 o
   1   2  15          0.69         -0.40         0.40 o
   2   2  15          5.13          4.38         0.42 o
   3   2  15          5.05          4.80         0.42 o
   4   2  15          1.52          1.84         0.60 o
   5   2  15          1.22          1.33         0.51 o
   6   2  15          0.00         -0.12         0.51 o
  -4   3  15          0.56          0.48         0.51 o
  -3   3  15          2.74          3.68         0.58 o
  -2   3  15        349.11        356.50         5.73 o
  -1   3  15        807.25        894.96         8.42 o
   0   3  15         26.53         25.46         0.99 o
   1   3  15          0.73         -0.35         0.35 o
   2   3  15         42.89         45.59         1.24 o
   4   3  15          0.62          0.29         0.31 o
   5   3  15         12.78         12.07         1.81 o
   6   3  15          2.33          3.54         0.51 o
  -3   4  15         15.21         17.66         0.88 o
  -2   4  15          5.15          5.58         1.09 o
  -1   4  15          6.67          6.34         0.75 o
   0   4  15          0.00          0.00         0.35 o
   1   4  15          2.81          2.17         0.40 o
   2   4  15          9.17          6.88         0.72 o
   3   4  15          0.09          0.33         0.31 o
   4   4  15          0.61          0.33         0.31 o
   5   4  15          2.89          2.13         0.42 o
   6   4  15          0.15          0.12         0.51 o
  -3   5  15          1.30          1.35         0.72 o
  -2   5  15         15.74         17.56         1.21 o
  -1   5  15        103.20         93.10         2.03 o
   0   5  15         85.91         91.73         2.76 o
   1   5  15          0.02         -0.34         0.41 o
   2   5  15         36.18         37.28         1.13 o
   3   5  15          4.25          4.21         0.37 o
   4   5  15         44.31         41.24         2.18 o
   5   5  15         64.18         54.07         1.16 o
  -2   6  15          2.77          4.29         0.58 o
  -1   6  15          0.52          1.11         0.48 o
   0   6  15         15.68         22.56         1.60 o
   1   6  15         21.74         24.56         0.61 o
   2   6  15          0.04         -0.12         0.38 o
   3   6  15          1.20          1.21         0.28 o
   4   6  15          1.00          1.06         0.31 o
   5   6  15          2.46          3.03         0.72 o
  -1   7  15          0.71          1.01         0.28 o
   0   7  15        110.75        129.22         1.94 o
   1   7  15          8.48         10.82         0.44 o
   2   7  15          8.87          9.96         0.75 o
   3   7  15          2.12          4.89         0.51 o
   4   7  15         18.72         20.89         0.57 o
   1   8  15          2.55          1.47         0.26 o
   2   8  15          6.86          6.63         0.65 o
   0  -4  16          0.01          0.97         0.97 o
   1  -4  16          4.66          7.25         1.21 o
   2  -4  16         44.18         45.92         2.18 o
  -1  -3  16         30.14         29.24         1.69 o
   0  -3  16          9.01          7.73         1.21 o
   1  -3  16          1.12          1.69         0.72 o
   2  -3  16          0.60          1.45         0.72 o
   3  -3  16          0.16          1.69         0.97 o
  -2  -2  16          5.64          5.32         1.21 o
  -1  -2  16          5.21          3.62         1.21 o
   0  -2  16          0.03          0.97         0.97 o
   1  -2  16          0.04          0.97         0.72 o
   2  -2  16          6.51          7.73         0.97 o
   3  -2  16          2.49          2.66         0.97 o
   4  -2  16          1.20          1.93         0.97 o
  -2  -1  16         32.44         29.72         1.93 o
  -1  -1  16          1.49         -0.97         0.97 o
   0  -1  16          3.69          3.62         0.97 o
   1  -1  16          6.95          7.01         0.97 o
   2  -1  16          0.07          0.24         0.72 o
   3  -1  16         14.15         17.40         1.45 o
   4  -1  16          0.28          0.24         0.72 o
  -3   0  16         31.25         32.14         1.93 o
  -2   0  16          7.29          7.25         1.21 o
  -1   0  16          4.70          2.66         0.97 o
   0   0  16          4.95          2.54         0.68 o
   1   0  16          0.34          0.00         0.51 o
   2   0  16         14.73         14.19         0.85 o
   3   0  16         46.77         48.95         1.37 o
   4   0  16         28.63         31.17         1.69 o
   5   0  16          0.00          0.72         0.72 o
  -3   1  16          9.94          9.26         0.70 o
  -2   1  16          9.35         10.78         2.30 o
  -1   1  16         62.33         68.53         1.71 o
   0   1  16          0.53         -0.51         0.51 o
   1   1  16          1.79          0.00         0.51 o
   2   1  16          3.77          4.24         1.21 o
   3   1  16          3.09          3.93         0.51 o
   4   1  16          0.22          0.24         0.51 o
   5   1  16          1.79          2.30         0.51 o
  -3   2  16         15.98         17.91         1.03 o
  -2   2  16          4.16          4.77         0.56 o
  -1   2  16        114.78        126.26         2.47 o
   0   2  16          0.53         -0.72         0.72 o
   1   2  16         20.59         21.96         4.71 o
   2   2  16          0.00         -0.24         0.72 o
   3   2  16          1.15          1.33         0.51 o
   4   2  16          6.69          5.56         0.58 o
   5   2  16          0.00          0.48         0.72 o
  -2   3  16          0.11         -0.34         0.38 o
  -1   3  16          6.06          9.26         0.80 o
   0   3  16         17.46         18.52         0.85 o
   1   3  16         10.83          9.88         0.85 o
   2   3  16         12.01         10.38         1.14 o
   3   3  16          8.23          6.77         0.50 o
   4   3  16          0.49          0.29         0.40 o
  -2   4  16          2.24          3.14         0.58 o
  -1   4  16        230.87        246.14         3.62 o
   0   4  16         36.30         34.87         1.04 o
   1   4  16          6.42          5.30         0.51 o
   2   4  16         21.04         26.80         1.14 o
   3   4  16         11.15         17.28         0.67 o
   4   4  16         50.87         54.37         1.20 o
  -1   5  16          0.95          2.03         0.58 o
   0   5  16         13.27         15.48         0.69 o
   1   5  16         30.97         32.37         1.02 o
   2   5  16          4.47          4.88         1.09 o
   3   5  16          2.59          3.65         0.62 o
   0   6  16         36.10         38.41         0.91 o
   1   6  16          2.72          2.58         0.78 o
   2   6  16          9.84          8.16         1.93 o
   1  -1  17          4.65          6.28         0.97 o
   0   0  17          2.35          1.57         0.68 o
   1   0  17          6.24          6.35         1.09 o
   2   0  17          0.49          1.21         0.51 o
   0   1  17         27.83         25.43         1.27 o
   1   1  17          2.12          3.56         1.69 o
   2   1  17          1.40          3.03         0.51 o
   0   2  17         32.96         34.08         2.42 o
   1   2  17          0.45         -0.85         0.85 o
   2   2  17          0.58         -0.24         0.51 o
                                                
